# Supplementary material for: FN1 mRNA 3'-UTR supersedes traditional fibronectin 1 in facilitating the invasion and metastasis of gastric cancer through the FN1 3'-UTR-let-7i-5p-THBS1 axis
Source: Theranostics. 2023 Sep 25;13(14):5130–50. doi: 10.7150/thno.82492 (PMC10526670; doi:10.7150/thno.82492)
Supplement: Supplementary file 2 — Supplementary tables. [file thnov13p5130s2.zip]

Archive with 24 entries (24 files):
- Supplementary Tables/Table S1.docx
- Supplementary Tables/Table S10.xlsx
- Supplementary Tables/Table S11.xlsx
- Supplementary Tables/Table S12.xlsx
- Supplementary Tables/Table S13.xlsx
- Supplementary Tables/Table S14.xlsx
- Supplementary Tables/Table S15.xlsx
- Supplementary Tables/Table S16.xlsx
- Supplementary Tables/Table S17.xlsx
- Supplementary Tables/Table S18.xlsx
- Supplementary Tables/Table S19.xlsx
- Supplementary Tables/Table S2.xlsx
- Supplementary Tables/Table S20.xlsx
- Supplementary Tables/Table S21.xlsx
- Supplementary Tables/Table S22.xlsx
- Supplementary Tables/Table S23.xlsx
- Supplementary Tables/Table S24.xlsx
- Supplementary Tables/Table S3.xlsx
- Supplementary Tables/Table S4.xlsx
- Supplementary Tables/Table S5.xlsx
- Supplementary Tables/Table S6.xlsx
- Supplementary Tables/Table S7.xlsx
- Supplementary Tables/Table S8.xlsx
- Supplementary Tables/Table S9.xlsx
