# Supplementary material for: FN1 mRNA 3'-UTR supersedes traditional fibronectin 1 in facilitating the invasion and metastasis of gastric cancer through the FN1 3'-UTR-let-7i-5p-THBS1 axis
Source: Theranostics. 2023 Sep 25;13(14):5130–50. doi: 10.7150/thno.82492 (PMC10526670; doi:10.7150/thno.82492)
Supplement: Supplementary file 2 — Supplementary tables. [file thnov13p5130s2.zip › Supplementary Tables/Table S10.xlsx]

## Sheet: Sheet1
Table S10. The intersect genes from both hsa-let-7f-5p predicted target genes and the 241 up-regulated differentially expressed genes (DEGs) from RNA-seq.
Targeted mRNA predicted from TargetScan 7.2	Targeted mRNA predicted from DIANA MicroT-CDS	Common targeted mRNA from two databases	Intersection with up-regulated DEGs from RNA-seq
HMGA2	TRIM71	TRIM71	GALC
ARID3B	FIGN	FIGN	THBS1
LIN28B	IGDCC3	IGDCC3	GATM
FIGN	LIN28B	LIN28B	GREB1L
TRIM71	COL1A2	COL1A2	COL1A2
NR6A1	ARHGAP28	ARHGAP28	CPED1
THRSP	HOXB1	HOXB1	DUSP4
USP44	YOD1	YOD1	PAPPA
FAM222B	SKIL	SKIL
IGDCC3	CPEB1	CPEB1
IGF2BP1	BACH1	BACH1
VSTM5	NR6A1	NR6A1
FZD3	MAP4K3	MAP4K3
PXT1	IGF2BP1	IGF2BP1
DTX2	ARID3B	ARID3B
YOD1	SYNCRIP	SYNCRIP
PTAFR	VSTM5	VSTM5
NGF	GAN	GAN
SLC52A3	PRTG	RNFT1
XKR8	RNFT1	POU2F1
BZW1	POU2F1	LRIG2
ARHGEF38	PLEKHG6	ARHGEF38
FAM103A1	ACTB	COIL
MDM4	NFAT5	GDF6
CCL7	CAPRIN2	FAM222B
BACH1	LRIG2	SLC35D2
C5orf51	ARHGEF38	PRKAR2A
PAPPA	COIL	C14orf28
HAND1	GDF6	AHCTF1
LPGAT1	FAM222B	COL3A1
TGFBR1	SLC35D2	BCAT1
CDC34	PRKAR2A	SLC6A5
ZBTB16	C14orf28	MAP3K1
RNFT1	FAM214A	HIP1
HOXB1	AHCTF1	IGF2BP3
SMIM3	ALG9	HAND1
SALL4	COL3A1	WNT9A
GATM	PTPRK	RICTOR
PRSS22	BCAT1	ZFYVE26
LRIG3	SLC6A5	STX3
SLC35D2	ULK3	FRAS1
PPP1R15B	MAP3K1	GALNT1
DUSP16	HIP1	TGFBR1
CDK8	IGF2BP3	DDI2
PBX3	HAND1	ACVR1C
TNFSF9	WNT9A	CCNJ
GALNT1	RICTOR	TTLL4
ZC3HAV1L	ZFYVE26	RBMS1
ARID3A	ADAMTS12	ADRB3
MARS2	STX3	MBD2
QARS	FRAS1	ADRB2
LIPT2	GALNT1	SMIM3
AP1S1	TGFBR1	UTRN
FOXP2	PRR23A	USP44
TTC31	DDI2	PAPPA
C8orf58	ACVR1C	MRS2
ZBTB8B	CCNJ	XKR8
TP53	TTLL4	GAS7
ZNF512B	RBMS1	XKR4
GNG5	SFSWAP	PPP1R15B
CCNJ	ADRB3	MYCN
GXYLT1	MBD2	CLCN5
COIL	ADRB2	PBX3
MYCN	SMIM3	NGF
GEMIN7	ZNF738	KHNYN
TARBP2	UTRN	ADAMTS8
DDX19B	USP44	COL27A1
RAB15	LA16c-431H6.6	IGF1R
XRN1	PAPPA	ACSL6
ADRB2	REV3L	EDN1
DPH3	MRS2	ZBTB26
SPRYD4	XKR8	CBX5
PDE12	GAS7	OSMR
AC010441.1	XKR4	MAPK8
KCTD21	PPP1R15B	MXD1
STX3	MYCN	FRMD4B
ADAMTS8	CLCN5	C8orf58
APBB3	PBX3	LIN28A
DDX19A	NGF	CLDN12
MED8	KHNYN	ASAP1
CDC25A	ADAMTS8	CCDC71L
CCND2	COL27A1	HIF3A
E2F6	RPS6KB2	DUSP22
CRCT1	IGF1R	KCTD21
FAS	ACSL6	ACVR2A
KLHDC8B	EDN1	CPA4
PSORS1C2	PTCH1	ATPAF1
UFM1	ZBTB26	ONECUT2
ZNF710	CBX5	RNF217
ATPAF1	OSMR	TNFSF9
GNPTAB	MAPK8	FOXP2
CPEB2	MXD1	RASGRP1
CPA4	ING3	PPARGC1B
BEND4	FRMD4B	PARP8
PEX11B	C8orf58	MAPK6
PQLC2	LIN28A	IRS2
PARD6B	CLDN12	ERCC6
SLC25A18	ASAP1	PXT1
TMEM234	CCDC71L	PAG1
NEK3	CTD-2535L24.2	DNA2
TTLL4	HIF3A	TRANK1
KCTD17	DUSP22	RANBP2
SLC5A9	KCTD21	CNTRL
RFX6	ACVR2A	GXYLT1
MAP4K3	CPA4	SMC1A
PBX2	ATPAF1	ZNF280B
IGF2BP2	ONECUT2	SENP2
AEN	RNF217	HIC2
EDN1	TNFSF9	AIFM1
SNX30	FOXP2	TTC31
IL13	PPP4C	CPM
IGSF1	RASGRP1	KLHDC8B
PTAR1	PPARGC1B	AC010441.1
ZNF341	PARP8	IGDCC4
ONECUT2	MAPK6	SYT11
RAB11FIP4	SNX25	DDX19B
B3GNT1	IRS2	FNDC3A
HOXA1	ERCC6	FAM189A1
ZNF784	CDH8	STARD13
FAM178A	PXT1	CCNF
PRPF38B	PAG1	NYNRIN
CASP3	DNA2	LPGAT1
CLDN12	TRANK1	LCORL
UHRF2	RANBP2	ADRB1
POU2F1	CNTRL	CDC34
NRAS	GXYLT1	C9orf40
GAN	SMC1A	GDAP2
IL10	ZNF280B	HDX
GALE	SENP2	SNX16
DDI2	HIC2	CDV3
MAPK6	AIFM1	UHRF2
RSPO2	TTC31	CTDSPL2
ZNF275	CPM	MFSD4
KCNJ11	KLHDC8B	GCNT4
LIN28A	AC010441.1	ADAMTS15
S100A8	IGDCC4	NAP1L1
SMC1A	SYT11	DPH3
PCTP	DDX19B	PLEKHG7
DIAPH2	PCYOX1L	XK
CCR7	IFITM10	MGAT4A
POLR2D	FNDC3A	GYG2
CPEB1	FAM189A1	C15orf39
AC008443.1	STARD13	NAA30
IGF1R	CCNF	RSPO2
HTR1E	NYNRIN	TBKBP1
CCNF	LPGAT1	PRPF38B
HMGA1	LCORL	PGRMC1
LCOR	ADRB1	TNFRSF1B
PPARGC1B	CDC34	DMP1
SKIL	C9orf40	FAM103A1
PGRMC1	TMEM211	KCTD17
HIC2	GDAP2	LBR
ZNF451	HDX	C20orf194
CEP135	ANKRD49	PDE12
PBX1	EIF4ENIF1	CASP3
AIFM1	SNX16	GTF2I
MAP3K13	CDV3	PPARGC1A
GIPC1	SIGLEC14	FRMD5
DPP3	HELLS	BEND4
COL27A1	UHRF2	SLC30A1
BEGAIN	SYNC	FZD3
PIGU	INSL4	PCDH19
USP38	PPAPDC1B	CPEB2
AMT	CTDSPL2	WDFY4
C20orf194	MFSD4	GHR
RNF20	GCNT4	BEGAIN
ACVR1C	ADAMTS15	BZW1
SREK1IP1	NAP1L1	LOR
RGS16	DPH3	FGD6
LOR	ADAP2	ZNF710
LIMD2	PLEKHG7	GOLT1B
MXD1	XK	NRAS
CPEB4	MGAT4A	B3GNT1
LRIG2	GYG2	USP38
TMEM178B	C15orf39	PTPRD
E2F5	NAA30	KMT2D
CNTRL	RSPO2	RDX
POLR3D	TBKBP1	SEMA4C
ISLR	PRPF38B	STRBP
TSPYL5	CYP2R1	SOCS4
UGCG	PGRMC1	DMD
BIN3	TNFRSF1B	GPR26
ERO1L	DMP1	ZNF583
CCL3L1	FAM103A1	PLEKHA8
AC068987.1	KCTD17	SCD
SMARCAD1	LBR	PARD6B
ITGB3	C20orf194	HOXA1
PLEKHG7	PDE12	AC008443.1
IQCB1	SRL	ARID3A
RNF165	CASP3	MARS2
SCYL3	GTF2I	POTEE
FRMD4B	PPARGC1A	ABL2
FASLG	FRMD5	LIPH
WNT9A	BEND4	DTX2
TMPPE	SLC30A1	NDST2
CPEB3	FZD3	AGO3
PLA2G3	PCDH19	INTS2
TET3	CPEB2	SLC30A6
CCDC71L	WDFY4	ABCC5
SMUG1	OLFM4	TET3
ADRB3	GHR	BCAP29
NME4	SMCHD1	IL6R
CDKN1A	GOLGA6L4	CECR2
FAM214B	BEGAIN	EPHA4
MIB1	ABT1	FAM214B
CD200R1	BZW1	SLCO5A1
NME6	LOR	DICER1
SCN4B	FGD6	RBFOX2
SLC25A27	ZCCHC9	DCAF15
ZBTB26	ZNF710	SOX6
THRA	GOLT1B	NHLRC3
ABCB9	NRAS	IGF1
RDH10	B3GNT1	SLC38A9
COL1A2	USP38	FAXC
DUSP22	PTPRD	MDM4
POTEM	KMT2D	CNOT2
EOGT	RDX	RNF170
P4HA2	PGAP2	ZNF620
ZC3H3	SEMA4C	GPC4
SOCS1	STRBP	MED28
TBKBP1	SOCS4	USP12
CCL3	DMD	SNAP23
CCL3L3	GPR26	DLGAP4
GPR26	TTC26	IGSF1
GRIN2B	ZNF583	SMARCAD1
NDST2	PLEKHA8	GIPC1
ADAMTS15	SCD	COL4A6
GLRX	PARD6B	LPHN3
RRM2	ACTG2	ZC3H3
KPNA5	HOXA1	TTL
GALC	AC008443.1	ZNF689
CDC42SE1	ARID3A	POTEM
ICMT	MARS2	SYT1
RBMS1	POTEE	HELZ
HOXA9	ABL2	ZSWIM5
ZNF689	LIPH	PCGF3
ICOS	HSPA14	IGF2BP2
UTRN	FBXL12	MAP4K4
MYO1F	DTX2	SLC22A23
FAM118A	NDST2	C11orf57
CYP19A1	AGO3	C20orf112
GPR63	INTS2	THRSP
PALD1	SLC30A6	VEZT
NHLRC3	ABCC5	AGO4
YPEL2	AC004381.6	DLC1
ZNF70	TET3	MED8
C2orf88	BCAP29	ZNF462
ZNF280B	PRR22	ONECUT3
TMC7	IL6R	DIAPH2
RDX	CECR2	DCUN1D3
PRKAR2A	EPHA4	BDP1
RIOK3	RP11-133K1.2	RNF44
DDX26B	PLS3	PBX1
NSMCE2	FAM214B	ZPLD1
ARL4D	SLCO5A1	THOC2
C15orf41	DICER1	CYP19A1
KLHL23	RBFOX2	ZNF644
PIGA	PHLDB2	XRN1
ZBTB37	ZNF347	PALD1
POTEG	DCAF15	TMPPE
SKIDA1	SOX6	CD200R1
DNAJC1	NHLRC3	WASL
SOCS4	IGF1	GRID2IP
ARG2	SLC38A9	POTEG
TMEM110	FAXC	SLC2A12
BZW2	MDM4	SMARCC1
AGO4	ASIC1	CHSY3
NYNRIN	CNOT2	GPCPD1
IGF2BP3	RNF170	TMEM167A
CYB561D1	ZNF620	CERCAM
DPF2	GPC4	PLXND1
TMEM41A	MED28	C5orf51
TGFBR3	USP12	ETV3
CHRNA7	SNAP23	SYT7
EIF4G2	CYP4F2	SENP5
BTF3L4	ARHGAP8	SLC16A10
MFSD4	DLGAP4	SLC5A9
PDPR	IGSF1	ZNF784
TRIM41	SMARCAD1	ZNF200
SLC25A24	GIPC1	TPP1
TRABD	COL4A6	ELF4
BSND	LRRC23	SLC30A4
TRANK1	LPHN3	IGLON5
CALM1	ZC3H3	DYRK2
SLC16A10	TTL	GATM
NKD1	ZNF689	ICOS
PRRX1	POTEM	TARBP2
PKIA	SYT1	SKIDA1
ADRB1	HELZ	DAGLA
KLHL31	ZSWIM5	USP21
AHCTF1	PCGF3	TMEM65
TMEM2	HOMER2	RRM2
ANKRD46	IGF2BP2	LTN1
ZNF879	MAP4K4	MLLT10
PRDM5	SLC22A23	ZNF774
NRK	C11orf57	GPR61
SLC16A9	C20orf112	ARL6IP6
ZFYVE26	THRSP	OSTF1
EFHD2	VEZT	SCYL3
ZNF200	CTPS2	TMOD2
ZNF583	AGO4	FZD4
ERGIC1	DLC1	HECTD2
BCAT1	MED8	KATNBL1
IGLON5	ZNF462	CPD
C15orf39	ONECUT3	SESTD1
KIAA1958	DIAPH2	FAM118A
GCNT4	DCUN1D3	RIOK3
ABHD17C	ABCC8	PCTP
GPATCH2	BDP1	PLEKHO1
ONECUT1	RNF44	SREK1IP1
ONECUT3	PBX1	PDPR
VSNL1	ZPLD1	ZNF10
CLP1	TRMT10A	KMT2E
ULK2	THOC2	COL4A1
SLC5A6	CYP19A1	HMGA1
GRPEL2	SLC38A2	RGS16
RBFOX2	ZNF644	ATP2A2
SNAP23	XRN1	TRIM67
LBR	NCR3LG1	COL1A1
CASP5	PALD1	SFMBT1
ELOVL4	TMPPE	GJC1
GYG2	CD200R1	RAB3GAP2
SOWAHA	ERRFI1	EFHD2
ANKRD52	WASL	GAREM
CBX2	GRID2IP	LINGO1
NAA30	POTEG	AC068987.1
GPR61	TRMT13	GALC
ATP8B4	CTNND2	CYB561D1
TSPEAR	SLC2A12	PTAR1
DUSP1	SMARCC1	PXDN
CANT1	CHSY3	COL5A2
CTDSPL2	GPCPD1	TRHDE
RTCA	TMEM167A	SLC25A27
DHX57	CERCAM	DAB1
DCAF15	PLXND1	AMER3
GRID2IP	C5orf51	CLOCK
ACSL6	ETV3	SRD5A3
GDPD1	SYT7	BTBD3
VANGL2	SENP5	OTOF
DLST	SLC16A10	PIK3IP1
TECPR2	SLC5A9	HOXA9
SLC12A9	DOK3	NEFM
IKBKAP	ZNF784	E2F2
GAS7	FMO2	B3GNT7
SEC16B	ZNF880	NIPA1
RPUSD2	ZNF200	TFR2
NXT2	LRRC17	INSR
SCD	TPP1	FAS
TSC1	ELF4	IL10
BCAP29	SLC30A4	COL15A1
KREMEN1	IGLON5	GABRA6
MIEF1	DYRK2	ACVR1B
PEG10	GATM	CD86
ZNF774	ICOS	TSPEAR
HOXD1	TARBP2	CHRNA7
AGPAT9	AC135983.2	MYCBP
SYNCRIP	SLC5A11	HDLBP
NID2	SKIDA1	TXLNG
GREB1L	CTSA	E2F5
SAMD12	PCBP4	SEC14L1
TPP1	DAGLA	HIF1AN
MAP3K1	USP21	FGF11
CECR6	GALNT16	C1GALT1
CHD7	ITGA7	MGA
GPCPD1	TMEM65	GOLGA4
OSMR	RRM2	DVL3
NPEPL1	LTN1	USP24
CEBPD	MLLT10	KLHL31
CYP46A1	PREB	CPEB3
IMPG2	ZNF774	SYT2
PDSS1	HFE	KCNQ4
TGDS	VPS33A	NIPAL4
MMP11	GPR61	TMEM143
TIMM17B	SH3TC1	RBFOX1
ZNF697	ARL6IP6	SLC16A9
CERCAM	OSTF1	TRABD
DCUN1D2	SCYL3	TECPR2
PCGF3	TMOD2	MEF2C
GPR157	FZD4	ARPP19
CDCA8	HECTD2	NEK3
MED6	KATNBL1	MTDH
SEMA4C	CPD	BSND
ERP29	SESTD1	FAM104A
TSPAN18	INTS6	EGLN2
ESPL1	FAM118A	ERO1L
XK	RIOK3	STARD3NL
TMEM143	PCTP	PTAFR
SCN11A	PLEKHO1	GALE
DAPK1	SREK1IP1	UFM1
PXDN	PDPR	ADIPOR2
IDH2	ALPK1	FAM135A
ZCCHC3	IMPDH1	ZNF512B
HDX	ZNF10	EIF5B
FNIP1	KMT2E	ARG2
LYVE1	COL4A1	KLHL6
IKBKE	HMGA1	ST8SIA1
LMX1A	RGS16	CCND2
CDV3	ATP2A2	EOGT
EEF2K	TRIM67	ZNF516
SLC25A4	COL1A1	LIMD2
ACER2	SFMBT1	C15orf41
LIPH	KCNT1	IRGQ
ABL2	C1orf159	HABP4
SENP2	GJC1	SLC25A18
ATP2A2	NDST3	AC023632.1
DMP1	TFAP2A	AGAP1
CAPN3	RAB3GAP2	CPEB4
CD86	EFHD2	CCR7
MYCBP	POU2F2	ZNF275
ASAP1	GAREM	DUSP1
ETV3	WDR11	TRPM6
CACNG4	LINGO1	GREB1L
FNDC3A	AC068987.1	PPAPDC2
KPNA4	GALC	PRLR
NHLRC2	CYB561D1	BRWD3
RP11-480I12.4	CAMK1	CRTAP
ARHGAP28	ZNF429	TMEM194A
PLEKHO1	PTAR1	GDPD1
TMEM65	PXDN	DDX26B
RALB	FKTN	XPOT
RCN1	COL5A2	AEN
SWT1	TRHDE	RRAGD
BLOC1S6	SLC25A27	EDEM3
CHUK	DAB1	PLA2G3
TRHDE	NTRK3	TAF9B
BMP5	RP11-574K11.31	CDKN1A
PLEKHA8	AMER3	SPEG
IRS2	CLOCK	GPR157
GOLGA7	SRD5A3	C16orf52
HOOK1	BTBD3	ADAMTS5
SLC20A1	OTOF	DNAJC10
STOX2	NDUFA4	P4HA2
OSTF1	PIK3IP1	YY1
PALM3	HOXA9	CRCT1
EGLN2	NEFM	PHACTR2
STK40	E2F2	RIMKLA
XKR4	EPHB1	IMPG2
FAM43A	DCLRE1C	TSC1
WASL	B3GNT7	AP1S1
STARD9	LOXL3	USP47
FAM135A	NIPA1	KIAA1958
RUFY3	TFR2	MEX3A
USP21	INSR	NME6
ARRDC4	MRPS25	EEF2K
C3orf52	FAS	LCOR
ARL6IP6	IL10	STYX
STARD3NL	COL15A1	IKBKE
MTUS1	GABRA6	STARD9
PRLR	MYB	LOXL4
E2F2	ACVR1B	FAM178A
CCNY	GRHL3	POGZ
ELF4	CD86	POLR2D
KDM3A	TSPEAR	ZBTB10
PDHB	CHRNA7	SLC5A6
PXMP4	KRT5	CCL7
C19orf47	MYCBP	GPATCH2
PPP2R2A	HDLBP	ELK4
IKZF2	ABCD4	INO80D
HOXC11	TXLNG	BCL2L1
LGR4	TAF5	ARHGEF15
OSBPL3	E2F5	ZBTB37
VGLL3	SEC14L1	RBM38
VAV3	SMAP1	VASH2
CBL	C18orf21	ZNF354B
COL24A1	HIF1AN	MEIS2
SLC25A32	P2RY13	SULF2
PDGFB	ZNF543	DUSP9
CDH22	FGF11	GNG5
CLCN5	C1GALT1	RFX6
MESDC1	MGA	THRA
STARD13	ARIH1	ZNF202
B3GNT7	TPM2	TP53
NEFM	AKAP8	E2F6
WNT9B	GOLGA4	ANKFY1
COL4A2	PTCHD4	TET2
PLXNC1	DVL3	PAWR
SLC1A4	USP24	STK24
WARS2	KLHL31	FARP1
THAP9	CPEB3	ZNF451
C9orf41	ZFHX4	TMEM135
TSC22D2	AL136115.1	KATNAL1
DUSP9	BSDC1	RALGPS1
CHRD	NPIPA7	CEP85L
GSG1L	STARD3	TMC7
NAT8L	SYT2	KPNA5
ADIPOR2	METTL14	CHST3
CCND1	KCNQ4	MED6
PTPRD	NIPAL4	BBX
PKN2	TMEM143	SULF1
PPAPDC2	RBFOX1	ZNF473
SSH1	SLC16A9	DNAJA2
CCNJL	TRABD	PLEKHA3
UBE2G2	TECPR2	FNDC3B
STX17	RIF1	G3BP1
PLXND1	MEF2C	CSNK2A1
KCNQ4	ARPP19	SRGAP3
KLK10	PORCN	PLXNA4
ACPP	SDR42E1	XYLT1
SP8	LRP8	CCND1
GABRA6	NEK3	FNIP2
EMB	MTDH	SUB1
COL4A6	BSND	ERCC4
AMER3	NT5C3B	KIAA1147
HAS2	FAM104A	ZNF566
SECISBP2L	EGLN2	POU6F2
BTBD9	ERO1L	PQLC2
AKAP6	STARD3NL	WDR37
SOX13	PTAFR	ITGB3
RNF7	GALE	SLC20A1
COL4A3BP	UFM1	NPEPL1
LIMD1	ADIPOR2	AGPAT6
DUSP4	FAM135A	ARL4D
GPR137	ZNF512B	PCDH20
SLC30A6	EIF5B	ZCCHC3
CADM2	ARG2	CHD4
PITPNM3	KLHL6	PRKAA2
ZNF391	ST8SIA1	SPOCD1
AC140061.12	ARHGEF28	ADCY9
C6orf211	RP11-1084J3.4	HOOK1
NIPAL4	CCND2	ZNF879
PMAIP1	EOGT	PEX11B
2021-03-09	ZNF516	CACNB4
TMEM26	LIMD2	ZNF341
ZPLD1	C15orf41	LEPROTL1
KCNK6	MFSD12	GALNT2
PLD3	IRGQ	ADAMTS14
YBX2	HABP4	COL4A2
GPR156	SLC25A18	DST
ZNF202	AC023632.1	QARS
TMPRSS2	AGAP1	EIF4G2
NKIRAS2	ADA	PKN2
HIF3A	CPEB4	SNX30
AMOT	MAP4K2	ERP29
SURF4	MCCC2	RAG1
ZNF641	EVI2B	ATP8B4
ZNF10	CCR7	ZBTB8B
STRBP	ZNF275	YPEL2
CFL2	DUSP1	CDC25A
ATXN7L3B	TRPM6	SLC25A4
NOVA1	SELT	FBXL19
SLK	GREB1L	MYO1F
RICTOR	PPAPDC2	CALN1
C11orf84	PRLR	DZIP1
CACFD1	PARS2	LMX1A
MOB4	ESRP2	ARL5A
RNF44	BRWD3	SLK
GALNT15	CRTAP	CEBPD
SMCR8	TMEM194A	RORC
LOXL4	C3orf38	KIAA0930
PCDH19	GDPD1	SEMA4G
RAB40C	DDX26B	COL11A1
CTNS	XPOT	ATP2B3
MEIS2	AEN	ARMC8
DKK3	RRAGD	RB1
VASH2	GPATCH8	PAX3
LBH	EDEM3	CASKIN1
DTX4	CRB1	NRK
GALNT2	PLA2G3	IKZF2
POU6F2	TAF9B	KLF8
TNFRSF1B	CDKN1A	GEMIN7
ALKBH1	ENY2	GRAMD1B
GTF2I	SPEG	TSC22D2
ACVR1B	GPR157	SESN3
SH2B3	BRD3	HOXD1
BLOC1S5	C16orf52	WAPAL
COL14A1	XYLT2	ADAM15
TMEM194A	NEDD4	CTPS1
GK5	KCTD2	MIB1
PARM1	ADAMTS5	WARS2
HS2ST1	GIMAP6	SNX6
THBS1	DNAJC10	CLP1
COL9A3	BRCC3	DTX4
CPD	P4HA2	SCN8A
ERCC4	YY1	RGAG1
MLLT10	CRCT1	SLC4A4
SUCLG2	PHACTR2	MOB4
STEAP3	RIMKLA	CEP164
ZBTB5	CYP2C8	TRIM41
POTEE	SPAG16	EPHA3
AGO3	IMPG2	RAB11FIP4
COL1A1	TSC1	SMUG1
GHR	FAM135B	PLXNC1
POGZ	IDE	IDH2
HABP4	AP1S1	NUP155
SENP5	WDR73	ALKBH1
APPBP2	USP47	SLC52A3
PLEKHH1	ZFHX2	BNC2
DCX	KIAA1958	PRDM5
CLASP2	MEX3A	CAPN3
TRPM6	UST	XKRX
MEIS1	GOLGA6L20	THBS1
DPH1	NME6	ZBTB39
INPP5A	EEF2K	KDM3A
TMEM255A	LCOR	DPH1
TMOD2	ZNF843	RUNX1T1
MIOS	STYX	REEP1
SNN	IKBKE	S100A8
ZBTB39	STARD9	LMLN
BTG2	STX16-NPEPL1	CALM1
COL15A1	LOXL4	CNNM2
P2RX1	FAM178A	PEG10
AC023632.1	POGZ	FBXO45
KCNJ3	POLR2D	KPNA1
HSPE1-MOB4	FLNA	RNF38
RORC	TRAPPC1	RNF165
IGDCC4	MSH6	MMP11
TRIB1	SALL1	FBXO32
SLC6A15	ZBTB10	CRK
PRR18	ZNF343	DDX19A
RGAG1	RMDN2	NUMBL
RASL10B	TFEC	CPED1
CRY2	SLC5A6	SREK1
GPATCH3	CCL7	OSBPL3
ARHGEF7	GPATCH2	AMMECR1L
ETNK2	MAGEA6	HAND2
EDEM3	ELK4	FADS3
SULF2	MYO18A	HTR1E
KCNC1	INO80D	NLK
LRRC20	DUSP6	PRR18
CPSF4	BCL2L1	LYVE1
ZNF516	ARHGEF15	CCDC141
PPP1R16B	ZBTB37	PSENEN
FSD2	FAM71D	SBNO1
LIMK2	RBM38	AFF2
KIF2A	AP000708.1	WIPI2
CHSY3	VASH2	PIK3CA
PANX2	ZNF354B	COL4A3BP
SLC9A9	MEIS2	SWT1
RUNX1T1	ITGB6	BAHD1
USP47	SULF2	PLAGL2
ANGPTL2	DUSP9	SLC30A7
STAB2	GNG5	COL4A5
HECTD2	PLCB4	VAV3
ARL5A	SNX27	CECR6
LSM11	MACF1	ACVR2B
GPR132	NPIPB4	PLD5
EPHA4	ARHGAP12	STAB2
XKR7	POLE	DUSP16
ADAM15	PAPOLA	FREM2
NEK9	GPAM	USP49
ATP2B4	TTC14	FASLG
SLC6A1	PPT2	NEK9
CCDC144A	RFX6	PRRX1
CPED1	THRA	SLC7A14
LRRC8B	DUSP12	GRIN2B
DAGLA	ZNF202	STEAP3
TEAD3	TP53	TRIB1
CHST3	E2F6	DUSP4
TAB2	IRS1	ANKRD28
ARHGAP20	LRTOMT	CEP135
PPP3CA	ANKFY1	YTHDF3
DYRK1A	ACP6	APBA1
ST8SIA1	TET2	CCNY
SLC16A14	PAWR	BTBD9
HBEGF	TAF8	SLC8A2
ITSN1	TSNAXIP1	HAS2
XKRX	STK24	GRIK2
PLA2G15	CHIA	AMOT
KCTD16	AGBL2	SLC31A1
KLHL13	TCEB3B	LGR4
BCL2L1	FARP1
DLGAP4	ZNF451
MAP3K2	TMEM135
CRTAP	KATNAL1
NAA20	RALGPS1
TXLNA	CEP85L
STXBP5	TRIP12
TEX261	FGFR1OP
CSRNP3	TMC7
FKRP	PDZD9
ITGB8	KPNA5
ACVR2B	CHST3
CECR2	MED6
CACNB4	BBX
KLF9	SULF1
DLC1	ZNF473
PRKAB2	C14orf178
CCSAP	SH3TC2
WNK3	DNAJA2
PTPRU	CSTA
AGPAT6	PLEKHA3
SLC30A1	RAB11FIP2
KCTD10	LRGUK
ADAMTS14	CLDN16
CALN1	FNDC3B
PRKAA2	G3BP1
ADAMTS5	ACTA1
USP6	BOLL
SALL3	CSNK2A1
RAG1	TNRC6A
ZNF473	SLC35B1
IRGQ	CCDC7
HIC1	SRGAP3
TRIM67	IL22RA1
SLC4A4	GMPR2
CRK	EIF3D
KIAA1161	DDTL
KIAA2022	DSCR8
FZD4	PLXNA4
GOLGA4	CUX1
YY1	XYLT1
ABCC10	CCND1
UNC5A	TNFSF10
RNF38	ALG8
ZNF362	FNIP2
ZC3H10	SUB1
ZBTB10	ASCC3
GDF6	ERCC4
ST3GAL1	UGT3A1
SYT1	KIAA1147
SEC14L1	SLC31A2
SYT2	ZNF566
COL9A1	MINK1
FBXO32	FBXO22
PAX3	THEM4
PIAS4	POU6F2
HTR4	PQLC2
SPIRE1	ZNF432
SLC30A4	PFKFB2
SLC7A14	WDR37
PLXNA4	SLC16A4
APBA1	ITGB3
SLC2A12	SLC20A1
SREK1	C1orf200
ATG16L1	NPEPL1
ATXN7L3	AGPAT6
FAM84B	METTL6
MEF2D	DCP1B
DNAJB9	DDHD1
FAM189A1	YIPF1
RBFOX1	ARL4D
POC1B-GALNT4	FAR2
ABCC5	PCDH20
SLC8A2	EVPLL
MSI2	ZCCHC3
KLHL6	CHD4
ACAP3	PRKAA2
PCDH20	SPOCD1
CCDC141	EIF3K
EEA1	CUL2
SRGAP3	ADCY9
TET2	MAN2A2
MYCL	ZNF577
CTPS1	KRT78
SLC6A5	HOOK1
MBTPS2	TLK1
BDP1	ZNF879
PDP2	PEX11B
HIPK2	DCLK3
SEC31B	PUS7L
MGA	ZNF256
PPTC7	CACNB4
RB1	IPO4
VPS26B	ATP2B1
GNAL	ZNF341
ARHGEF15	IFI44L
BCL7A	MMP1
MSN	LEPROTL1
RRP1B	FMO6P
CLOCK	GIMAP1
LDB1	CRTAM
CEP164	GALNT2
LUC7L3	RFWD3
MED28	ADAMTS14
INSR	COL4A2
SBK1	TEC
DPYSL3	RD3L
RGS17	DST
PI4K2B	QARS
GABPA	ATP13A3
FBXO30	RMI2
PRDM1	EIF4G2
RNF152	PKN2
NUMBL	SNX30
RCSD1	CTTNBP2
COL4A1	FBN1
TTL	MMS22L
LINGO1	NOTCH2NL
SEMA4G	DCAF6
LMLN	ERP29
DENND6A	RAG1
AGO1	WBP1L
ZSWIM4	ATP8B4
MAP3K3	ADHFE1
EGR3	CD80
SEC14L5	TTC9C
CASKIN1	ZBTB8B
C20orf112	SLC9A5
YTHDF3	YPEL2
CXorf36	CDC25A
CBX5	SLC25A4
EPHA3	FBXL19
CALU	MYO1F
TBX5	CALN1
CGNL1	DZIP1
MEX3A	LMX1A
BACE2	DCBLD1
PARP8	ARL5A
BTBD3	SLK
KCNA6	TMPRSS11F
PSENEN	SMARCD1
BRWD3	ZNF557
NUP155	CEBPD
COL4A5	SEC24C
SH3RF3	RORC
FNIP2	KIAA0930
RAB8B	SEMA4G
SDK1	ADAM28
RALGPS1	COL11A1
MYO5B	ATP2B3
MBTD1	ARMC8
WDR37	RB1
TENM2	MMP8
SLCO5A1	CNIH4
MFAP3L	GNG5P2
SOST	PAX3
SPRED3	SCYL2
C16orf52	RNF123
PHACTR2	PNKD
HK2	CASKIN1
CBFA2T3	NRK
PURB	IKZF2
TNIK	NABP1
SMARCC1	GABRA2
GNS	EYA3
MYRIP	ASAH2B
CACNA1I	KLF8
AFF2	CDC14B
ERGIC2	ABCA2
OLR1	GEMIN7
ATXN1L	ANP32E
MDFI	GRAMD1B
LRRC10B	C1orf112
ADAMTS1	TSC22D2
POGLUT1	CS
GRIK2	PLA2G2F
TRIB2	SESN3
B3GAT1	HOXD1
PPARGC1A	SPCS3
SPEG	SPRYD7
HIP1	TMED4
KPNA1	WAPAL
FAM160B2	ADAM15
DOCK3	CTPS1
GABBR2	MIB1
GRIN3A	WARS2
KCNV1	SNX6
PGM2L1	CLP1
TTC39C	DTX4
FGD6	TTC17
GJA9	SCN8A
FGF11	RGAG1
ACER3	SLC4A4
MGLL	MOB4
WAPAL	CEP164
COL5A2	ATP6V1G1
BMPR1A	IL11RA
HLF	AP3M1
AKAP5	TRIM41
WDFY4	PADI4
KCTD15	MAP3K4
C19orf26	ATP10A
BAHD1	EPHA3
HNRNPA1	RAB11FIP4
INO80D	KCNE3
RADIL	S100PBP
GPR137C	SMUG1
KIAA0930	MASP1
STRN	C4orf29
TIA1	PLXNC1
GAB2	IDH2
MVB12B	RIPK2
ZNF74	NUP155
INTS2	ALKBH1
LRRC59	SLC52A3
RGMA	ACAD9
GREB1	STK39
BBX	ZNF678
SULF1	BNC2
TFR2	GNAT1
CYTH3	PRDM5
SYT11	CAPN3
PCYT1B	PDE2A
BNC2	NME9
AAK1	PIEZO2
RAVER2	WDR41
SPTBN4	XKRX
NTN1	THBS1
RP1-170O19.20	JOSD2
MEGF11	ZBTB39
FNDC3B	RALGAPA2
NLN	TLDC1
CNOT6L	RNMT
DAB1	KDM3A
OTUD3	GPR135
EXOC5	CD164
MGAT4A	WDFY3
RRAGD	USP35
PCYOX1	SETDB1
ARMC8	DPH1
MSANTD3	RUNX1T1
DCUN1D3	REEP1
HELZ	LRRK1
FRAS1	C17orf102
CACNA1E	GOLGA6L9
TAOK1	ZNF318
FASTK	ABCB10
SEMA4F	S100A8
CELF1	PARP16
SYNJ2BP	LMLN
PPP1R12B	CALM1
UBN2	YIPF3
BSN	CNNM2
ZNF620	PEG10
SLC38A9	FBXO45
EZH1	CDC5L
SNX17	SPRED2
EDA	GPX7
FSTL4	KPNA1
COL3A1	DLAT
CHD9	LCA5L
ATP2B3	RNF38
STK24	TFIP11
TOB2	RNF165
ANKFY1	MMP11
TOR1AIP2	CEP192
TAF9B	GJB4
SRGAP1	BRF2
MTMR12	MNT
L2HGDH	CNKSR3
RP11-766F14.2	FBXO32
LRFN4	CTSC
IL6R	RHOBTB3
SLC30A7	CACNA2D3
ARPP19	CD160
GAREM	CRK
PLCXD3	GGA3
GALNT4	DDX19A
AMMECR1L	TAT
FAXC	CLEC1B
INTU	C5orf30
NAPEPLD	NUMBL
LONRF3	MS4A7
TMTC3	WIPI1
GOPC	CPED1
ZNF462	EVA1C
TRIOBP	SREK1
JOSD1	WDR3
KIF21B	OSBPL3
SFT2D3	CLPX
SCRT2	AMMECR1L
ALPK3	HAND2
GOLT1B	ARHGAP4
FRS2	CDH16
LEPROTL1	AKNA
RSF1	DNAH3
CDK14	FADS3
PLD5	HID1
MAP3K9	ATP9B
ZNF740	ZNF618
SPOCD1	HTR1E
KLF8	NLK
CDYL	PRR18
PHF8	LYVE1
RAB22A	C6orf141
FAM83G	PARP6
OTOF	SKP1
DUSP7	SLCO4C1
CHD4	MYCBP2
SCN5A	HLA-DPA1
KMT2D	CCDC141
SREBF2	CTD-2162K18.4
RBPJ	NOTCH2
TNFAIP3	PSENEN
APC2	SBNO1
PAX2	VPS54
ZNF783	TMEM165
RAB3GAP2	IMP4
THOC2	AFF2
USP12	WIPI2
ELK4	PIK3CA
PAK1	PRPF39
FBXO45	COL4A3BP
MPST	SWT1
ADCY9	BAHD1
ACVR2A	PLAGL2
FOPNL	DPAGT1
ZCCHC11	CARS
SFMBT1	UTY
UGGT1	TLR4
CDK6	SLC30A7
KIAA1147	COL4A5
SOX6	PIWIL1
HIF1AN	VAV3
NKAP	ENPEP
AGAP1	CECR6
KATNAL1	ACVR2B
RAB30	ZDHHC23
FRMD5	ANKRD18A
RASGRP1	TREML1
DNAJB14	ZNF226
REEP1	PLD5
FGF5	POLQ
DNAJA2	DIAPH3
CHIC1	MKLN1
SLC45A4	MTHFD2
ZNF282	STAB2
KIAA1467	MAGEA2B
LTN1	MDM2
SCN8A	DUSP16
MAP4K4	FREM2
PLXNA2	WNK4
KIAA1919	WDR48
LCORL	ANO8
KIAA0895L	PSME4
USP32	MAGEA2
RASL10A	ANKRA2
SMIM13	USP49
PRR14L	MC2R
DSG3	FASLG
PAG1	NEK9
DCAF8	PRRX1
CMTM6	MAGEA10
FADS3	SLC7A14
ZKSCAN5	GRIN2B
KCNC3	STEAP3
MON2	ZFYVE20
SLC10A7	TRIB1
FAM104A	DUSP4
SUB1	ANKRD28
DARS2	TMEM144
KCNJ6	ZNF548
LZIC	CEP135
ERCC6	YTHDF3
KIAA1549	APBA1
TMX4	ZFYVE16
MICALCL	ITPR3
ITGA1	CCNY
EIF2S2	VWCE
ICK	BTBD9
IGF1	SLC8A2
CEP85L	HAS2
SAP30L	GRIK2
ZNF354B	AMOT
ZNF652	PTPLAD2
UTP15	LRP11
DICER1	SLC31A1
USP49	LGR4
TSPAN2	ZNF781
MLXIP
DNA2
RANBP2
A1CF
HECTD4
AASS
HDHD1
DZIP1
MAPK1IP1L
C1GALT1
SCUBE3
NOS1
HAND2
NIPA1
VCPIP1
FOXP1
CPM
SLC26A9
RIMS3
G3BP1
SPATA13
PIK3IP1
GJC1
B3GALT1
C1orf147
FREM2
ATP6V1C1
RNF170
ZNF644
C14orf28
CRB2
C11orf57
TMEM251
YAF2
ATAD2B
NCOA1
CLPB
HCFC2
PYGO2
HDLBP
CNOT2
NNT
ETNK1
REL
NSD1
NEDD4L
DNAH10OS
ZSWIM5
STYX
CCDC93
RPS6KA3
ZNF566
DST
CNNM2
MRS2
TMEM135
NCOR1
CRBN
DDN
KHNYN
STAT3
GDAP2
TMED5
SCARA3
PAWR
ENTPD7
SESTD1
AKT2
IPO11
TXLNG
PLAGL2
DMD
MTMR3
SUV39H2
SLC31A1
KATNBL1
SYT7
DYRK2
WDFY2
RBM38
KCNC4
PDZD8
SPATA2
PLEKHA3
ARL5B
NLK
RNF217
MTDH
XYLT1
RIMKLA
FARP1
TMEM167A
MEF2C
FAM208A
ALDH6A1
BMP2
XPOT
ATG4B
SBNO1
OTUB2
SLC22A23
SMAD2
GRAMD1B
FBXL19
SNX1
SRD5A3
COL11A1
ZNF24
NAP1L1
GPC4
C6orf203
KIAA0391
ADRBK2
SOCS7
EIF5B
DNAL1
FBXO21
VEZT
KIAA1244
ANKRD33B
USP24
SESN3
PACS2
CSNK2A1
CCNT2
ANKRD28
SNX16
C17orf85
KMT2E
MBD2
MAPK8
TUSC2
SNX6
C9orf40
LPHN3
WIPI2
DVL3
IPO9
KCMF1
CTIF
PIK3CA
DNAJC10
EIF2B2
ROBO1
CASK
ZNF322
KLHL36
CTB-54O9.9
CHRFAM7A
ZNF354A
B3GAT3
RBMS2
TMEM233
KCNC2
SLC10A6
GABRB1
WNT1
FAM155A
