# Supplementary material for: FN1 mRNA 3'-UTR supersedes traditional fibronectin 1 in facilitating the invasion and metastasis of gastric cancer through the FN1 3'-UTR-let-7i-5p-THBS1 axis
Source: Theranostics. 2023 Sep 25;13(14):5130–50. doi: 10.7150/thno.82492 (PMC10526670; doi:10.7150/thno.82492)
Supplement: Supplementary file 2 — Supplementary tables. [file thnov13p5130s2.zip › Supplementary Tables/Table S11.xlsx]

## Sheet: Sheet1
Table S11. The intersect genes from both hsa-let-7i-5p predicted target genes and the 241 up-regulated differentially expressed genes (DEGs) from RNA-seq.
Targeted mRNA predicted from TargetScan 7.2	Targeted mRNA predicted from DIANA MicroT-CDS	Common targeted mRNA from two databases	Intersection with up-regulated DEGs from RNA-seq
HMGA2	TRIM71	TRIM71	GALC
ARID3B	FIGN	FIGN	THBS1
LIN28B	IGDCC3	IGDCC3	GATM
FIGN	LIN28B	LIN28B	COL1A2
TRIM71	YOD1	YOD1	CPED1
NR6A1	COL1A2	COL1A2	DUSP4
THRSP	ARHGAP28	ARHGAP28	PAPPA
USP44	SKIL	SKIL
FAM222B	MAP4K3	MAP4K3
IGDCC3	NR6A1	NR6A1
IGF2BP1	BACH1	BACH1
VSTM5	IGF2BP1	IGF2BP1
FZD3	HOXB1	HOXB1
PXT1	RNFT1	RNFT1
DTX2	GDF6	GDF6
YOD1	CAPRIN2	VSTM5
PTAFR	VSTM5	ARID3B
NGF	ARID3B	COIL
SLC52A3	COIL	PRKAR2A
XKR8	PRTG	CPEB1
BZW1	PLEKHG6	SYNCRIP
ARHGEF38	PRKAR2A	AHCTF1
FAM103A1	ACTB	POU2F1
MDM4	CPEB1	ARHGEF38
CCL7	SYNCRIP	GAN
BACH1	AHCTF1	SLC35D2
C5orf51	POU2F1	FAM222B
PAPPA	ARHGEF38	BCAT1
HAND1	ULK3	RICTOR
LPGAT1	GAN	IGF2BP3
TGFBR1	SLC35D2	CCNJ
CDC34	FAM214A	IL13
ZBTB16	NFAT5	LRIG2
RNFT1	ALG9	C14orf28
HOXB1	FAM222B	COL3A1
SMIM3	BCAT1	SLC6A5
SALL4	RICTOR	ZFYVE26
GATM	IGF2BP3	HIP1
PRSS22	CCNJ	FRAS1
LRIG3	IL13	MAP3K1
SLC35D2	LRIG2	TGFBR1
PPP1R15B	C14orf28	DDI2
DUSP16	COL3A1	WNT9A
CDK8	SLC6A5	GAS7
PBX3	ZFYVE26	LIN28A
TNFSF9	HIP1	HAND1
GALNT1	FRAS1	MBD2
ZC3HAV1L	MAP3K1	GALNT1
ARID3A	TGFBR1	MYCN
MARS2	PRR23A	ZNF341
QARS	DDI2	ACVR1C
LIPT2	WNT9A	MRS2
AP1S1	GAS7	ADRB3
FOXP2	LIN28A	UTRN
TTC31	ADAMTS12	TTLL4
C8orf58	PTPRK	STX3
ZBTB8B	HAND1	PAPPA
TP53	MBD2	PBX3
ZNF512B	GALNT1	ADRB2
GNG5	MYCN	SMIM3
CCNJ	ZNF341	XKR4
GXYLT1	ACVR1C	XKR8
COIL	SFSWAP	ADAMTS8
MYCN	MRS2	PPP1R15B
GEMIN7	ADRB3	FNIP1
TARBP2	UTRN	USP44
DDX19B	REV3L	RBMS1
RAB15	TTLL4	CLCN5
XRN1	ZNF738	MAPK6
ADRB2	STX3	NGF
DPH3	PAPPA	KHNYN
SPRYD4	PBX3	EDN1
PDE12	ADRB2	COL27A1
AC010441.1	ING3	ACSL6
KCTD21	LA16c-431H6.6	ERCC6
STX3	SMIM3	IGF1R
ADAMTS8	XKR4	ASAP1
APBB3	SIGLEC14	ZBTB26
DDX19A	XKR8	PPARGC1B
MED8	ADAMTS8	OSMR
CDC25A	PPP1R15B	ATPAF1
CCND2	FNIP1	C8orf58
E2F6	USP44	SENP2
CRCT1	RBMS1	TRANK1
FAS	CLCN5	ACVR2A
KLHDC8B	MAPK6	MXD1
PSORS1C2	NGF	ONECUT2
UFM1	KHNYN	GCNT4
ZNF710	EDN1	CCDC71L
ATPAF1	COL27A1	MAPK8
GNPTAB	ACSL6	KCTD21
CPEB2	PTCH1	PARP8
CPA4	ERCC6	LCORL
BEND4	IGF1R	DDX19B
PEX11B	ASAP1	RASGRP1
PQLC2	ZBTB26	IRS2
PARD6B	CTD-2535L24.2	CBX5
SLC25A18	PPARGC1B	CPA4
TMEM234	OSMR	FOXP2
NEK3	ATPAF1	PRPF38B
TTLL4	SNX25	CPM
KCTD17	C8orf58	HIF3A
SLC5A9	PPAPDC1B	FRMD4B
RFX6	SENP2	DPH3
MAP4K3	TRANK1	CNTRL
PBX2	ACVR2A	DUSP22
IGF2BP2	MXD1	AIFM1
AEN	ONECUT2	ZNF280B
EDN1	GCNT4	TTC31
SNX30	CCDC71L	CLDN12
IL13	MAPK8	IGDCC4
IGSF1	CDH8	SMC1A
PTAR1	PPP4C	PXT1
ZNF341	KCTD21	TNFSF9
ONECUT2	PARP8	DNA2
RAB11FIP4	LCORL	RANBP2
B3GNT1	DDX19B	NYNRIN
HOXA1	RASGRP1	ADRB1
ZNF784	IRS2	C9orf40
FAM178A	CBX5	KLHDC8B
PRPF38B	CPA4	RNF217
CASP3	FOXP2	HDX
CLDN12	PRPF38B	CDV3
UHRF2	CPM	PAG1
POU2F1	HIF3A	GXYLT1
NRAS	FRMD4B	LPGAT1
GAN	DPH3	MFSD4
IL10	CNTRL	CCNF
GALE	ANKRD49	RSPO2
DDI2	DUSP22	STARD13
MAPK6	AIFM1	AC010441.1
RSPO2	ZNF280B	CDC34
ZNF275	RPS6KB2	NAP1L1
KCNJ11	TTC31	HIC2
LIN28A	TMEM211	DMD
S100A8	CLDN12	GHR
SMC1A	SYNC	MGAT4A
PCTP	IGDCC4	PCDH19
DIAPH2	ADAP2	CTDSPL2
CCR7	SMC1A	PLEKHA8
POLR2D	PXT1	KMT2D
CPEB1	TNFSF9	NRAS
AC008443.1	DNA2	SNX16
IGF1R	RANBP2	SYT11
HTR1E	NYNRIN	RDX
CCNF	ADRB1	C20orf194
HMGA1	C9orf40	NAA30
LCOR	PCYOX1L	XK
PPARGC1B	KLHDC8B	POTEE
SKIL	RNF217	LBR
PGRMC1	HDX	UHRF2
HIC2	CDV3	GOLT1B
ZNF451	PAG1	ADAMTS15
CEP135	IFITM10	GDAP2
PBX1	GXYLT1	FGD6
AIFM1	LPGAT1	USP38
MAP3K13	MFSD4	C15orf39
GIPC1	CCNF	FAM103A1
DPP3	RSPO2	FAM189A1
COL27A1	STARD13	CASP3
BEGAIN	PLS3	FRMD5
PIGU	AC010441.1	C11orf57
USP38	CDC34	SCD
AMT	NAP1L1	GYG2
C20orf194	HIC2	SLC30A1
RNF20	EIF4ENIF1	BEGAIN
ACVR1C	DMD	BEND4
SREK1IP1	GHR	CPEB2
RGS16	MGAT4A	FZD3
LOR	INSL4	TBKBP1
LIMD2	PCDH19	BZW1
MXD1	CTDSPL2	KCTD17
CPEB4	PLEKHA8	TNFRSF1B
LRIG2	ZCCHC9	ZNF583
TMEM178B	KMT2D	PDE12
E2F5	NRAS	ZNF710
CNTRL	SNX16	WDFY4
POLR3D	SYT11	THRSP
ISLR	RDX	LPHN3
TSPYL5	C20orf194	AC008443.1
UGCG	NAA30	PPARGC1A
BIN3	XK	SLC38A9
ERO1L	OLFM4	STRBP
CCL3L1	POTEE	PGRMC1
AC068987.1	LBR	INTS2
SMARCAD1	UHRF2	PTPRD
ITGB3	TRMT10A	B3GNT1
PLEKHG7	GOLT1B	GIPC1
IQCB1	ADAMTS15	NDST2
RNF165	GDAP2	ABL2
SCYL3	CYP2R1	ZNF462
FRMD4B	FGD6	SMARCAD1
FASLG	USP38	RNF44
WNT9A	C15orf39	PARD6B
TMPPE	FAM103A1	MARS2
CPEB3	FAM189A1	EPHA4
PLA2G3	CASP3	HOXA1
TET3	FRMD5	PLXND1
CCDC71L	CTPS2	LOR
SMUG1	C11orf57	FNDC3A
ADRB3	GOLGA6L4	DIAPH2
NME4	SCD	ARID3A
CDKN1A	GYG2	LTN1
FAM214B	SLC30A1	AGO4
MIB1	BEGAIN	ABCC5
CD200R1	BEND4	LIPH
NME6	CPEB2	PLEKHG7
SCN4B	FZD3	SNAP23
SLC25A27	TBKBP1	DTX2
ZBTB26	BZW1	CECR2
THRA	KCTD17	SOCS4
ABCB9	C3orf38	GPC4
RDH10	TNFRSF1B	IL6R
COL1A2	ZNF583	TET3
DUSP22	PDE12	DCAF15
POTEM	ZNF710	FAM214B
EOGT	WDFY4	AGO3
P4HA2	ACTG2	TMPPE
ZC3H3	THRSP	ZSWIM5
SOCS1	LPHN3	SOX6
TBKBP1	AC008443.1	GTF2I
CCL3	PPARGC1A	ZNF620
CCL3L3	CYP4F2	SLC30A6
GPR26	HOMER2	DICER1
GRIN2B	SLC38A9	POTEM
NDST2	STRBP	FAXC
ADAMTS15	PGRMC1	USP12
GLRX	INTS2	VEZT
RRM2	PTPRD	GPR26
KPNA5	B3GNT1	SYT1
GALC	GIPC1	ZNF689
CDC42SE1	SRL	IGSF1
ICMT	NDST2	SLC22A23
RBMS1	ABL2	HELZ
HOXA9	ZNF462	IGF2BP2
ZNF689	SMARCAD1	XRN1
ICOS	RNF44	COL4A6
UTRN	PARD6B	NHLRC3
MYO1F	MARS2	PCGF3
FAM118A	EPHA4	RNF170
CYP19A1	HOXA1	SLCO5A1
GPR63	PLXND1	SMARCC1
PALD1	LOR	TTL
NHLRC3	FNDC3A	MED28
YPEL2	PGAP2	IGF1
ZNF70	DIAPH2	SENP5
C2orf88	ARID3A	CNOT2
ZNF280B	LTN1	ETV3
TMC7	FBXL12	RBFOX2
RDX	AGO4	DLGAP4
PRKAR2A	ABCC5	MDM4
RIOK3	LIPH	SESTD1
DDX26B	HSPA14	COL15A1
NSMCE2	PLEKHG7	DCUN1D3
ARL4D	SNAP23	C20orf112
C15orf41	DTX2	CHSY3
KLHL23	CECR2	SLC5A9
PIGA	SOCS4	IMPG2
ZBTB37	GPC4	ARL6IP6
POTEG	PHLDB2	MAP4K4
SKIDA1	ZNF347	CD200R1
DNAJC1	IL6R	SYT7
SOCS4	TET3	POTEG
ARG2	ABT1	CYB561D1
TMEM110	TTC26	SEMA4C
BZW2	AC004381.6	ZNF644
AGO4	DCAF15	ZC3H3
NYNRIN	FAM214B	PALD1
IGF2BP3	AGO3	SLC2A12
CYB561D1	TMPPE	MED8
DPF2	ZSWIM5	TMEM65
TMEM41A	SOX6	GPCPD1
TGFBR3	GTF2I	GAREM
CHRNA7	ZNF620	KLHL31
EIF4G2	SLC30A6	CERCAM
BTF3L4	DICER1	CYP19A1
MFSD4	POTEM	MLLT10
PDPR	FAXC	ZNF10
TRIM41	USP12	HECTD2
SLC25A24	VEZT	TRIB2
TRABD	GPR26	ONECUT3
BSND	SYT1	SLC16A10
TRANK1	ZNF689	PBX1
CALM1	SMCHD1	PTAR1
SLC16A10	IGSF1	C5orf51
NKD1	SLC22A23	OSTF1
PRRX1	RP11-133K1.2	INSR
PKIA	HELZ	TMOD2
ADRB1	IGF2BP2	IL10
KLHL31	LRRC23	FAS
AHCTF1	XRN1	ELF4
TMEM2	PRR22	PAWR
ANKRD46	ARHGAP8	SLC30A4
ZNF879	COL4A6	TARBP2
PRDM5	NHLRC3	PCTP
NRK	ASIC1	ZNF784
SLC16A9	PCGF3	PDPR
ZFYVE26	RNF170	CPD
EFHD2	SLCO5A1	GPR61
ZNF200	HFE	ICOS
ZNF583	SMARCC1	PLEKHO1
ERGIC1	TTL	DLC1
BCAT1	MED28	RIOK3
IGLON5	IGF1	KATNBL1
C15orf39	SLC5A11	RRM2
KIAA1958	ITGA7	BCAP29
GCNT4	SENP5	SREK1IP1
ABHD17C	TPM2	DAGLA
GPATCH2	CNOT2	COL5A2
ONECUT1	ETV3	ZNF200
ONECUT3	RBFOX2	DYRK2
VSNL1	DLGAP4	FZD4
CLP1	MDM4	TPP1
ULK2	SESTD1	SKIDA1
SLC5A6	COL15A1	PPAPDC2
GRPEL2	DCUN1D3	TXLNG
RBFOX2	C20orf112	GATM
SNAP23	CHSY3	BSND
LBR	SLC5A9	TRIM67
CASP5	TRMT13	SFMBT1
ELOVL4	GALNT16	AMER3
GYG2	IMPG2	HMGA1
SOWAHA	ARL6IP6	TMEM167A
ANKRD52	MAP4K4	COL4A1
CBX2	CD200R1	ATP2A2
NAA30	SYT7	KMT2E
GPR61	POTEG	CHRNA7
ATP8B4	CYB561D1	FAM118A
TSPEAR	SEMA4C	COL1A1
DUSP1	ZNF644	CLOCK
CANT1	ZC3H3	BTBD3
CTDSPL2	PALD1	GJC1
RTCA	SLC2A12	EFHD2
DHX57	MED8	RAB3GAP2
DCAF15	SLC38A2	DAB1
GRID2IP	TMEM65	GRID2IP
ACSL6	GPCPD1	RGS16
GDPD1	GAREM	DUSP1
VANGL2	KLHL31	ZNF774
DLST	CERCAM	NIPAL4
TECPR2	CYP19A1	ZPLD1
SLC12A9	MLLT10	IGLON5
IKBKAP	NDUFA4	USP21
GAS7	ZNF10	SCYL3
SEC16B	NCR3LG1	E2F5
RPUSD2	HECTD2	CCND2
NXT2	TRIB2	SEC14L1
SCD	ONECUT3	OTOF
TSC1	ABCC8	FAM135A
BCAP29	SLC16A10	AC068987.1
KREMEN1	PBX1	E2F2
MIEF1	PTAR1	HOXA9
PEG10	C5orf51	GOLGA4
ZNF774	CTSA	THOC2
HOXD1	OSTF1	ARG2
AGPAT9	INSR	WASL
SYNCRIP	DOK3	C15orf41
NID2	TMOD2	HIF1AN
GREB1L	ZNF880	NEFM
SAMD12	IL10	SLC25A27
TPP1	FAS	SRD5A3
MAP3K1	ELF4	ERO1L
CECR6	PAWR	DVL3
CHD7	SLC30A4	SLC16A9
GPCPD1	TARBP2	FAM104A
OSMR	PCTP	EGLN2
NPEPL1	CTNND2	TMEM143
CEBPD	ALPK1	ADIPOR2
CYP46A1	ZNF784	FGF11
IMPG2	PDPR	STK24
PDSS1	CPD	DDX26B
TGDS	GPR61	HDLBP
MMP11	METTL14	LINGO1
TIMM17B	ICOS	NIPA1
ZNF697	WDR73	MGA
CERCAM	PLEKHO1	MEF2C
DCUN1D2	VPS33A	C1GALT1
PCGF3	DLC1	KLHL6
GPR157	RIOK3	MYCBP
CDCA8	C1orf159	B3GNT7
MED6	KATNBL1	SYT2
SEMA4C	RRM2	ZNF516
ERP29	SH3TC1	USP24
TSPAN18	BCAP29	CRCT1
ESPL1	SREK1IP1	ACVR1B
XK	DAGLA	CPEB4
TMEM143	COL5A2	KCNQ4
SCN11A	CAMK1	TRHDE
DAPK1	ZNF200	PXDN
PXDN	LRP8	CD86
IDH2	DYRK2	TECPR2
ZCCHC3	EVI2B	PTAFR
HDX	PCBP4	ST8SIA1
FNIP1	FZD4	NEK3
LYVE1	LRRC17	RRAGD
IKBKE	TPP1	GDPD1
LMX1A	SKIDA1	STARD3NL
CDV3	PPAPDC2	SLC25A18
EEF2K	TXLNG	GPATCH2
SLC25A4	GATM	UFM1
ACER2	BSND	EIF5B
LIPH	TRIM67	IRGQ
ABL2	SFMBT1	AC023632.1
SENP2	INTS6	ZBTB10
ATP2A2	AMER3	TRPM6
DMP1	ZNF432	EOGT
CAPN3	HMGA1	PIK3IP1
CD86	BRD3	TFR2
MYCBP	IMPDH1	MTDH
ASAP1	TMEM167A	BRWD3
ETV3	COL4A1	GALE
CACNG4	ATP2A2	PRLR
FNDC3A	KMT2E	PBX2
KPNA4	NDST3	RBFOX1
NHLRC2	TFAP2A	ARPP19
RP11-480I12.4	CHRNA7	LIMD2
ARHGAP28	AGBL2	EPHA3
PLEKHO1	FAM118A	CCR7
TMEM65	COL1A1	CDKN1A
RALB	CLOCK	POLR2D
RCN1	BTBD3	XPOT
SWT1	GJC1	RIMKLA
BLOC1S6	EFHD2	GABRA6
CHUK	RAB3GAP2	YY1
TRHDE	DAB1	ZNF512B
BMP5	CBFB	E2F6
PLEKHA8	GRID2IP	EDEM3
IRS2	RP11-574K11.31	CHST3
GOLGA7	RGS16	AEN
HOOK1	POU2F2	TRABD
SLC20A1	DUSP1	GALC
STOX2	ZNF774	HABP4
OSTF1	NIPAL4	CPEB3
PALM3	ZPLD1	ZNF354B
EGLN2	IGLON5	TMEM194A
STK40	USP21	USP47
XKR4	SCYL3	BDP1
FAM43A	E2F5	SPEG
WASL	CCND2	GPR157
STARD9	SEC14L1	PLA2G3
FAM135A	OTOF	C16orf52
RUFY3	AKAP8	ERCC4
USP21	FAM135A	INO80D
ARRDC4	AC068987.1	P4HA2
C3orf52	E2F2	TSPEAR
ARL6IP6	HOXA9	ADAMTS5
STARD3NL	GOLGA4	TSC1
MTUS1	THOC2	LCOR
PRLR	ARG2	TP53
E2F2	P2RY13	PHACTR2
CCNY	KCNT1	EEF2K
ELF4	FKTN	MEX3A
KDM3A	PREB	NME6
PDHB	WASL	PCDH20
PXMP4	NT5C3B	AGPAT6
C19orf47	C15orf41	TAF9B
PPP2R2A	HIF1AN	YPEL2
IKZF2	NEFM	LOXL4
HOXC11	POLE	VASH2
LGR4	WDR11	POGZ
OSBPL3	SLC25A27	ARHGEF15
VGLL3	SRD5A3	CEP85L
VAV3	SMAP1	MEIS2
CBL	C18orf21	STARD9
COL24A1	TAF5	DMP1
SLC25A32	XYLT2	CCL7
PDGFB	ERRFI1	ELK4
CDH22	GRHL3	TMEM135
CLCN5	ERO1L	TET2
MESDC1	DVL3	GNG5
STARD13	SDR42E1	KATNAL1
B3GNT7	SLC16A9	ATP8B4
NEFM	FAM104A	BCL2L1
WNT9B	EGLN2	EIF4G2
COL4A2	TMEM143	SRGAP3
PLXNC1	ADIPOR2	ZBTB37
SLC1A4	MAGEA6	SULF2
WARS2	PARS2	TSPAN18
THAP9	FGF11	FNIP2
C9orf41	STK24	AGAP1
TSC22D2	DDX26B	ANKFY1
DUSP9	HDLBP	RFX6
CHRD	AL136115.1	FAM178A
GSG1L	ZNF543	ZNF202
NAT8L	LINGO1	SULF1
ADIPOR2	NIPA1	RALGPS1
CCND1	MYB	CLP1
PTPRD	FMO2	THRA
PKN2	MGA	GALNT2
PPAPDC2	MEF2C	DNAJC10
SSH1	C1GALT1	FARP1
CCNJL	PTCHD4	NUP155
UBE2G2	ZNF429	FNDC3B
STX17	KLHL6	HOOK1
PLXND1	MYCBP	MED6
KCNQ4	B3GNT7	STYX
KLK10	SYT2	KPNA5
ACPP	ZNF516	G3BP1
SP8	USP24	SLC5A6
GABRA6	CRCT1	ZBTB8B
EMB	BSDC1	IKBKE
COL4A6	ARIH1	KIAA1147
AMER3	HELLS	CSNK2A1
HAS2	ACVR1B	DZIP1
SECISBP2L	CPEB4	WDR37
BTBD9	KCNQ4	POU6F2
AKAP6	TRHDE	QARS
SOX13	PXDN	NRK
RNF7	CD86	SLC20A1
COL4A3BP	TECPR2	PLEKHA3
LIMD1	RIF1	PQLC2
DUSP4	PTAFR	IKZF2
GPR137	ST8SIA1	PLXNA4
SLC30A6	NEK3	ZCCHC3
CADM2	RRAGD	MYO1F
PITPNM3	GDPD1	NPEPL1
ZNF391	LOXL3	ZNF566
AC140061.12	STARD3NL	PKN2
C6orf211	GOLGA6L20	CDC25A
NIPAL4	KRT5	ARL4D
PMAIP1	SLC25A18	ZNF275
2021-03-09	GPATCH2	FRS2
TMEM26	EPHB1	CRTAP
ZPLD1	UFM1	ZNF451
KCNK6	EIF5B	RAG1
PLD3	IRGQ	FADS3
YBX2	GIMAP1	XYLT1
GPR156	NTRK3	SPOCD1
ZNF202	AC023632.1	ADAMTS14
TMPRSS2	ARHGAP12	ZNF473
NKIRAS2	ZBTB10	PEX11B
HIF3A	TTC17	MOB4
AMOT	TRPM6	ZNF879
SURF4	EOGT	LEPROTL1
ZNF641	TRAPPC1	ITGB3
ZNF10	PIK3IP1	RBM38
STRBP	CCDC7	SUB1
CFL2	TFR2	CHD4
ATXN7L3B	TEC	DST
NOVA1	PORCN	ADCY9
SLK	MTDH	RORC
RICTOR	SELT	RB1
C11orf84	ZFHX4	COL4A2
CACFD1	AC135983.2	LMX1A
MOB4	BRWD3	WARS2
RNF44	GALE	PRKAA2
GALNT15	PRLR	BBX
SMCR8	PBX2	CTPS1
LOXL4	RBFOX1	CCND1
PCDH19	ARPP19	ARMC8
RAB40C	MFSD12	SNX30
CTNS	LIMD2	DUSP9
MEIS2	EPHA3	DDX19A
DKK3	CCR7	CALN1
VASH2	MAP4K2	BACE2
LBH	CDKN1A	GEMIN7
DTX4	ESRP2	LMLN
GALNT2	IDE	ATP2B3
POU6F2	POLR2D	AP1S1
TNFRSF1B	XPOT	DNAJA2
ALKBH1	RIMKLA	CPED1
GTF2I	GABRA6	COL11A1
ACVR1B	YY1	PEG10
SH2B3	ZNF577	ERP29
BLOC1S5	ZNF512B	NUMBL
COL14A1	FAM135B	CEP135
TMEM194A	E2F6	S100A8
GK5	CSTA	PRDM1
PARM1	EDEM3	SLC4A4
HS2ST1	CHST3	PAX3
THBS1	AEN	SLC52A3
COL9A3	TRABD	SEMA4G
CPD	GALC	FBXL19
ERCC4	HABP4	SMUG1
MLLT10	CPEB3	SESN3
SUCLG2	CYP2C8	HOXD1
STEAP3	ZNF354B	FBXO32
ZBTB5	TMEM194A	REEP1
POTEE	TTC14	KIAA0930
AGO3	ADA	RAB11FIP4
COL1A1	RP11-1084J3.4	CEP164
GHR	USP47	CALM1
POGZ	CLDN16	MIB1
HABP4	RMDN2	ARL5A
SENP5	GPATCH8	PRDM5
APPBP2	STARD3	CAPN3
PLEKHH1	NEDD4	SCN8A
DCX	BDP1	AMOT
CLASP2	KCTD2	KLF8
TRPM6	ABCD4	PRR18
MEIS1	SPEG	GRAMD1B
DPH1	NPIPA7	ZBTB39
INPP5A	GPR157	RNF38
TMEM255A	PLA2G3	ALKBH1
TMOD2	C16orf52	RNF165
MIOS	ERCC4	SNX6
SNN	INO80D	CCDC141
ZBTB39	FAM71D	DPH1
BTG2	P4HA2	WAPAL
COL15A1	TSPEAR	KDM3A
P2RX1	ADAMTS5	CRK
AC023632.1	TSC1	VAV3
KCNJ3	LCOR	RUNX1T1
HSPE1-MOB4	FLNA	COL4A3BP
RORC	TP53	ADAM15
IGDCC4	ZNF843	ESPL1
TRIB1	PHACTR2	IDH2
SLC6A15	EEF2K	TMC7
PRR18	C1orf112	MMP11
RGAG1	DDTL	CASKIN1
RASL10B	KCNE3	PLXNC1
CRY2	MEX3A	THBS1
GPATCH3	NME6	XKRX
ARHGEF7	MACF1	CECR6
ETNK2	PCDH20	TSC22D2
EDEM3	LRGUK	CACNB4
SULF2	MYO18A	NEK9
KCNC1	BRCC3	BNC2
LRRC20	AGPAT6	NLK
CPSF4	TAF9B	SBNO1
ZNF516	YPEL2	DUSP16
PPP1R16B	LOXL4	HAND2
FSD2	ACTA1	KPNA1
LIMK2	ENY2	PIK3CA
KIF2A	CHIA	HTR1E
CHSY3	STX16-NPEPL1	FREM2
PANX2	VASH2	DUSP4
SLC9A9	ZNF343	LYVE1
RUNX1T1	SH3TC2	AFF2
USP47	POGZ	APBA1
ANGPTL2	CRTAM	SWT1
STAB2	DCLRE1C	TRIM41
HECTD2	MMP16	PSENEN
ARL5A	ACP6	MBTD1
LSM11	DCAF6	STOX2
GPR132	ARHGEF15	BIN3
EPHA4	UST	TSPAN2
XKR7	CEP85L	TAOK1
ADAM15	RAB11FIP2	COL4A5
NEK9	ZFHX2	ETNK2
ATP2B4	MEIS2	TAB2
SLC6A1	STARD9	C6orf211
CCDC144A	DMP1	FBXO45
CPED1	CCL7	DTX4
LRRC8B	MMS22L	BTG2
DAGLA	ELK4	OSBPL3
TEAD3	TMEM135	SLC25A4
CHST3	TET2	PLD5
TAB2	TNFSF10	NME4
ARHGAP20	GNG5	PIGA
PPP3CA	KATNAL1	ACVR2B
DYRK1A	TSNAXIP1	TMTC3
ST8SIA1	ATP8B4	STEAP3
SLC16A14	BCL2L1	PRRX1
HBEGF	EIF4G2	ANKRD28
ITSN1	SRGAP3	PLAGL2
XKRX	IL22RA1	LIMD1
PLA2G15	ZBTB37	USP49
KCTD16	SULF2	GRIK2
KLHL13	CLEC1B	WIPI2
BCL2L1	TSPAN18	LGR4
DLGAP4	FNIP2	SLC8A2
MAP3K2	RNF8	HAS2
CRTAP	C1orf200	KIF2A
NAA20	AGAP1
TXLNA	ANKFY1
STXBP5	RFX6
TEX261	FAM178A
CSRNP3	ZNF202
FKRP	SULF1
ITGB8	RALGPS1
ACVR2B	PLCB4
CECR2	PAPOLA
CACNB4	CLP1
KLF9	YIPF1
DLC1	THRA
PRKAB2	SNX27
CCSAP	GALNT2
WNK3	LRTOMT
PTPRU	ITGB6
AGPAT6	DNAJC10
SLC30A1	FARP1
KCTD10	PUS7L
ADAMTS14	NUP155
CALN1	TRIP12
PRKAA2	ACAD9
ADAMTS5	SLC35B1
USP6	PPT2
SALL3	WDR41
RAG1	FNDC3B
ZNF473	DSCR8
IRGQ	GOLGA6L9
HIC1	DUSP12
TRIM67	HOOK1
SLC4A4	EIF3D
CRK	MED6
KIAA1161	ARHGEF28
KIAA2022	GIMAP6
FZD4	CRB1
GOLGA4	UGT3A1
YY1	RD3L
ABCC10	LCA5L
UNC5A	EIF3K
RNF38	IFI44L
ZNF362	STYX
ZC3H10	FBXO22
ZBTB10	KPNA5
GDF6	THEM4
ST3GAL1	TCEB3B
SYT1	G3BP1
SEC14L1	BOLL
SYT2	SLC5A6
COL9A1	ZBTB8B
FBXO32	IKBKE
PAX3	PDZD9
PIAS4	KIAA1147
HTR4	CCDC136
SPIRE1	C14orf178
SLC30A4	CSNK2A1
SLC7A14	DZIP1
PLXNA4	TAF8
APBA1	WDR37
SLC2A12	POU6F2
SREK1	QARS
ATG16L1	KRT78
ATXN7L3	NRK
FAM84B	SLC20A1
MEF2D	PLEKHA3
DNAJB9	PQLC2
FAM189A1	IKZF2
RBFOX1	PLXNA4
POC1B-GALNT4	NABP1
ABCC5	METTL6
SLC8A2	DCP1B
MSI2	ZCCHC3
KLHL6	FAR2
ACAP3	MYO1F
PCDH20	NPEPL1
CCDC141	PTPRO
EEA1	SLC16A4
SRGAP3	FMO6P
TET2	ZNF566
MYCL	TFEC
CTPS1	PKN2
SLC6A5	ATP13A3
MBTPS2	AP000708.1
BDP1	CDC25A
PDP2	ARL4D
HIPK2	CD80
SEC31B	MAGEA10
MGA	IRS1
PPTC7	TLR4
RB1	ZNF275
VPS26B	FRS2
GNAL	CRTAP
ARHGEF15	CUX1
BCL7A	TMED4
MSN	MINK1
RRP1B	ZNF451
CLOCK	RAG1
LDB1	FADS3
CEP164	XYLT1
LUC7L3	SPOCD1
MED28	ADAMTS14
INSR	CEP290
SBK1	ZNF473
DPYSL3	PEX11B
RGS17	CACNA1D
PI4K2B	MOB4
GABPA	ATP2B1
FBXO30	ZNF879
PRDM1	WBP1L
RNF152	SMARCD1
NUMBL	DCBLD1
RCSD1	LEPROTL1
COL4A1	ITGB3
TTL	RBM38
LINGO1	SUB1
SEMA4G	CTTNBP2
LMLN	CHD4
DENND6A	TTC9C
AGO1	CD160
ZSWIM4	NPIPB4
MAP3K3	SLC31A2
EGR3	DST
SEC14L5	ADCY9
CASKIN1	RORC
C20orf112	SPRYD7
YTHDF3	ADHFE1
CXorf36	RB1
CBX5	KHK
EPHA3	CNIH4
CALU	MMP8
TBX5	COL4A2
CGNL1	GGA3
MEX3A	LMX1A
BACE2	WARS2
PARP8	PRKAA2
BTBD3	BBX
KCNA6	RFWD3
PSENEN	CTPS1
BRWD3	CCND1
NUP155	ARMC8
COL4A5	ATP10A
SH3RF3	SNX30
FNIP2	DUSP9
RAB8B	PDE2A
SDK1	PLCD4
RALGPS1	RNF123
MYO5B	MSH6
MBTD1	KCTD19
WDR37	DDX19A
TENM2	CALN1
SLCO5A1	BACE2
MFAP3L	SEC24C
SOST	EYA3
SPRED3	GEMIN7
C16orf52	LMLN
PHACTR2	ASCC3
HK2	ATP2B3
CBFA2T3	FBN1
PURB	AP1S1
TNIK	DNAJA2
SMARCC1	CPED1
GNS	CUL2
MYRIP	COL11A1
CACNA1I	PEG10
AFF2	ERP29
ERGIC2	NUMBL
OLR1	CEP135
ATXN1L	MYCBP2
MDFI	S100A8
LRRC10B	ZNF557
ADAMTS1	PRDM1
POGLUT1	PNKD
GRIK2	SCYL2
TRIB2	SLC4A4
B3GAT1	PAX3
PPARGC1A	MMP1
SPEG	GRK7
HIP1	SLC52A3
KPNA1	SEMA4G
FAM160B2	GMPR2
DOCK3	FBXL19
GABBR2	PRPF39
GRIN3A	GNG5P2
KCNV1	SMUG1
PGM2L1	ZNF256
TTC39C	SESN3
FGD6	PARP6
GJA9	PLA2G2F
FGF11	MAN2A2
ACER3	SPCS3
MGLL	HOXD1
WAPAL	FBXO32
COL5A2	PTPLAD2
BMPR1A	REEP1
HLF	KIAA0930
AKAP5	RAB11FIP4
WDFY4	DCLK3
KCTD15	CEP164
C19orf26	SLC9A5
BAHD1	SALL1
HNRNPA1	MAP3K4
INO80D	CS
RADIL	CALM1
GPR137C	MIB1
KIAA0930	ARL5A
STRN	PRDM5
TIA1	TMEM165
GAB2	MS4A7
MVB12B	CD164
ZNF74	CAPN3
INTS2	GLIPR1L2
LRRC59	SCN8A
RGMA	ANP32E
GREB1	MC2R
BBX	AMOT
SULF1	RIPK2
TFR2	ASAH2B
CYTH3	KLF8
SYT11	PRR18
PCYT1B	TMPRSS11F
BNC2	GRAMD1B
AAK1	ABCA2
RAVER2	PIEZO2
SPTBN4	NME9
NTN1	ZBTB39
RP1-170O19.20	CNKSR3
MEGF11	DLAT
FNDC3B	IPO4
NLN	RNF38
CNOT6L	S100PBP
DAB1	CTD-2132N18.3
OTUD3	ALKBH1
EXOC5	RNF165
MGAT4A	MKLN1
RRAGD	SNX6
PCYOX1	BRF2
ARMC8	CCDC141
MSANTD3	GABRA2
DCUN1D3	DIAPH3
HELZ	WDFY3
FRAS1	ANKRD18A
CACNA1E	RALGAPA2
TAOK1	DPH1
FASTK	WAPAL
SEMA4F	KDM3A
CELF1	CRK
SYNJ2BP	ABCB10
PPP1R12B	VAV3
UBN2	RUNX1T1
BSN	ATP6V1G1
ZNF620	COL4A3BP
SLC38A9	ADAM15
EZH1	TRAPPC4
SNX17	ESPL1
EDA	ANKRA2
FSTL4	EVA1C
COL3A1	RNMT
CHD9	IDH2
ATP2B3	TMC7
STK24	TFIP11
TOB2	CLPX
ANKFY1	ALPP
TOR1AIP2	ENPEP
TAF9B	C12orf49
SRGAP1	ATP9B
MTMR12	PADI4
L2HGDH	MMP11
RP11-766F14.2	MAGEA3
LRFN4	CASKIN1
IL6R	LRRK1
SLC30A7	SLCO4C1
ARPP19	PM20D2
GAREM	ZNF318
PLCXD3	PLXNC1
GALNT4	DCLRE1B
AMMECR1L	THBS1
FAXC	XKRX
INTU	GPX7
NAPEPLD	CECR6
LONRF3	TSC22D2
TMTC3	CACNB4
GOPC	YIPF3
ZNF462	NEK9
TRIOBP	BNC2
JOSD1	NLK
KIF21B	FGFR1OP
SFT2D3	LY75
SCRT2	SBNO1
ALPK3	DUSP16
GOLT1B	C4orf29
FRS2	HAND2
LEPROTL1	KPNA1
RSF1	PIK3CA
CDK14	DNAH3
PLD5	HTR1E
MAP3K9	CACNA2D3
ZNF740	C5orf30
SPOCD1	FREM2
KLF8	UTY
CDYL	DUSP4
PHF8	HLA-DPA1
RAB22A	CDH16
FAM83G	HID1
OTOF	LYVE1
DUSP7	CTSC
CHD4	AFF2
SCN5A	MAGEA2B
KMT2D	SSFA2
SREBF2	APBA1
RBPJ	SWT1
TNFAIP3	TRIM41
APC2	CEP192
PAX2	PSENEN
ZNF783	ACADVL
RAB3GAP2	H2AFJ
THOC2	GNAT1
USP12	WDR3
ELK4	MBTD1
PAK1	STOX2
FBXO45	C6orf141
MPST	SPRED2
ADCY9	BIN3
ACVR2A	MAGEA2
FOPNL	MTF2
ZCCHC11	CDC5L
SFMBT1	TSPAN2
UGGT1	TAOK1
CDK6	SPAG16
KIAA1147	COL4A5
SOX6	GPAM
HIF1AN	DPAGT1
NKAP	ETNK2
AGAP1	TAB2
KATNAL1	PRICKLE3
RAB30	KLHL2
FRMD5	IMP4
RASGRP1	C6orf211
DNAJB14	ARHGAP4
REEP1	GJB4
FGF5	FBXO45
DNAJA2	RMI2
CHIC1	WIPI1
SLC45A4	TREML1
ZNF282	DTX4
KIAA1467	BTG2
LTN1	OSBPL3
SCN8A	IL11RA
MAP4K4	SLC2A2
PLXNA2	POLQ
KIAA1919	SLC25A4
LCORL	PLD5
KIAA0895L	NME4
USP32	PIGA
RASL10A	MASP1
SMIM13	ACVR2B
PRR14L	FOXR2
DSG3	TLL1
PAG1	TMTC3
DCAF8	STEAP3
CMTM6	PRRX1
FADS3	ZFYVE16
ZKSCAN5	PARP16
KCNC3	ANKRD28
MON2	MNT
SLC10A7	PSME4
FAM104A	PLAGL2
SUB1	C14orf166B
DARS2	LIMD1
KCNJ6	USP49
LZIC	GRIK2
ERCC6	WIPI2
KIAA1549	LGR4
TMX4	DIP2A
MICALCL	AKNA
ITGA1	ALG8
EIF2S2	SLC8A2
ICK	ZNF773
IGF1	HAS2
CEP85L	KIF2A
SAP30L	ALDH1L2
ZNF354B	WDR48
ZNF652	PIWIL1
UTP15
DICER1
USP49
TSPAN2
MLXIP
DNA2
RANBP2
A1CF
HECTD4
AASS
HDHD1
DZIP1
MAPK1IP1L
C1GALT1
SCUBE3
NOS1
HAND2
NIPA1
VCPIP1
FOXP1
CPM
SLC26A9
RIMS3
G3BP1
SPATA13
PIK3IP1
GJC1
B3GALT1
C1orf147
FREM2
ATP6V1C1
RNF170
ZNF644
C14orf28
CRB2
C11orf57
TMEM251
YAF2
ATAD2B
NCOA1
CLPB
HCFC2
PYGO2
HDLBP
CNOT2
NNT
ETNK1
REL
NSD1
NEDD4L
DNAH10OS
ZSWIM5
STYX
CCDC93
RPS6KA3
ZNF566
DST
CNNM2
MRS2
TMEM135
NCOR1
CRBN
DDN
KHNYN
STAT3
GDAP2
TMED5
SCARA3
PAWR
ENTPD7
SESTD1
AKT2
IPO11
TXLNG
PLAGL2
DMD
MTMR3
SUV39H2
SLC31A1
KATNBL1
SYT7
DYRK2
WDFY2
RBM38
KCNC4
PDZD8
SPATA2
PLEKHA3
ARL5B
NLK
RNF217
MTDH
XYLT1
RIMKLA
FARP1
TMEM167A
MEF2C
FAM208A
ALDH6A1
BMP2
XPOT
ATG4B
SBNO1
OTUB2
SLC22A23
SMAD2
GRAMD1B
FBXL19
SNX1
SRD5A3
COL11A1
ZNF24
NAP1L1
GPC4
C6orf203
KIAA0391
ADRBK2
SOCS7
EIF5B
DNAL1
FBXO21
VEZT
KIAA1244
ANKRD33B
USP24
SESN3
PACS2
CSNK2A1
CCNT2
ANKRD28
SNX16
C17orf85
KMT2E
MBD2
MAPK8
TUSC2
SNX6
C9orf40
LPHN3
WIPI2
DVL3
IPO9
KCMF1
CTIF
PIK3CA
DNAJC10
EIF2B2
ROBO1
CASK
ZNF322
KLHL36
CTB-54O9.9
CHRFAM7A
ZNF354A
B3GAT3
RBMS2
TMEM233
KCNC2
SLC10A6
GABRB1
WNT1
FAM155A
