# Supplementary material for: FN1 mRNA 3'-UTR supersedes traditional fibronectin 1 in facilitating the invasion and metastasis of gastric cancer through the FN1 3'-UTR-let-7i-5p-THBS1 axis
Source: Theranostics. 2023 Sep 25;13(14):5130–50. doi: 10.7150/thno.82492 (PMC10526670; doi:10.7150/thno.82492)
Supplement: Supplementary file 2 — Supplementary tables. [file thnov13p5130s2.zip › Supplementary Tables/Table S12.xlsx]

## Sheet: Sheet1
Table S12. The intersect genes from both hsa-miR-22-3p predicted target genes and the 241 up-regulated differentially expressed genes (DEGs) from RNA-seq.
Targeted mRNA predicted from TargetScan 7.2	Targeted mRNA predicted from DIANA MicroT-CDS	Common targeted mRNA from two databases	Intersection with up-regulated DEGs from RNA-seq
C17orf58	MON2	MON2	CYR61
CCDC67	TRPM7	TRPM7	KIAA0040
KIAA0040	CCDC47	CCDC47	GFRA1
GRM5	CLIC4	CLIC4	GATM
H3F3C	ZNF740	ZNF740	ETV1
NAA20	SNAP91	SNAP91
PDSS1	CYTH3	CYTH3
ZDHHC16	PDSS1	PDSS1
BATF3	POM121L2	RSBN1
EIF4EBP3	RSBN1	FAM49B
DDIT4	FAM49B	SMLR1
FUT9	MCRS1	PROX1
LIN7C	SMLR1	VEZF1
H3F3B	PROX1	KIAA0040
NET1	ADAMTS6	NET1
OGN	VEZF1	GRM5
CYTH3	KIAA0040	TP53INP1
SYNE1	NET1	RCOR1
IKZF4	GRM5	DPF2
ESR1	DYX1C1	MTMR2
RGS2	TP53INP1	FMNL2
ASB6	RCOR1	LRRC1
IL31	DPF2	H3F3B
ACER3	EPB41L4B	SATB2
ELOVL6	INTS3	LRCH1
FRAT2	NOVA1	MTHFR
ARRB1	CD276	ARPC5
PRPF38A	MTMR2	PAIP2B
CD207	FMNL2	ALG9
FAM49B	LRRC1	CNKSR2
MTHFR	H3F3B	FUT9
UNK	SATB2	TIAM1
WDR82	LRCH1	LAS1L
SLC16A14	MTHFR	CBL
LRRC73	ARPC5	LRRC73
A4GNT	PAIP2B	WWC2
ENO1	ALG9	CNOT6L
CYR61	CNKSR2	BRWD3
TRPM7	FUT9	FRAT2
SLC35E4	TIAM1	PPP1R15B
C5orf24	LAS1L	SIRT1
NUS1	DUSP10	EPB41L2
RFXANK	VIT	MAT2A
PLCXD3	RPS6KC1	MPZL3
ARPC5	CBL	BATF3
CAV3	CYP46A1	ARRB1
TRIB2	LRRC73	BCL9L
ZNF740	WWC2	PRR14L
ATP8A1	CNOT6L	KHNYN
EMILIN3	DCAF16	MSL2
ODF1	BRWD3	GATM
SCYL3	RBM25	SEPHS1
MPZL3	C8orf46	NTNG1
SIRT1	RP11-176H8.1	STYX
GHRHR	FRAT2	HNRNPH1
YWHAZ	PPP1R15B	RAB5B
CBL	SIRT1	PRCP
KCNK12	TGFB1I1	SLC26A9
FTL	ZNF208	IKZF4
FAM83F	NLRP3	TNRC6B
XXbac-BPG32J3.20	STX6	KIRREL3
PPM1K	DAD1	MAGI2
SNAI1	EPB41L2	STAG2
CCNJL	CAPRIN1	CPEB1
IL13RA1	MAT2A	ELOVL6
PTEN	MPZL3	SCYL3
COPS7B	BATF3	ZDHHC16
DPM2	ARRB1	FTL
TMEM229B	FOXP2	CHD9
AC007375.1	ESPL1	ESR1
APBB2	GOLGB1	TRUB1
RIMS4	BCL9L	DPY30
EPB41L2	PRR14L	WDR82
FBXO46	GALT	ARHGEF12
LGALS1	PPP4R1	GPBP1
IL17RD	GAN	DDIT4
KLF6	MYO18A	DAW1
ANKRD13A	WDR45B	PTPN9
GATM	ALG1	CLPB
CENPV	UIMC1	CCNJL
DAW1	KHNYN	HIPK1
AK2	MSL2	KDM6B
NHP2	ULBP1	USP37
DNAJB5	TRIM66	RGS2
TYRO3	GATM	IPO7
ANKHD1-EIF4EBP3	THNSL1	C5orf24
CDX2	YARS	C17orf58
LRCH1	DHX57	ZBTB39
CSF1R	AL355390.1	NXT2
FBXL19	SEPHS1	PLCXD3
ERBB3	NTNG1	SORCS1
BTG1	STYX	NRAS
VASP	EFCAB14	CALCR
FMNL2	HNRNPH1	GLIPR2
TRUB1	RAB5B	PCGF5
TTC31	PRCP	ZCCHC14
CATSPERG	ARL10	PTEN
LZIC	KCNAB1	CYR61
RBM15	SLC26A9	LGALS1
NCOA1	IKZF4	STK39
DPY30	FLNA	RIC8B
NTRK2	RRM1	PLEKHA6
IRF5	SFXN1	UGCG
DNAJC27	TNRC6B	NPAS3
ADAT2	KIRREL3	ERBB3
RIC8B	MAGI2	FMNL3
PDIK1L	STAG2	RIMS4
PHF8	CPEB1	NCOA1
BRWD3	MAP4K2	IL13RA1
LAMC1	RTTN	GBA
MSL2	ELOVL6	CSF1R
LTB4R	SCYL3	IL31
NUDT4	ZDHHC16	PDS5A
RPS3	FTL	PTGS1
KDM3A	CHD9	OGN
RAPGEFL1	CCNA2	SLC9A1
MOCS1	ESR1	TLK2
PRCD	TRUB1	MMS19
LAS1L	DPY30	TYRO3
MAPK14	WDR82	FAM83F
WARS2	ARHGEF12	SMAP1
PPP1R15B	MTMR10	TRIM67
WRNIP1	GPBP1	PCNP
GBA	DHX30	AKT3
PROX1	DDIT4	NCMAP
SEPHS1	DAW1	RBFOX2
NYAP2	PTPN9	HAUS5
MFGE8	CLPB	ANKRD13A
ZBTB39	PPP1R3B	SLC16A14
RPL14	CCNJL	LTB4R
C10orf11	HIPK1	ZBTB16
AKT3	NLRC5	DNAJB5
HOMER1	KDM6B	KCNK12
TACR3	USP37	NYAP2
MAX	FAM129C	SLC7A7
CLIP2	TMEM155	INO80E
INO80E	RGS2	ASB6
PALM	IPO7	FBXW7
RCOR1	C5orf24	CCDC67
SMLR1	ARFIP2	CATSPERG
RSBN1	C17orf58	MALL
PFDN6	DLG5	ATP8A1
C19orf70	CD97	CIITA
MTMR2	ZBTB39	PDIK1L
KIRREL3	NXT2	TNKS2
ZNF609	PLCXD3	NFYA
CPEB1	RWDD2B	KCNE1L
STAG2	SORCS1	KCNK10
HOXA4	SEC16B	MURC
RMDN3	NRAS	NFAT5
SRSF10	MLKL	USP8
PTGS1	CALCR	WAPAL
CHD9	RFX7	STOX2
NCMAP	GLIPR2	ETV1
MURC	PCGF5	SPTLC2
CHD7	ZCCHC14	DNAJC16
STOX2	NELL2	FBXL19
CSNK1A1	PTEN	TTC31
WWC2	CYR61	PRPF38A
KCNK10	GP9	MECP2
IPO7	IPO4	EPC1
MAGI2	ADAL	HUNK
SLC7A7	LGALS1	ARHGEF26
NXT2	ASAP1	PHF8
SEC22A	SPATA33	DPYSL3
FBXO41	STK39	MEIS2
RAB3C	LYPLA2	FAM53C
MUM1L1	GGACT	CADM1
ARHGEF26	SLC25A17	DPP10
PDS5A	RIC8B	GPR107
MON2	PLEKHA6	LAMC1
TESK2	UGCG	BAG5
H2AFX	NPAS3	KIAA0355
DNM3	ABI2	ANKRD52
THAP1	ERBB3	RMDN3
MEGF11	ALPK3	TNFRSF1B
MALL	AGBL5	ITGA10
MTHFD2	FMNL3	H3F3C
MAPK1	ENAH	CDK13
WASF1	RIMS4	ZNF609
MEIS2	NCOA1	PPARGC1B
SLC7A2	PPP1R16B	HERPUD2
RPL36A-HNRNPH2	RUFY2	ZFP91
CNKSR2	RFC4	CD207
KAT6B	GOLGA1	NTRK2
MECP2	KALRN	TACR3
NPAS3	IL13RA1	NUS1
SMAP1	SESN1	TMEM33
BLOC1S1	GBA	SLC24A2
ZMYM4	CSF1R	WDFY3
MYCBP	FAM193B	CELF1
PRKAR2A	IL31	HIF1AN
EMX2	PDS5A	MTDH
BCL9L	OTUD6B	DGKI
ERI2	PTGS1	KCTD10
SLC6A17	POU2F1	EMILIN3
DPF2	OGN	PURB
CCDC149	SLC9A1	ZFYVE9
RCC2	AL353791.1	ANGEL2
KHNYN	FAS	FBN2
FNBP4	EI24	ZMYM4
KAT5	POLR1B	KAT6B
SPOCK1	TLK2	SMG7
EIF4EBP2	MMS19	GFRA1
DNAJC16	TYRO3	MAX
NPNT	ATG2B	WRNIP1
OSM	GM2A	SV2A
LRRC16A	MYT1L	IL17RD
UGCG	FAM83F	C1orf21
ITGB3BP	DGCR14	DLGAP2
WNT10B	SMAP1	EIF4EBP3
BIN1	TRIM67	ODF1
PALD1	ST6GAL2	APBB2
EDNRA	APCDD1L	POGK
PCGF5	PCNP	CAPN1
C1orf95	CIDEC	CABP7
TGFBR1	GRIN2B	ENO1
TNFSF15	AKT3	RGP1
KATNBL1	SUGT1	RAPGEFL1
ZNF618	NCMAP	BCL9
SLC39A2	CDH16	TGFBR1
NECAP1	RBFOX2	CLIP2
BAG5	KPRP	CUL3
POGK	POLM	CDX2
CBX6	HAUS5	SLC6A17
CALCR	ANKRD13A	KDM3A
STX4	C16orf58	UNK
CAPN1	SLC16A14	EDC3
VSNL1	LTB4R	MPV17L
CADM3	ZBTB16	WNT10B
RASL10B	SHKBP1	MED28
GPR161	PRELID2	AMOT
SH2D1B	PBX1	FBXO41
CAMK2N1	CNTNAP3B	ANKHD1-EIF4EBP3
GLDN	FMN1	NECAP1
CASP10	AL953854.2	C20orf112
SLC6A1	DNAJB5	FNBP4
GLIPR2	RP11-468E2.2	EHD1
PCNP	KCNK12	RCC2
TUB	NYAP2	ARHGAP19-SLIT1
SNRK	SLC7A7	PAFAH1B2
ZNHIT6	CCDC25	PAX6
TMED4	RSRC2	FBRS
RGS14	INO80E	SRCAP
EPC1	RC3H2	PIP4K2B
SLC2A1	ASB6	MXD1
CACUL1	ARSD	OLFML2A
TP53INP1	C1orf122	FBXO46
TTYH3	FBXW7	PRDM16
SATB2	CCDC67	PPM1L
DPP10	PRRC2C	MAPK1
TNFRSF1B	SCP2	COPS7B
KDM6B	CATSPERG	KMT2A
BRSK2	RELA	NPNT
RNF44	CTC-454I21.3	CBX6
ITGA10	MALL	VPS13B
PPARGC1B	PIGN	PPM1K
LIF	DUSP7	DGKE
EZH1	CALN1	NAA20
TTC9	MTMR14	SNAI1
RGP1	ATP6V0D1	BIN1
MST4	ITGB3	SP1
TMEM164	ATP8A1	MTHFD2
TIAM1	CIITA	ZNF618
TOM1	PIK3C2A	STX4
FBXW7	ZNF681	IL6R
NBR1	PDIK1L	MYO9A
WAPAL	TNKS2	TTYH3
FAM89B	NFYA	MTF2
HIF1AN	CDK6	LRRC16A
NFYA	KCNE1L	SRRD
EXOC5	KCNK10	USP47
GABBR2	NPAS4	ACER3
CAMK2G	KPNB1	KLF7
FAM117A	SLX4IP	AC006486.1
TNFRSF13C	MURC	CTIF
TP53	ASCC3	FAM117A
RAP2B	CCAR1	JARID2
AC006486.1	PLS3	GPR37L1
TLK2	NFAT5	CAV3
ZCCHC14	DFFB	LZIC
SV2A	TEP1	BRSK2
STK39	DCAF4L1	ICOSLG
DLGAP2	KMT2C	EIF4EBP2
KCNE1L	FSD2	CREB1
CISH	USP8	IFFO2
AP1S1	WAPAL	XXbac-BPG32J3.20
ASCL1	STOX2	TESK2
RNF215	NASP	SLC7A2
SLC24A4	ETV1	N4BP3
CENPB	SPTLC2	CACUL1
MAP3K12	CCDC84	PDZD4
HNRNPA3	SEMA4B	DNAJC27
TMPRSS11A	TRIP11	TPM3
ARHGEF12	DNAJC16	SNRK
AMMECR1L	LIMCH1	MECOM
MAPK10	FAM179A	KAT7
C17orf85	TMEM255A	NFIB
CIITA	TMEM165	QSOX1
CEBPD	DST	MUM1L1
FSTL1	C2orf50	IRF5
PLAGL2	FBXL19	MEGF11
SMG7	TTC31	IGF2BP1
CERK	ZNF596	GMPPB
AL589765.1	PRPF38A	ULK2
CCNT2	MECP2	HOXA4
DGKE	EPC1	TRIB2
PPM1L	TPI1	SLC35F6
MYCL	CPT1C	RNF150
B4GALT5	NCDN	HOMER1
TMOD3	GLYCTK
ARHGAP19-SLIT1	NUP85
SCAMP1	NEK9
MAT2A	GLRA3
SNAP91	SSH1
IFFO2	INHBB
HERPUD2	HUNK
ETV1	ARHGEF26
GJA9	BX255923.1
ACLY	PHF8
FBRS	DPYSL3
SH3PXD2A	MEIS2
CNTROB	GGCX
SLC48A1	KCNB1
TMEM33	FAM53C
SLC16A2	MKLN1
KIAA1211L	PSMA6
WDTC1	KSR2
PLBD2	LIG3
TAGLN	FEZ2
FAM53C	DCP1A
LPP	SPATA12
ADAM11	CADM1
RAB5B	IGF1R
GPR107	TM2D3
SAMD12	TTBK2
CA7	TIMM10B
DPYSL3	SNRNP70
SLC24A2	MMP16
PRELP	DPP10
TGM6	NOLC1
BCL9	SHISA5
CDC14A	PHF20L1
MACROD2	OPHN1
RPS9	KITLG
MECOM	DDX11
ULK2	GPR107
UNC79	BRAF
SOCS2	LAMC1
DUSP13	BAG5
USP8	TMEM43
THSD7A	KIAA0355
PDAP1	BLOC1S5-TXNDC5
NAA10	ANKRD52
ICOSLG	HNRNPUL2-BSCL2
TNKS2	USP44
EP300	JMJD7-PLA2G4B
GALNT3	GIGYF2
CAMTA2	ZNF675
ACVR1B	SNX27
PHF13	SALL2
KAT6A	RMDN3
UBALD1	STPG1
FAM96A	TNFRSF1B
KAT7	COA7
RNF150	LANCL3
CTIF	MVB12B
AGO1	CSRNP2
ZNF106	RP11-542C16.2
PIANP	TRABD2B
SLC9A1	PPWD1
CACNG3	ITGA10
HNRNPH1	H3F3C
ADNP	ABCG5
FBXO34	EPB41L5
PURB	RBM14-RBM4
UBE2N	CDK13
PHC1	RBMXL1
CCDC152	ZNF609
PDK3	ING5
IL6R	DOCK5
ANKRD52	PPARGC1B
AMOT	PRRC2B
HIPK1	HERPUD2
PHACTR4	ZFP91
ARHGAP27	TMEM154
ONECUT1	MFN1
LRRC1	WHSC1L1
CSRNP3	HNRNPUL1
ZFP91	FGFR1OP
DUSP16	MPP1
SLC35F6	SLC35G3
SKI	ABHD3
PHF15	CD207
OLFML2A	NTRK2
C20orf112	LHX6
NR3C1	CCNF
MTF2	PTCH1
FBXO45	FIBCD1
CAMK1G	COL24A1
KLF7	TACR3
GFRA1	TRAK2
NTNG1	NUS1
GPBP1	TMEM33
AIFM1	SLC24A2
PRR14L	WDFY3
SOSTDC1	CELF1
DGKI	MSH5
SNX18	C15orf39
ST8SIA4	HIF1AN
ZFYVE9	RXFP2
CTDSPL2	TSGA10
PTPN1	ATHL1
TUBB6	TUBA1B
FOSL2	CCDC50
FBXL13	TMEM127
HDAC4	MTF1
MYO9A	MTDH
VEZF1	DGKI
VPS13B	KCTD10
CDH5	EMILIN3
USP47	KIAA1958
OLA1	PNPLA4
UNC5D	IRF6
CECR2	PURB
SEC23B	NF1
PHF12	WNK1
THPO	PHF23
JARID2	ZFYVE9
KIAA0355	BTBD10
LSG1	C2CD2L
TNRC6B	ANGEL2
ZBTB16	PLCG2
HNRNPUL2	C15orf57
ACVRL1	CRLS1
MANEAL	GPSM2
FBN2	CD38
KIAA0226	NDUFAF5
MCAT	FBN2
KCNE1	PKD2L1
ARHGAP26	PSD3
PRCP	NEDD4
MEX3A	VWA2
TET2	MPRIP
SFMBT2	ATG9A
HAUS5	ZMYM4
AC012215.1	STAG3
CABP7	KAT6B
FASLG	SMG7
ITGB8	RAPGEF3
PRDM16	SPTBN4
CREB1	GFRA1
KHDRBS2	MAX
ZFP36L2	UBXN7
SNX21	WRNIP1
C17orf96	SV2A
TPM3	ATPIF1
LRRN2	RGS9BP
DOK7	C1orf213
NRAS	IL17RD
ZNF704	C1orf21
GPR37L1	2021-03-08
ASB14	LDB3
PTGIS	NRK
SRL	XG
SEC14L4	KLRG2
RAPGEF1	DLGAP2
MMS19	LPA
TP63	EIF4EBP3
ARMC5	DNHD1
MMP24	DNER
SRRD	ODF1
CELF1	HSPG2
ZNF827	APBB2
FOXP1	CLDND1
NFIB	MINK1
PPP1R9A	POGK
CGNL1	ATP13A4
HCN4	GNG12
WFIKKN2	CAPN1
MPPED1	C22orf26
N4BP2	CABP7
POM121C	UBE4A
MAPK8IP3	ENO1
RGS3	RGP1
TCF7L2	NRN1
PER2	PHACTR2
SORCS1	PPHLN1
C1orf21	CX3CL1
EYA3	NUP210
THRA	RAPGEFL1
GATAD2B	ZBTB3
FEM1B	KLHL2
DBNDD2	BCL9
WDFY3	GOLGA8F
CNOT1	AC135983.2
WSCD1	FAM155B
SLC26A9	GHITM
CDK13	TGFBR1
UBE2O	RANBP2
ACVR2B	PRSS16
STYX	SUPT20H
SZRD1	FAM168A
ZNF706	RNF157
VASH1	BRI3BP
MMACHC	HACE1
SEMA4F	CLIP2
CCDC71L	NUTM2G
KIAA0556	CUL3
CLPB	CDX2
MED28	PPARA
C6orf62	BBS4
IGF2BP1	SLC6A17
TRIM67	SYT13
PER1	CTSC
PADI2	KDM3A
ANGEL2	CYFIP1
PHEX	UNK
PDZD4	RNF185
ARHGAP9	EDC3
NFAT5	VWCE
TEF	KRT72
CD72	PIK3IP1
ALDH5A1	MPV17L
MED19	WNT10B
ADAMTS5	FGFR1OP2
KIAA0247	MED28
SLC2A12	MTMR4
METTL15	VAPB
EDC3	NDFIP2
SH3KBP1	STRC
KMT2A	MCCC1
AGMAT	PDE2A
MIER2	OLFML1
PAIP2B	PPP1R12B
USP37	AC008394.1
KIAA0319L	C7orf73
MYO1A	AMOT
PCDH1	FBXO41
GMPPB	ATP6V1A
SHISA9	CCR4
EHD1	VPS52
ZBTB47	TAF8
SPTLC2	SLFN5
QSOX1	SHPRH
TBC1D16	ANKHD1-EIF4EBP3
NXPH3	PPP1R13B
GTDC1	KCNU1
USP46	KIF18A
CNOT6L	GABPB1
MXD1	RBM23
FMNL3	NECAP1
N4BP3	GPR89A
CCDC47	TLN1
RUNX1	LUZP4
MTDH	KLHL13
AGPAT6	GNAI3
TBC1D2	C20orf112
CUL3	FNBP4
TMEM50B	MTMR1
FOXD3	C14orf159
PLEKHA6	EHD1
PNISR	RCC2
ZNRF2	ANXA13
MR1	ARHGAP19-SLIT1
PDE5A	TAP2
KCTD10	ABCC5
TBC1D12	STAM2
FTO	SEC24C
ETS2	PAFAH1B2
PTPN9	ZC3H13
TADA2A	GRAMD1B
SP1	ACTR6
DNMT3A	MAP1B
ERBB4	JMJD4
ALG9	MYOZ2
NOP9	WDR91
OTUD7A	PAX6
PIP4K2B	KDM3B
GRM1	DCP1B
CCDC104	AP3M1
RSU1	FBRS
HUNK	FAM84A
ORMDL2	ABCB9
AIDA	ST3GAL6
PAFAH1B2	HOXA5
F2	SRCAP
ALX1	PIP4K2B
SMIM12	MXD1
IP6K1	OLFML2A
PACRGL	ZFYVE26
CLIC4	FBXO46
VPS53	PRDM16
CCM2L	MRPS25
RBFOX2	CCNI2
RASSF9	ACY1
SRCAP	HERC2
PAX6	PPM1L
GTF2B	AC026310.1
RPH3AL	MAPK1
CNP	RP11-438J1.1
KCNMB4	SOGA1
CDC6	MICALL2
UBD	WDR36
RHOC	EXOG
ZNF652	ZNF773
CADM1	GLYR1
KB-1507C5.2	GUCY1A3
ATOH1	SLC25A12
TBL2	FRMD6
FZD8	NFKBID
GATSL2	COPS7B
SGSM2	CDON
TCF23	TRNAU1AP
WNT1	COL20A1
KCNH1	DKFZP779J2370
MPV17L	SPOPL
ABCG8	FAM131B
LRRC40	CHRNA2
DDRGK1	VARS
	WDR26
	EDARADD
	KMT2A
	SGPL1
	ZCCHC2
	TAC3
	PSEN1
	KIAA2018
	MDC1
	CACNA2D3
	DAPK1
	RP11-244H3.4
	EVC2
	ZNF517
	SLC9A2
	NPNT
	TTLL9
	HMCN1
	SHQ1
	PLEKHH2
	CBX6
	TIMP1
	GEMIN2
	RASEF
	CCNG2
	PPFIA4
	OXSM
	YTHDF3
	FGD6
	AGFG1
	TXLNA
	ABCB6
	ACAT1
	VPS13B
	ELL
	INTS4
	NEGR1
	KLHL21
	KRT15
	OPRL1
	NR3C2
	CHTF8
	PPM1K
	ELF5
	RBM26
	IKBKG
	DGKE
	NAA20
	TAF1C
	NDE1
	RGS7BP
	SNAI1
	MBP
	GTF2H2
	PRDM4
	PEG10
	BIN1
	ATXN1L
	MGAT5
	CTD-2021H9.3
	GPR156
	SP1
	ZNF451
	TMEM246
	AC079210.1
	MTHFD2
	KRT222
	ZNF594
	SPTA1
	TRIM52
	ZNF618
	DIAPH1
	FAM192A
	KRT85
	TOMM6
	FKBP15
	TMEM245
	RUNX2
	LCMT2
	ERVFRD-1
	INO80D
	STX4
	IL6R
	HDC
	NOL12
	YOD1
	GTF3C3
	IKBKB
	RAPH1
	MYO9A
	STS
	FABP1
	TTYH3
	KIAA0391
	ZNF24
	EIF4G1
	MTF2
	ZFAT
	ZNF599
	TOMM20
	ADORA1
	SLC31A1
	RNF38
	RORA
	NDEL1
	ANAPC5
	PANK4
	MDN1
	ZNF117
	LRRC16A
	USP6
	CACNB4
	ADAMTSL1
	GALNT10
	TSPAN11
	CCT7
	ARID3B
	PSD2
	SRRD
	IRGQ
	ANKRD11
	CNGA2
	RAB11A
	USP47
	CD47
	CLDN1
	ZNF217
	ACER3
	APOA5
	LRRC38
	SYT14
	MLXIPL
	SMIM21
	ABHD16A
	PRNP
	NCAM1
	FRAS1
	SLC22A11
	SLC7A14
	FAM216B
	MYO5A
	MROH7-TTC4
	HOMER3
	IBTK
	KLF7
	PTPN21
	ZNF500
	VAT1
	ADCY7
	KLC4
	TRIM71
	COL27A1
	SMG1
	ZNF585A
	PHF3
	C11orf80
	AC006486.1
	CTIF
	NEO1
	FAM117A
	SP100
	CNKSR3
	JARID2
	CYB5D1
	HEY2
	C15orf27
	ZNF821
	GPR37L1
	ANKRD6
	RRP8
	CAV3
	ELMSAN1
	PALM2
	PLD1
	SLC35B2
	RIF1
	LZIC
	JMY
	MAP3K5
	NCKAP1
	GPATCH8
	SLC12A8
	BRSK2
	RNF123
	CREB5
	LRRC3DN
	SLC38A1
	UBL4B
	ICOSLG
	PRRT2
	GRIN2A
	ATG9B
	ATAD5
	PICALM
	HN1L
	SNX30
	NRG3
	SMARCE1
	DBNL
	TGOLN2
	GNAS
	SLC7A1
	FAM114A2
	EIF4EBP2
	IQGAP3
	RBMX2
	CREB1
	PRICKLE4
	PPM1G
	CYP1A2
	TMEM19
	KLHL36
	IFFO2
	APOBEC4
	FAM73B
	SLC6A8
	PCDHAC2
	CCDC138
	PCDHAC1
	ZWINT
	XXbac-BPG32J3.20
	FGF23
	BSCL2
	HNF4G
	VPRBP
	VLDLR
	HSD17B13
	RGS5
	TESK2
	TRPM1
	WDR52
	SUGP1
	UFSP2
	CDRT1
	RGPD6
	SLC7A2
	PDCD10
	CCDC97
	KCNMA1
	SRPK1
	DET1
	PGR
	ZNF207
	TSHZ1
	UBL4A
	SRRM2
	N4BP3
	PHF14
	EPS8
	CACUL1
	NT5E
	SRP68
	DDX6
	PHF5A
	SHD
	PDZD4
	CLCN6
	CACNA1E
	KANK2
	TSPAN14
	HMGCL
	PLS1
	AZIN1
	HDAC9
	C3orf27
	DNAJC27
	SLC22A15
	CCDC64
	ARPC1A
	P2RY8
	CFTR
	DTNB
	CD302
	TPM3
	DMRTC2
	SPHK2
	SNRK
	CXCR2
	HMOX1
	SLC17A1
	RPSA
	ATIC
	ANKRD53
	CD1D
	RCL1
	ATAD2B
	AGO3
	MECOM
	ESRRG
	MRC1
	KAT7
	CAMTA1
	USHBP1
	ATL3
	RBM14
	EFHC1
	DOK3
	RABEP2
	ANKRD39
	LSS
	TNKS1BP1
	TTL
	CNBD2
	NFIB
	PSME4
	CORO7
	ZFYVE19
	QSOX1
	TBC1D10A
	BSPRY
	MUM1L1
	PRPS1
	RINT1
	BEST1
	SAMD5
	TMX4
	CFLAR
	2021-03-07
	DMRT2
	ADCY6
	IRF5
	NEFM
	MEGF11
	ITGA5
	INSR
	IGF2BP1
	SSR1
	CGGBP1
	NPHP3
	SYMPK
	GMPPB
	ULK2
	HOXA4
	TIMP2
	NUTM2D
	BDP1
	RNF213
	TMEM2
	LRRK1
	GPR89C
	SLC22A23
	TRIB2
	DZIP3
	SLC35F6
	EDA
	RNF150
	HOMER1
