# Supplementary material for: FN1 mRNA 3'-UTR supersedes traditional fibronectin 1 in facilitating the invasion and metastasis of gastric cancer through the FN1 3'-UTR-let-7i-5p-THBS1 axis
Source: Theranostics. 2023 Sep 25;13(14):5130–50. doi: 10.7150/thno.82492 (PMC10526670; doi:10.7150/thno.82492)
Supplement: Supplementary file 2 — Supplementary tables. [file thnov13p5130s2.zip › Supplementary Tables/Table S13.xlsx]

## Sheet: Sheet1
Table S13. The intersect genes from both hsa-miR-296-3p predicted target genes and the 241 up-regulated differentially expressed genes (DEGs) from RNA-seq.
Targeted mRNA predicted from TargetScan 7.2	Targeted mRNA predicted from DIANA MicroT-CDS	Common targeted mRNA from two databases	Intersection with up-regulated DEGs from RNA-seq
ZNF667	CCDC8	ZNF629	NA
ZNF629	VAMP7	SIK2
ZNF286B	CABYR	ZNF667
TBC1D15	ZNF138	HMGN2
SOCS6	ZNF782	ACOT13
STRN3	NCR3LG1	ITGA9
ZBTB20	ITM2A	TCERG1
AC000003.2	ZNF629	ZBTB20
CALN1	ZNF117	SOCS6
DESI1	AL645730.2	TBC1D15
PWP1	GOLGA6L4	STRN3
KRBOX4	PFN2	TNPO1
CD40LG	PLIN5	KRBOX4
JOSD1	SIK2	SLC16A13
RFESD	C5orf42	ZNF394
TCERG1	AKAP6	GRIN2B
ZNF394	CLDN2	CNDP1
HMGN2	ABLIM3
SERBP1	ZNF667
PRKCA	MED13
AHCY	ZNF33A
ZFP69B	GTSE1
SLC16A13	ZNF91
FAM129A	PPBP
OTP	ZNF479
CNDP1	MEIS1
ARIH1	ZNF708
GLI3	ZNF732
KCTD21	MKX
FAM46C	YY1AP1
KIAA1211	HMGN2
AGAP2	INS-IGF2
SHOC2	CCDC82
ANKRD23	ZNF493
NME1	USP45
RABL3	ZNF254
LHX6	ACOT13
SCUBE3	C11orf58
SNX11	ZCCHC12
COL4A4	SYT17
DCPS	UBE2E2
PTEN	DNMT3A
SENP5	MIXL1
NLGN2	FPGT
MAPKAPK2	ZNF585A
VTI1B	ITGA9
TMEM251	TMTC3
C20orf144	C4orf19
ZRSR1	DLGAP1
TMED7	OSTC
MSL2	DAW1
ZNRF3	FAF1
PTGIS	OTOF
GRIN2B	TCERG1
TNPO1	ICA1L
ITGA9	ATP6V1G2
MED29	TPP1
FAT2	LCA5L
WASF3	NOL8
ACTRT3	SCN7A
RTN4RL1	DDI2
ONECUT2	NCMAP
FKBP4	GRM3
PRPF4	CCR3
PARVA	ZBTB20
SIK2	RP11-691N7.6
KCTD10	DDX19B
DVL3	ATP5L
MTHFD1L	ZNF273
ACOT13	HLA-DOA
APEX1	DYNLL2
SOX4	IGF2
	ZNF773
	CSNK1G1
	PDCD6IP
	UGP2
	PPM1B
	ZNF506
	EPOR
	AP3S1
	RPS9
	SV2A
	ZNF257
	ZNF334
	GRIN2D
	ZNF487
	ACCSL
	TRIM62
	ARL17A
	DDHD2
	RDH12
	FBRS
	KLHL23
	PHF8
	DDO
	CTDSPL
	AC006967.1
	ZNF675
	RICTOR
	SOCS6
	KLF15
	ITGB6
	GOLGA6L6
	TPGS2
	HEMK1
	TMEM254
	NID1
	RCBTB1
	TBC1D15
	JTB
	AKAP1
	STRN3
	AP2B1
	ZNF440
	POU3F3
	APC
	VAC14
	ZNF844
	PTPN14
	RNASEH2B
	CBX5
	TMCO5A
	SETD2
	SYTL2
	SMC2
	ANTXR1
	UBXN7
	RIOK2
	SEMA5A
	GOLM1
	ZNF763
	AC015688.3
	SYNC
	ZNF486
	PLP1
	QARS
	ZNF730
	TNR
	VLDLR
	ING4
	TFCP2L1
	CD160
	TNPO1
	C1QTNF7
	LACTB
	LMLN
	ESPL1
	PSAP
	CSRNP2
	ADH6
	FAM49B
	KRT222
	TAX1BP1
	KLK3
	DCLK1
	NRP2
	ZNF343
	STX5
	RIBC1
	CDH13
	FOXO3
	LPO
	SERPINB2
	CIPC
	FAM84A
	GRK6
	ATP13A3
	PHC1
	INVS
	POU4F2
	KRBOX4
	PRKAG1
	SCN5A
	JAZF1
	SH3BP5
	ZNF92
	MSANTD2
	ZFYVE26
	CX3CR1
	TBXAS1
	TMEM243
	CX3CL1
	RP11-1070N10.3
	ERMN
	TMEM57
	STT3B
	ZNF30
	ASAP1
	FOXG1
	KIAA0922
	ZHX1
	WBSCR22
	ZNF480
	BAZ2A
	RNF130
	SLC16A13
	HOMEZ
	NDUFB2
	CD200R1
	NOP9
	ZNF626
	RFFL
	ZNF33B
	ZNF266
	TM7SF2
	CSRP2BP
	C1QTNF5
	ZNF394
	ZNF253
	ZFP90
	TMEM154
	SLC8A1
	NAV1
	C12orf60
	CYP4A11
	AIFM3
	KAT2A
	TRAF3IP2
	AP2A1
	SLC25A35
	SEC14L3
	GRIN2B
	SIAH2
	TBC1D8
	SMLR1
	SERPINE2
	ZNF658
	TPD52L3
	GOLGA6L20
	LPAR1
	GSG2
	EFCAB14
	EML5
	VEGFB
	NKAIN2
	ZNF573
	NGFR
	KAZN
	AHRR
	MFRP
	MFRP
	OR51E1
	TMEM38A
	LMAN2L
	ZNF780B
	CNBD2
	KLF12
	NAA11
	ZIC5
	MNT
	CNDP1
	NTF3
	ATP2A2
	TMEM117
	ZNF676
	MROH7
	TMEM260
	BSN
	DDHD1
	UNC13B
	FSBP
	AAK1
	ZNF69
	APPL2
	FOXN3
	E2F4
	IFNA8
	NIPAL3
	KLC4
	PLCL1
	PSMA2
	DPH6
	RGAG4
	ARHGAP19-SLIT1
	ATXN7L1
	PPP1R3E
	PRELP
	MKLN1
	GSTO2
	RASD2
	LYRM2
	AFF3
	TMTC1
	ANKS4B
	MT1A
	MROH7-TTC4
