# Supplementary material for: FN1 mRNA 3'-UTR supersedes traditional fibronectin 1 in facilitating the invasion and metastasis of gastric cancer through the FN1 3'-UTR-let-7i-5p-THBS1 axis
Source: Theranostics. 2023 Sep 25;13(14):5130–50. doi: 10.7150/thno.82492 (PMC10526670; doi:10.7150/thno.82492)
Supplement: Supplementary file 2 — Supplementary tables. [file thnov13p5130s2.zip › Supplementary Tables/Table S14.xlsx]

## Sheet: Sheet1
Table S14. The intersect genes from both hsa-miR-365a-5p predicted target genes and the 241 up-regulated differentially expressed genes (DEGs) from RNA-seq.
Targeted mRNA predicted from TargetScan 7.2	Targeted mRNA predicted from DIANA MicroT-CDS	Common targeted mRNA from two databases	Intersection with up-regulated DEGs from RNA-seq
IQCK	AP003774.4	AP003774.4	KIAA0040
CARD18	ZNF773	ZNF773	HMCN1
GLIPR2	CCDC47	CCDC47	PRELP
PRX	ZNF24	ZNF24	KRT80
C16orf96	CDH4	CDH4	MISP
PRTFDC1	DNAJC15	DNAJC15	APOL1
MTRNR2L4	MXRA8	MXRA8	CREB5
NKX6-3	ARMCX4	U2SURP	HECW1
BLNK	U2SURP	PHC2	ADAMTSL1
TXNDC2	PHC2	RYR3	FHL1
RGR	RYR3	IGBP1
SSBP3-AS1	IGBP1	NCR3LG1
RPL22	NCR3LG1	UBR3
POM121L7	UBR3	UPK2
LSM2	SH3D21	NKX6-3
GNPDA2	UPK2	VAMP2
LETM2	NKX6-3	C3orf17
HES7	VAMP2	CELF2
IYD	LA16c-431H6.6	GPC5
HMGA2	C3orf17	UBAC1
BCL2L10	CELF2	DNMBP
SUGP1	GPC5	OSGEPL1
CD160	UBAC1	ARL10
CPA3	DNMBP	SRSF10
MYF5	EFCAB5	HMCN1
ZNF300	OSGEPL1	ODF2
LY86	ARL10	ARHGAP32
SIM2	SRSF10	PLGLB1
HSD11B1L	HMCN1	ACTR2
SLC46A2	ODF2	STOX2
ATAD3B	ARHGAP32	CHRND
COX7C	PLGLB1	MYF5
EBF2	ACTR2	BCL11A
C1orf61	CKMT1A	SMAD2
RBM46	STOX2	AC127496.1
REEP6	CHRND	PRDM16
CDO1	MYF5	PI4K2A
ADH7	SCAPER	CLSTN2
PPP1R18	BCL11A	SPCS2
RGS1	SMAD2	SHOX
APOL1	ECM2	RET
PCIF1	AC127496.1	TNFRSF10A
IL19	PRDM16	CRISP1
ALKBH1	PI4K2A	PLGLB2
ATAD3A	CLSTN2	CD247
TNFRSF10A	SPCS2	DAZ1
ZFP36L1	SHOX	DAZ3
RHAG	RET	NCOA2
FAM177B	TNFRSF10A	SIDT1
FNTA	ADAMTS6	PPT2
CNBD1	CRISP1	ZCCHC14
EPOR	PLGLB2	MTRNR2L4
CDH12	CD247	CDC23
AP003774.4	DAZ1	ADH7
BOLL	DAZ3	CACNA1E
AC137056.1	NCOA2	UBR7
BBS7	SIDT1	DAZ4
ODF2	PPT2	GTF3C1
DUS4L	ZCCHC14	CHL1
KCNK17	MTRNR2L4	CNBD1
MXRA8	CDC23	DNAJB12
PRR19	ADH7	MED8
MT-ATP6	CACNA1E	FAM53C
ABI3	UBR7	DCAF4L1
GSTT1	DAZ4	KIAA1549L
BATF	GTF3C1	BOLL
FUT4	CHL1	RAB1B
C9orf66	CNBD1	FNTA
SPCS2	DNAJB12	KDM5A
FAM9C	MED8	MOSPD1
TEX35	FAM53C	ABI2
TMEM253	DCAF4L1	DAZ2
PPP1R1C	KIAA1549L	POGZ
BPIFB4	BOLL	ANGPT2
KLK10	RAB1B	LGALSL
ORMDL3	FNTA	SLC9A6
LOH12CR2	KDM5A	IQCK
GREM1	MOSPD1	PIGS
DVL1	ABI2	ATP2C1
CERS6	DAZ2	MAN1A1
LAT2	POGZ	PDE8B
FOXE1	ANGPT2	CPLX3
SERINC1	LGALSL	EIF1
KRT80	SLC9A6	KIAA1468
GAS1	IQCK	SLC24A3
FGFBP1	PIGS	IDH2
KLRD1	ATP2C1	GFRA4
SERPINH1	NEFH	CD99
PLA2G2F	RP11-204N11.1	FP15737
RNF19A	MAN1A1	BCL11B
SERHL2	PDE8B	PRLR
RGL3	CPLX3	TREML2
HLA-DRB1	EIF1	PIK3CA
CEACAM19	KIAA1468	ERCC6
FUZ	SLC24A3	TRAM2
C1QTNF8	IDH2	ARHGEF38
EMCN	GFRA4	SLC25A37
SYT14	CD99	DMC1
VAMP2	FP15737	DLG3
AC000003.2	KRT222	ATXN1
SLC5A8	BCL11B	CEP120
RBM14	PRLR	PPARGC1B
RP11-379H8.1	TREML2	EEA1
APLN	PIK3CA	RBM46
SLC9A6	ERCC6	PRTFDC1
SEC23IP	TRAM2	EIF5A2
SYT2	ARHGEF38	UACA
C17orf74	CASC5	GPR18
SRA1	SLC25A37	UBE2E1
CEPT1	DMC1	RNF19A
ICAM4	DLG3	HOXA5
WDR31	ATXN1	TLR2
HLA-DRB5	CEP120	DDTL
OMP	SOGA1	PTAFR
TGFB3	PPARGC1B	ARL14EPL
AC127496.1	EEA1	BCL2L10
LIN52	RBM46	RGR
C12orf42	PRTFDC1	INPP4B
FANCD2	EIF5A2	GLIPR2
PLEKHB1	UACA	AC079354.1
TBC1D32	GPR18	TXNDC2
PHC2	UBE2E1	APOL2
GNG4	RNF19A	KCNB1
CD5	HOXA5	HSPBAP1
TREM2	TLR2	FUT9
TOR2A	DDTL	GSR
GRB2	PTAFR	TANC2
GJA3	ARL14EPL	KIAA1045
OSGEPL1	BCL2L10	SLC11A1
AHI1	RGR	ZNF664
GATA3	INPP4B	CORO2B
ICOSLG	GLIPR2	TRPM7
UPK2	AC079354.1	CACNA1C
CDCA5	TXNDC2	NAA30
NLRP6	APOL2	GATA3
PINLYP	KCNB1	CACNA1B
GRK4	HSPBAP1	C2orf71
GAB2	NPRL2	HNRNPC
TMEM117	FUT9	B2M
GPR18	GSR	PRX
CTSO	CDH3	SBSPON
SLC25A45	TANC2	ATG13
FAM86C1	C19orf83	DEPTOR
HSPBAP1	PMF1	RP11-363G10.2
GPR3	KIAA1045	VPS13D
NIPAL2	SLC11A1	LUZP1
PI3	ZNF664	ZNF324
C16orf71	CORO2B	NEBL
RIC3	TRPM7	SKP1
TLR2	CNTFR	HOMER2
C2orf71	CACNA1C	NARF
LY6E	NAA30	KCTD21
CCL22	GATA3	GNB4
IGBP1	HSPH1	ADI1
LRG1	CACNA1B	SH2B3
MAGEA8	C2orf71	MEGF9
TRAM2	WHSC1	DCAF8
TAOK3	HNRNPC	PLXDC1
TMEM235	B2M	NIT2
KCNMB1	PRX	ATAD3B
YWHAG	SBSPON	FYTTD1
PIK3R5	ATG13	C9orf66
CD99	DEPTOR	PDE7A
C22orf26	RP11-363G10.2	CD160
CCND2	VPS13D	GNG4
ATAD3C	AFF2	KDM6B
AC079210.1	LUZP1	SLC12A6
ARNTL	EDRF1	SIM2
HOXD1	ZNF324	AR
NR2C2AP	PIWIL4	PIM1
ALOX15	PLG	DCBLD2
CD19	CYP3A43	AP3S2
NBPF6	RASGEF1B	ZNF429
CALHM1	NEBL	KLHL28
TIGIT	SKP1	FAM83F
PLGLB2	HOMER2	GPR133
PLGLB1	NARF	ABCE1
PPP1R13B	KCTD21	ZNF704
CD300LD	GNB4	CD5
GNG7	ADI1	ASNA1
IMPG1	SH2B3	RDH10
ZNF559	MEGF9	RBMXL1
IL15RA	DCAF8	C15orf53
MCFD2	PLXDC1	ARHGAP5
MC2R	NIT2	MCFD2
GORASP1	ATAD3B	RABEP1
C11orf49	FYTTD1	TMPRSS12
RASSF4	C9orf66	AC135983.2
AC002472.13	PDE7A	HES7
TCF7	CD160	PPP2R5E
SLC24A3	GNG4	APOL1
MRPL34	KDM6B	GPX6
BMP5	SLC12A6	GPR155
NLRP12	MED1	RASSF4
HOXA7	SIM2	CARD18
CRISP1	AR	ALKBH1
ARHGEF7	PIM1	FARSB
MEF2B	DCBLD2	ETV3
PELI3	AP3S2	CTBP2
AP3S2	ZNF429	KIRREL
AL354898.1	KLHL28	KCNJ9
COG6	TOM1L1	FMN1
C21orf88	KDM4C	SENP2
CFD	FAM83F	RP11-114H20.1
RNF187	GPR133	CRAMP1L
KLK5	ABCE1	BTN2A2
PRKAR2A	ZNF704	C9orf171
RPE	AKNAD1	PRDM6
GNG13	CD5	CFD
AGER	ASNA1	PCIF1
HAS3	RDH10	BVES
HNRNPC	RBMXL1	MAPT
ATCAY	C15orf53	CRLF3
AC129492.6	ARHGAP5	RND1
SULT1C2	MCFD2	SYT2
RPS27	RABEP1	EVI5L
UBE2E1	TMPRSS12	INTS3
LCP2	AC135983.2	HNRNPD
AC007431.1	HES7	CPA3
CLDN18	AIF1L	SDK2
CBY3	ERC2	ABLIM1
FCRL4	PPP2R5E	HOOK3
KLHL21	APOL1	DRG2
GPC5	GPX6	NFIX
SARS2	GPR155	WIPF1
VOPP1	RASSF4	RNPEPL1
GHDC	CARD18	TMED8
APOL4	ALKBH1	KCNK3
NCR3LG1	FARSB	STX7
TRIB3	BRD4	RAPGEF1
ZFP90	ETV3	GP2
SPRR1B	SNCAIP	RORB
FAM216B	CTBP2	ZFP37
MAPT	KIRREL	HSPB6
IZUMO4	DYNLRB1	APBA1
PPP1R3B	VPS26B	HSD11B1L
HIST1H2AE	ARHGDIB	GPR124
TTLL2	KCNJ9	PPP1R1C
ILDR1	FMN1	ADPRH
NKAPL	SENP2	PARVB
MYD88	RP11-114H20.1	S100Z
CTC-360G5.8	CRAMP1L	GOLT1B
TMEM180	PANX1	ATAD3A
DNAH10OS	BTN2A2	CEACAM19
GTF3C1	C9orf171	GRID1
HSPB6	AHNAK	LIN52
TNFAIP8L1	PRDM6	MLLT3
CDC23	CFD	LCP2
CTD-2330K9.3	PCIF1	IZUMO4
MCCD1	RP11-133K1.2	APOL4
EIF1	BVES	NDUFA5
UBAC1	MAPT	VTA1
DNAJB12	CRLF3	CORO2A
ARL14EPL	RND1	GPRIN2
INTS9	SYT2	RASA4
HNRNPD	EVI5L	COX20
DMC1	INTS3	AMER2
ARID3B	HNRNPD	SMARCC1
CYSLTR2	CPA3	NAA15
SPATA31A6	PARP9	SLC35F1
POGZ	CD8B	CCDC30
SPATA31A3	SDK2	FBXO28
MINOS1	ABLIM1	PIK3R5
SPATA31A7	HOOK3	RRAGD
RBMXL1	DRG2	PITPNA
SPATA31A4	IL18BP	MPZ
SPATA31A5	NFIX	CCDC125
SPATA31A1	WIPF1	SLC17A7
ACP5	RNPEPL1	EBF2
KLHL6	TMED8	RUFY4
CPLX2	REXO1L1P	EBF1
ALDH3B1	KCNK3	IBA57
SPATA31A2	STX7	TCF3
CNTF	RAPGEF1	ZNF286A
PDZD7	MAP3K13	COL11A1
NANOS2	GP2	UNC13A
APBA1	RORB	C11orf49
GFRA4	ZFP37	TAOK3
CDK5R1	HSPB6	CTSO
HIST1H2BF	APBA1	DNAJC10
ZDHHC3	HSD11B1L	KIAA1462
TMEM95	GPR124	KHNYN
CCDC87	PPP1R1C	PPM1F
BTN2A2	ADPRH	MAGEA8
GPR133	PARVB	SENP6
RP11-114H20.1	S100Z	HECW1
SRP72	GOLT1B	VSIG10L
ZNF488	ATAD3A	PLXDC2
NFAM1	CEACAM19	LDHA
TRIM50	GRID1	IPCEF1
VSIG10L	LIN52	TBX5
RP11-363G10.2	MLLT3	RAB10
NRL	THAP5	CDH12
SPRED3	LCP2	SLC46A2
EIF4H	IZUMO4	WDR7
MISP	DEPDC1B	VTI1A
WBP1	APOL4	RBM14
RTFDC1	NDUFA5	IGF1
EXO1	VTA1	ZFP91
LMAN1	CORO2A	EI24
LDHA	GPRIN2	PML
SYNGR4	RASA4	RPL22
AC131097.4	COX20	TFDP2
AL136531.1	AMER2	LPPR4
CDH4	SMARCC1	TBL1XR1
NEGR1	NAA15	NEU1
RP11-321F6.1	SARDH	ANO6
NARF	SLC35F1	NLRP12
SSH3	CCDC30	TRIM35
FAM198B	FBXO28	BTNL8
RCN3	PIK3R5	ALS2CL
GPATCH11	RRAGD	EGFR
HTR4	PITPNA	MAZ
MRPL4	MPZ	DIO2
LPPR4	CCDC125	NLN
PPP4R1L	SLC17A7	PACSIN1
OR10A2	LCNL1	AICDA
COMMD5	EBF2	EIF2AK3
UBR7	LPXN	USP38
TP53AIP1	RUFY4	TNRC6B
EMR3	EBF1	TTL
C19orf26	IBA57	FNDC7
IKZF1	TCF3	RYBP
EBF1	ANXA2	CYB5R4
KCNK15	CFLAR	COL4A6
ZNF791	GSK3A	FSTL4
R3HCC1	DOCK8	KLHL6
CCDC152	ZNF286A	C1orf61
AC023590.1	LIMS3	UBN2
SMAD2	COL11A1	KRT80
ERMAP	UNC13A	FAM71F2
FP15737	KIAA1107	UNC79
CLSTN2	C11orf49	LOH12CR2
HOXA5	TAOK3	SEMA4F
C15orf38-AP3S2	CTSO	ZKSCAN3
ACTL6B	CRTC2	MOCS3
ZNF776	DNAJC10	CADM1
APLP1	DZANK1	MOCS2
ZNF286B	KIAA1462	CRISPLD2
DAZ3	KHNYN	CDO1
SIX5	PPM1F	C22orf26
ERBB3	RP11-345J4.5	ZNF496
VAT1L	SLC7A6	ARNTL
ZFAT	MAGEA8	ZNF71
FUT9	SCOC	MCL1
CD84	SENP6	ZNF441
APOM	TECR	SZT2
IL2RA	HECW1	LGI2
PPT2	VSIG10L	PRIM2
DAZ4	PLXDC2	CCND2
C1RL	MARCKSL1	COL1A1
WIPF1	LDHA	TMEM38A
SMCP	IPCEF1	SLC4A1
FOXK1	ISCA2	SGCD
FAM86B1	TBX5	PCYOX1L
CD247	RAB10	PARP1
RP11-80A15.1	GADL1	POM121L7
IGLL5	CDH12	HOXA7
GK2	SLC46A2	HHIP
YKT6	ZNF541	PPP1R18
CYB561D1	WDR7	MPP6
MTRNR2L5	VTI1A	PAPLN
RASA4	RBM14	NPM1
CABP5	IGF1	P2RX7
ASNA1	ZFP91	ABCG4
C15orf53	EI24	ZNF445
RNASE1	PML	BLOC1S2
DAZ2	RPL22	PDPR
NUDCD3	TFDP2	RBM28
KCNJ9	LPPR4	SYT14
GAP43	TBL1XR1	MED6
PRDM16	NEU1	ZMYM4
PELI2	NBPF1	GPC6
MYOZ1	ANO6	NOS1
EPHX3	NLRP12	HAS3
FAM83F	TRIM35	PTGDR
CKS1B	C10orf53	RPAP2
TMEM249	BTNL8	NEURL1B
SHOX	ALS2CL	SEZ6L
FUT11	EGFR	EXO1
PHLDA3	MAZ	EIF4E3
NFATC2IP	ZDHHC24	CPLX2
PRSS33	DIO2	SNTB2
TMIGD1	FAM136A	TRIM31
RAB26	NLN	NKAPL
NFYA	RPAIN	FOXE1
MAN1A1	PACSIN1	SNRPA
LRTOMT	AICDA	FGFBP1
RAB1B	TAC1	CERS5
RWDD2A	EIF2AK3	DCTN3
KIAA1598	USP38	SOD2
KCTD21	KRT39	GJA1
NAAA	SLC6A7	CEPT1
SYNGR3	TNRC6B	GNG7
PRCP	TTL	TTC31
TMED8	FNDC7	CXCR5
EXOC6B	RYBP	RSPH3
SCUBE1	CYB5R4	IQSEC3
TGOLN2	COL4A6	FAIM2
NCR3	FSTL4	NRDE2
GLP2R	NDE1	PPP2R5D
CNP	KLHL6	MYD88
SEZ6L	MPZL1	AFAP1L1
TMEM239	ZBTB4	SPATA31A4
RASA3	C1orf61	SUGP1
SPIN4	UBN2	SFT2D2
FAM53C	KRT80	SPATA31A5
CRLF3	FAM71F2	SPATA31A7
CTSD	RBM5	CBL
CCDC109B	CCDC77	NCCRP1
ZBP1	LONRF3	ADD1
TMPRSS4	UNC79	ATAD3C
BRK1	ALG2	WDTC1
TFF1	LOH12CR2	CREB5
CCDC116	DHRS4L2	EPB41L5
MBP	SEMA4F	PCDH1
DAZ1	ZKSCAN3	EIF2AK1
DIO2	MOCS3	SIRPB2
DTX3L	CADM1	FHL1
BCL11A	MOCS2	LETM2
PIGS	CRISPLD2	C6orf89
NRGN	CDO1	OSBPL3
RUFY4	C22orf26	ARL15
TMEM80	RP11-5A19.5	CAPN6
KRTAP8-1	ZNF496	TGFB3
DNMBP	ARNTL	WNT5A
VPS37C	ZNF71	NANOS2
HNRNPL	MCL1	MAFG
TRIM25	ZNF441	MOB1B
PIM1	SZT2	SRI
CST3	LGI2	CUL4A
C17orf100	PRIM2	XPR1
GSR	CCND2	SLC41A2
C2orf88	SHPRH	TMEM33
RMND5B	RTL1	VANGL1
MSRB3	COL1A1	COX19
USP35	TMEM38A	NSUN5
C17orf105	SLC4A1	ABCA2
BPIFA2	SGCD	RPP14
IQCJ	PCYOX1L	SYCP2
SF3A1	PARP1	C16orf96
CD37	CNTN6	ZFP36L1
NCCRP1	POM121L7	GPR55
VASH1	DOK3	CD19
HIST3H2A	HOXA7	PSTPIP1
PLXDC1	HHIP	LONP2
KB-1980E6.3	PPP1R18	SRP72
EI24	MPP6	KAL1
RARG	PAPLN	RIC3
TOMM40	NPM1	RFX2
TTLL5	P2RX7	ARHGAP44
SLC39A4	FDXACB1	CBX6
MOCS3	ABCG4	FXYD3
AL590822.2	ZNF445	DOCK5
WARS2	AOC2	CASK
P4HA2	BLOC1S2	LDLRAD2
GPD1L	PDPR	SPATA31A6
NAP1L6	RBM28	USP35
SNRPA	SYT14	PLIN4
TMEM241	MED6	SEC23IP
C21orf90	ZMYM4	ARID3B
PNLIPRP3	GPC6	GGCX
FAM120AOS	NDUFC1	SPATA31A3
IDNK	ASAH2	CAMSAP1
CBL	NOS1	NOVA2
SPARC	EPS15L1	LPIN2
SEMA6D	HAS3	PELI3
CCDC103	PTGDR	GJA3
TTC8	RPAP2	ACTL6B
ASXL3	NEURL1B	ARHGAP24
LGALS9	SEZ6L	PEAK1
RAB39B	EXO1	C22orf29
PITPNM2	EIF4E3	CYB561D1
CCDC74A	CPLX2	EPB41L1
NFE2	STX5	ZBTB44
PRDM14	NFIA	KCNK17
ERP27	TPP1	IYD
AC069547.2	SNTB2	IGF2
CKM	RAB5B	BCKDHB
C1R	FOXJ2	LRP10
SARM1	TRIM31	SULT1C2
CD27	NKAPL	PDCL
PSMG4	ZNF280B	NLRC5
ZNF286A	FOXE1	DENND4C
FZD2	SNRPA	TSHZ2
BFAR	FGFBP1	WDFY2
C6orf89	CERS5	NUDT3
C1orf200	CLCN3	EHD3
AC132186.1	DCTN3	PLCE1
HRK	PIANP	SEMA6D
AC007040.11	SOD2	CILP2
DDTL	CBX5	NR2C2AP
PAPL	GJA1	CHST11
TUBB4A	CEPT1	GJB4
INIP	GNG7	KBTBD4
ADI1	TTC31	C21orf90
HOXC13	RBM45	DDX60L
SLX4IP	CXCR5	SATB2
ABLIM1	DHRS4	WIPF2
EEA1	RSPH3	FCHSD2
MDK	IQSEC3	SLC25A45
CD28	SCLY	KCNC1
CTBP2	FAIM2	SLC8B1
NMNAT1	VANGL2	STK10
NCOA2	NRDE2	SLC16A10
TIMM17B	PPP2R5D	IL17REL
PROK1	CCSAP	HIVEP3
SRSF10	RP11-458D21.5	DNAH10OS
AHCYL1	MYD88	C1S
ZFR2	AFAP1L1	FAM105B
DCTN3	SPATA31A4	CHRM1
TMTC3	SUGP1	OLA1
PLXDC2	SFT2D2	PRELP
SLC11A1	SPATA31A5	CDHR1
SENP2	UBE2F-SCLY	CLDN18
ZNF773	OBSCN	PDE5A
C11orf87	SPATA31A7	CALHM1
TGFBI	CBL	FBXO41
FAM198A	NCCRP1	GAS7
C1QTNF5	ADD1	B3GALNT2
LZTS1	BAZ2A	IKZF1
HCCS	ATAD3C	SALL2
VHLL	CAPN13	GALNT13
LCA10	WDTC1	POTEM
CLDN2	CAB39L	ASB6
LDLRAD2	ELAVL1	C1orf200
ARID3C	CREB5	TNFAIP8L1
SIRPB2	EPB41L5	KLHL4
PLCH2	COG2	ADCY2
BBS4	PCDH1	BACH2
ASB6	TMEM255A	PDK2
HUNK	EIF2AK1	KIF6
SMUG1	SIRPB2	RABIF
TPPP3	FHL1	PLCD4
DHRS3	LETM2	TGIF2LX
RASSF7	C6orf89	TNKS
RNF207	OSBPL3	DNM3
CEP120	ARL15	ARPC4
LIPN	CAPN6	FBF1
CDK2AP2	TGFB3	KCNJ6
SGPP2	WNT5A	DGCR2
DSTYK	NBPF24	FOXC1
APOL2	ADPRM	NLRP6
SULT1A3	DPP4	POTEG
DCAF4L1	C12orf76	AFTPH
CXorf40B	NANOS2	TEX35
CHRNB2	MAFG	ZFP90
C8orf86	SFTA3	YWHAG
LIME1	HAUS5	CBFA2T2
GUCD1	MOB1B	RORC
PGM5	SRI	PRDM14
RFX2	TRIM59	RGS1
DNAJC27	CUL4A	PATE1
RNF150	XPR1	FAM198B
ABTB1	RASGRP2	SMLR1
CDH15	FAM193B	KIAA0513
TEX9	SLC41A2	MPPED1
CXorf40A	TMEM33	IPO11
DRG2	VANGL1	IL17RE
SULT1A4	2021-09-03	CEACAM6
USP34	COX19	MEIS1
DNM3	ASAH2B	RNF165
PLD6	NSUN5	LY86
PARK2	BICD1	ATL3
RAB3B	DLG5	FAF2
CYTH4	ABCA2	BTN2A1
C9orf171	RPP14	C1QTNF1
VANGL1	SYCP2	NCKAP1
HFE	C16orf96	PGM2L1
ARSE	ZFP36L1	SYNJ1
HES2	EPS8L3	FAM86B1
FAM86A	AC006455.1	HAP1
IRAK1BP1	GPR55	RTFDC1
ARL2BP	APC	TSPAN14
ZNF19	CD19	MVK
AL356356.1	PSTPIP1	RNF150
WDR77	LONP2	GNPDA2
GJA1	SRP72	CNNM2
ZNF473	KAL1	GAP43
SEPHS1	ZNF592	AC000003.2
ATP2C1	RIC3	GRB10
UNC79	RFX2	GCSAM
PRRG4	ARHGAP44	PDS5A
ARL10	CBX6	MYOZ1
C1orf95	FXYD3	LY6E
HIATL2	DOCK5	LZTS3
PATE1	PHYKPL	NSMCE1
PPP1R16B	CASK	EPHA8
SLC35F1	LDLRAD2	AHCYL1
EIF2B1	FUNDC2	ZBED3
STK10	PDCD10	TAPT1
TMEM143	SPATA31A6	TEP1
LY6H	USP35	SPATA31A2
ZCCHC14	QSOX1	FAM182B
PPP2R5E	MPI	LMAN1
IL20	PLIN4	SPATA31A1
GNB4	SEC23IP	FURIN
CCDC149	RRP1B	ZSCAN30
KIAA0825	ARID3B	PRPSAP1
GJB4	GGCX	KLRD1
RPS5	POLQ	AL590822.2
FAM102A	SPATA31A3	SYNGR3
PRR11	CAMSAP1	AFF3
AC006132.1	NOVA2	RPS6KL1
BCL11B	LPIN2	SLC7A6OS
DEPTOR	HARS2	GAS1
ZNF563	HAPLN4	TTLL2
CDYL2	IL12B	TPD52L1
NUCB1	TGIF2LY	DNAL1
SCYL3	PELI3	MR1
PGAM4	GJA3	MRC2
LIM2	GLRA1	SYNCRIP
HSD17B3	FPGT-TNNI3K	ONECUT3
ADRA2A	ACTL6B	TTBK2
CORO2A	RUVBL2	GOT1
GCSAML	ARHGAP24	MRPL34
TRIM31	FCHO2	GPR3
BTNL8	PEAK1	HELZ
MEGF9	WNT9A	NF2
COG5	C22orf29	IPP
MAP3K12	CYB561D1	KLHL21
BTN2A1	EPB41L1	GSTM3
NPTXR	CNPY1	MECP2
SLC5A10	ZBTB44	CCDC103
AL645728.1	KCNK17	MYO5B
VMO1	POR	FAM86C1
RDH10	IYD	WIPF3
NPLOC4	CUX1	ODC1
TSTD2	IGF2	POU2F2
RAPGEFL1	BCKDHB	RHAG
NIT2	LRP10	NDUFAF4
ABCG4	SNURF	CCDC180
CBLN2	SULT1C2	FRYL
CHI3L1	HOXC12	CECR2
PLA2G2E	PDCL	PRKAR2A
DQX1	ARHGAP30	FOXK1
TRIM44	RABL3	ERO1L
AC115618.1	NLRC5	COX18
MEGF6	DST	RCAN3
GATC	KIAA1467	TRIM50
TRIM47	DENND4C	RANBP3
RASGRP4	TSHZ2	BATF
BZRAP1	WDFY2	BRWD1
EVI5	NUDT3	FOXO1
TPGS2	EHD3	PLD6
ZNF551	PLCE1	MAP7D2
TMEM169	GFRA1	AC023590.1
DNASE2	SEMA6D	CNKSR3
AIFM3	CILP2	RASA3
PLEKHG7	NR2C2AP	PHACTR2
SLC1A3	ATXN10	CDYL2
MDM4	CHST11	TM9SF3
AC010441.1	TMPPE	ST6GALNAC2
YWHAQ	CTSC	BIRC3
ZNF169	BEND3	NEGR1
KRTAP17-1	NIP7	EML6
KRT72	EAF1	DVL1
DDO	PTCH1	FBXO32
SNTG1	SPRED1	COX7C
STOML1	LINGO4	ZDHHC9
IL6R	GJB4	RNF207
ST6GAL1	KBTBD4	NTM
KLHL25	C21orf90	AMOTL1
SBSPON	RBP1	HBS1L
MOB1B	DUSP7	TMEM154
FGF7	DDX60L	KPNA6
SOCS5	SATB2	STK16
MTPAP	FAM131B	IVNS1ABP
MOSPD1	SLAMF8	S100PBP
PRKG1	DCN	SERPINH1
CCL18	CDK5RAP2	BMP5
WNT7B	STK36	FAM9C
KBTBD4	WIPF2	TEAD1
TMEM97	FCHSD2	USP12
PTAFR	SLC25A45	ENAH
CEACAM6	KCNC1	SMAD4
VMA21	SLC8B1	EVI5
NRG3	C8orf37	POU2F1
KIAA0040	PSMD13	AKNA
RCVRN	STK10	LAT2
TMEM133	SLC16A10	SESN2
LHX1	IL17REL	BCL2
CCDC180	HIVEP3	TRIM2
PPP4R4	DNAH10OS	PNMAL2
CISD2	C1S	TMTC3
FGFR2	FAM105B	RHOBTB2
CLSTN1	CHRM1	TEX9
SIDT1	SRRM5	FGF7
KRT6B	OLA1	MTA3
KIRREL	TAF6	BFAR
AMER3	PRELP	HOXC13
APOF	CDHR1	C17orf100
KIFC2	RP11-322L20.1	VAT1L
CPXM2	CLDN18	NPAS3
CALN1	SYPL2	C10orf113
ICMT	NUTM2E	PASD1
ZNF460	TRPM1	SDC3
RET	DPP10	SORCS3
PLEKHG5	PDE5A	DDX6
CPLX3	CALHM1	CGNL1
SLC38A1	FBXO41	CD300LD
TTC13	GAS7	ZFAT
PRAF2	B3GALNT2	PITPNM2
LUZP1	C5orf56	GAREM
DBNDD1	IKZF1	NRGN
ADAP2	SH3BP5L	PPP1R9A
KLRK1	SALL2	FREM2
UBE2Z	GALNT13	TEX261
BCKDHB	FAM35A	PAX1
TAL1	POTEM	CYSLTR2
AL021546.6	ASB6	FLNB
ZNF655	MDM1	SOCS5
ANGPT2	C1orf200	WASF2
AC016559.1	TNFAIP8L1	TLL2
CLCN2	KLHL4	ENTPD7
GPR155	ADCY2	MED29
TMPRSS11BNL	BACH2	NAAA
PRIM2	PDK2	ATF6
ZFP91	MARS	KSR2
ATP4A	KIF6	FIZ1
R3HDM2	RABIF	CHDH
RSPH10B2	PLCD4	ARHGAP1
CCDC102A	TGIF2LX	MGRN1
TMEM38A	TNKS	SENP1
C4orf36	GPATCH8	PURB
PLA2G5	DNM3	GAB2
AP003733.1	ARPC4	MAU2
HOMER2	FBF1	FBXW2
ZSWIM4	VWA5B1	SIDT2
RYR3	ZNF615	DOCK3
AFAP1L1	KCNJ6	PRCP
ZMYM1	DGCR2	NAT16
EIF3I	FOXC1	KIAA0247
CTU1	SNX17	PHIP
DCAF7	NLRP6	AMER3
CTD-2616J11.4	MRPL43	SLC38A1
BVES	POTEG	SCAI
IPCEF1	PKN2	MACROD2
KIAA1143	AFTPH	FUT4
CNR2	TEX35	MATN1
PCP4L1	ZFP90	AQP1
ZG16	EXOC4	TENM4
CLIP3	YWHAG	HLA-G
RCAN3	DENND1C	FBXL4
MAFF	ANXA13	SPATS2L
APOC4	ARHGEF11	NFYA
GREM2	CBFA2T2	PAPL
C20orf194	BRE	VAMP1
RANBP9	RORC	LYRM4
FBXO10	INO80D	ZBTB21
GPSM3	PRDM14	RHBDD1
SMAGP	RGS1	CIDEB
TNKS	PATE1	ERN1
CSNK1E	FAM198B	RAB26
MED6	ZNF585A	ICOSLG
FTO	SMLR1	ADAMTSL1
ARHGEF38	KIAA0513	DKFZP761J1410
VGF	MPPED1	TRIM4
WSCD1	IPO11	CD109
PRELID2	IL17RE	ZNF559
ACTR2	EYA3	ZNF300
NUDT12	CEACAM6	GPRIN1
HMCN1	NSD1	LRP8
STOML3	MEIS1	KSR1
RP11-247C2.2	RNF165	GGA3
LOXL4	ZNF354C	PDP2
ITIH4	LY86	ATP1B4
C21orf49	RYR1	TMEM253
ALPP	RNF31	TXLNG
FYTTD1	ATL3	SNAP47
DGCR2	NBPF11	THBS3
DIXDC1	FAF2	C22orf46
FLJ27365	DLGAP4	NSUN7
AICDA	BTN2A1	MISP
CYP3A5	WDR72	LSM2
FDX1L	C1QTNF1	TDRD6
DKFZP761J1410	NCKAP1	AP1G1
SPATA3	DHODH	CEP68
RP11-332O19.5	PGM2L1	SLC22A5
HGF	NFASC	SP6
DLG3	SYNJ1	TBC1D16
CORO2B	FAM86B1	TOR2A
BCL2	HAP1	PTPRE
SEC22C	TMEM194A	MADD
RUFY3	RTFDC1	ZNF614
PCYOX1L	TSPAN14	SLC25A17
NDUFA4L2	NELFCD	DUOX2
PATZ1	MVK	FAM168A
AFTPH	GPR108	SERHL2
RP11-111M22.2	RP11-468E2.2	PAWR
UBN1	RNF150	CNTN3
ACBD5	GNPDA2	B3GALTL
SENP1	CNNM2	ZNF304
RRAGD	GAP43	ACBD5
ELK1	EFNB2	MAFB
IBTK	AC000003.2	SQSTM1
AL357673.1	GRB10	R3HDM2
ADPRH	LIN37	THSD7A
PTGIR	GCSAM	HRK
SLC25A10	LLGL2	DCAF7
ZFP14	PDS5A	ZNF142
FGR	MYOZ1	ZBED6CL
ZNF14	LY6E	MPRIP
FAIM2	SYMPK	FBXW8
BAP1	ATP2B3	TNFRSF10B
SCARB1	LZTS3	CPM
WDR45	LIMK2	IFNLR1
AF196779.12	NSMCE1	ZSCAN2
FAF2	EPHA8	C16orf71
AC016586.1	AHCYL1	RBL1
CACNG8	SET	AC002472.13
PPEF1	ZBED3	HIC2
MYOG	SCN8A	MCC
PPM1H	TAPT1	RP11-247C2.2
TPM3	TEP1	F8
ACTN4	NBPF12	FCRL3
LETMD1	STRA6	TSPAN9
SMCR8	SPATA31A2	RHO
NSUN7	FAM182B	UHMK1
WDFY1	PRICKLE2	ZNF436
ERP29	INTS2	ATP2B2
REXO1L1	CTNND2	ZBTB34
RORB	LMAN1	ZMYM1
CDC40	FAM73B	ATG4B
ENG	SPATA31A1	TBCK
CHRNA6	MTRNR2L7	ACTB
TSHZ2	FURIN	TRERF1
SEC24D	ZSCAN30	PSD3
TNFRSF13B	PRPSAP1	GSTM5
HTR3A	KLRD1	TMEM117
MVK	AL590822.2	MPP2
RGMA	SYNGR3	UBE2W
ICA1L	SLC26A3	MOCOS
DHRS9	ECH1	NRL
SLC35E4	AFF3	WNT2B
CCDC36	RPS6KL1	FAM198A
TBL2	SLC7A6OS	TRAK1
RSPH10B	AGAP8	TMEM180
NEU1	GAS1	DYRK1A
PCGF3	TTLL2	UGGT1
DTHD1	WDR87	AIRE
CMPK2	TPD52L1	TTLL12
EIF2AK3	DNAL1	WTIP
MTMR9	RAB2A	KAZALD1
RND1	MR1	MTCH2
OIP5	MRC2	MYO1A
ZNF268	SYNCRIP	HOMEZ
MAU2	ONECUT3	TYW1
GCH1	CARS	TOP3A
FCRL5	PRKAA2	ADCY6
C1QTNF1	TTBK2	AC137056.1
C10orf113	AP3M2	PPP1R16B
TMEM106A	CROCC	NCOA1
PFKFB2	RMDN2	DGKH
ARHGAP5	GOT1	NXF1
GSTM5	FAT3	SMAD5
ALDH1L1	FCHSD1	FTO
PACSIN1	MRPL34	IBTK
HTR3B	SNTN	NFATC2IP
C7orf49	GPR3	KCTD7
SLC25A17	DDX56	GALNT2
PDE8B	HELZ	CYP26B1
CD164L2	NF2	AC007040.11
NPTX1	ASIC4	MC2R
BOD1L1	IPP	AL354898.1
CLRN1	CECR6	NBPF6
ZNF664	KLHL21	TMEM132A
SLC25A20	GSTM3	PHOX2A
P2RX7	POLR1C	ANKS6
LILRB4	SLC35D3	AC010441.1
PLA2G2D	MECP2	GLYR1
PITPNB	CCDC103	TIGIT
UACA	GREB1L	GTPBP10
TTL	ST6GALNAC3	UBXN7
ARIH2	USP28	DDX21
CEP72	MYO5B	C6orf106
TMPRSS12	CD2BP2	RPS6KA3
RHBDL2	URB2	ADCYAP1R1
ACTL8	FAM86C1	C21orf67
SGSH	WIPF3	KIAA0040
GDI2	ITSN1	SLC6A17
PHYHIP	ODC1	SERPINA1
PEAK1	POU2F2	ISY1
SLC25A18	RHAG	PINLYP
CD4	NDUFAF4	EMR3
RHOC	CCDC180	PAK3
UBN2	FRYL	HN1L
TM4SF19	CECR2	GRK4
KLK2	PRKAR2A	GABBR1
SLC6A17	FOXK1	STXBP5L
CHIT1	SPRYD3	NFAM1
GPRIN2	MSX1	DDI2
ISY1-RAB43	ERO1L	HIF1AN
EIF4E	COX18	CRMP1
MAFB	TINAG	KIAA0319L
GPX6	RCAN3	ZNF703
C4orf19	TRIM50	AC129492.6
AP4M1	FAM219B	CACNG8
HSD17B7	HSF5	PGR
VPS37B	EPHA7	TNS1
FAM182B	RANBP3	SSH1
FKBP6	BATF	NCBP1
ACOT4	POTEC	TMEM213
RIMS4	BRWD1	MTPAP
ABHD2	FOXO1	C1orf173
RP11-644F5.10	ZKSCAN5	MED7
ZNF703	PLD6	CBX2
ABCE1	MAP7D2	PRPH2
NAA50	PCDH19	RNASE3
SMYD1	AC023590.1	KLF8
LYRM2	CNKSR3	GLP2R
CHRM1	RABGAP1L	KCNMB1
ATG10	VWA5B2	VENTX
EPHB4	RASA3	ERP29
CACNA1E	PHACTR2	NUDT12
SAPCD2	ITGB2	CBLN2
EXOC3L2	SEMA3F	ARHGAP26
RP11-192H23.4	MIER1	PTPN14
SRPR	CDYL2	PPP1R12B
FAM153C	TM9SF3	UBIAD1
VNN1	LHCGR	STS
FNDC1	DCUN1D4	WNT7B
IREB2	ST6GALNAC2	SYNPO2
C1QTNF4	ROR1	LIMS1
ERCC6	BIRC3	FAM216B
TRPC4AP	NEGR1	VSIG4
TMEM213	EML6	KIF3C
TMEM59L	DVL1	TGM4
PODNL1	GLTSCR1L	TSPAN31
CMKLR1	FBXO32	DNAJC5G
GP1BA	ZFC3H1	DBT
FARP2	COX7C	SMYD1
AQP9	ZDHHC9	ILDR1
PPP2R4	KIAA1614	PPEF1
MRO	RNF207	DTX1
TMEM127	NTM	PRRT1
DCK	AMOTL1	FUT1
TBC1D3C	MOK	CSF1R
KIAA0141	RAPGEF3	HFE
SLC15A3	HBS1L	CLSTN1
RSPH3	TMEM154	TBC1D32
2021-03-10	TGFBR3	YWHAQ
AGAP3	RP11-166N6.3	ALDH3B1
TBC1D3G	IFFO1	RNF169
THAP8	KPNA6	RAB17
MANEA	TBPL1	UBE2G2
C20orf144	FOXP2	ZC3H12B
STAP2	TCHHL1	KRT85
DHFRL1	INPP4A	PEG10
CCDC62	STK16	PPP1R7
CYP19A1	IVNS1ABP	DNAJC30
C8orf17	S100PBP	NPTXR
CNDP2	SERPINH1	KLK10
INTS3	BMP5	OPA1
MTCH2	FAM9C	NECAB3
PRDM10	TEAD1	TRPC4AP
TNS1	USP12	BGN
ZNF560	TMEM201	RND2
TRMT10B	ENAH	DR1
CD300LG	RHOXF2B	BAG1
EIF2AK4	SMAD4	PDE2A
GJD4	FAM171A1	FAM167A
DDX60L	NREP	RAB22A
C10orf2	CCDC136	ANGPTL3
IGF2	FAN1	SCUBE1
KLK13	AMOTL2	ST6GAL1
UBXN7	NKX3-1	MXRA7
DNAJC5G	TNKS1BP1	SHISA9
PIP5K1C	EVI5	EMC10
SASS6	IL1RAP	EPN2
ETV7	POU2F1	POLR1A
CNNM3	ATF2	HES2
NMNAT2	TMPRSS7	CD28
CELF2	AKNA	PSMG4
SEMA5B	PTGES	CCL22
SLC9A2	LAT2	B3GALT5
KIAA1468	CYP7A1	KIAA2013
TMEM33	SESN2	CNP
FKBP5	BCL2	CLPX
FHL2	TRIM2	LMNB2
TBRG1	DBF4B	TNFAIP3
KIAA0408	PNMAL2	SUV39H1
RALGDS	TMTC3	TBC1D28
GTF3C5	RHOBTB2	HUNK
AC112693.2	SLC25A44	ADRA2A
ANO6	TEX9	TRIB3
GALNT13	FGF7	CSNK1G1
LILRB3	MTA3	TRIM44
CXorf36	BFAR	RAB3B
TMEM231	C12orf66	C1orf27
ZNF324	HOXC13	DSTYK
UBE3B	TBC1D10B	FAXDC2
ZNF556	C17orf100	SLC8A2
AWAT2	AC022532.1
ADAT1	VAT1L
SP6	NPAS3
RORC	C10orf113
ACIN1	PASD1
KIAA2022	AGBL5
USP12	WISP2
CRISPLD2	FAM129B
GPSM1	HLF
TUBGCP5	VWA8
SIRT2	SDC3
PPP1R3C	ZNF677
STOX2	TRAF4
MAN1A2	MTHFS
BGN	SORCS3
ATP1B4	DDX6
AQP7	CGNL1
C15orf56	CD300LD
GLIS3	ZFAT
TRPM7	PDCD4
RAC2	PITPNM2
SLC8B1	GAREM
CHMP6	NRGN
HLA-DOA	PPP1R9A
C1QTNF7	CDK2
AC093802.1	FREM2
EHD4	TEX261
S100PBP	AP2M1
RHOBTB2	PAX1
ARL15	CD6
ACTB	CYSLTR2
BOD1	ZSCAN29
CD180	FLNB
PPP2R1A	SOCS5
PLCD4	WASF2
C6orf223	TLL2
OPRD1	SRRM2
TMEM132A	ENTPD7
VASN	RADIL
AMMECR1L	MED29
TCHP	NAAA
DNAJC22	NCKAP5L
TMCC3	GGT7
LL22NC03-63E9.3	MAP6
ZNF496	LRRC16B
GYPA	PSMD3
HIST1H2BN	CXXC5
IL7R	ATF6
INPP5D	KSR2
CEND1	FIZ1
MSANTD3	CHDH
ACOT9	ARHGAP1
IFNLR1	LAD1
SYNJ1	MGRN1
C6	TBC1D30
RPL23	SP1
SMYD4	SENP1
WNT4	PURB
XRCC3	ANKUB1
SLC18A1	GAB2
SLC22A5	EIF4EBP2
ALMS1	MLLT6
PRDM6	MAU2
BACH2	CELSR3
SZRD1	FBXW2
C16orf45	PHC1
ATXN7L3	PDP1
SPSB4	SIDT2
CYB5RL	LYSMD2
HILPDA	REV3L
PFKFB3	DOCK3
APOBEC3A	PRCP
MAATS1	NAT16
SLC6A2	MYOCD
SIRPA	RASGEF1C
CYP4F11	RBM39
SRRM1	KIAA0247
TBX5	ZBTB7B
AGTRAP	PHIP
SAMD5	GRIA2
MTMR11	CCDC93
FOXO1	DHX38
ZNF441	AMER3
JPH4	SLC38A1
MATN1	SCAI
LYPD6B	CEP95
FAM167A	MACROD2
TLDC1	FUT4
ZC3H12B	MATN1
PPP1R8	AQP1
CBX6	TENM4
VENTX	HLA-G
CSRP2BP	GRAMD4
ARL11	FBXL4
LPO	SPATS2L
ADCY6	PAPOLB
CDK3	ASXL2
ACBD3	NFYA
DCTN5	PAPL
LRRC58	VAMP1
GP2	NBPF15
TNPO1	NCOA5
PER2	LYRM4
TMEM200A	ZBTB21
F2R	FAM227B
GCSAM	NTRK2
AIRE	FBXW10
PDK3	POLR2J3
ZBTB21	RHBDD1
TBL1XR1	PTGIS
ZNF114	CIDEB
EML6	ERN1
PIGQ	RAB26
REEP5	ICOSLG
KCNK3	C17orf53
NF2	ADAMTSL1
NIPSNAP1	ZNF430
KLHL28	SAFB
PRPF38A	SLC15A1
AC011294.3	DKFZP761J1410
DEPDC5	TRIM4
C1orf106	CDC27
AC005609.1	CD109
TRPM4	ZNF559
TBX19	RAD54L
LSM4	IFI44
MAVS	SMARCD1
TIMM8A	ZNF300
GPR173	C18orf25
SYNPO2L	GPRIN1
G2E3	LRP8
MYL9	ARHGEF9
PIGM	KSR1
HOOK3	GGA3
SCAI	PDP2
AP000679.2	ATP1B4
KCNK10	IKZF4
KCTD7	SPRY3
FSHB	NOL4
ZNF454	TMEM253
CDC14B	TXLNG
GPR55	FLII
ZFYVE19	SNAP47
RNASE3	ZNF497
GPR26	THBS3
TRIM65	C22orf46
MED29	NSUN7
THY1	MPPED2
BHLHA15	GRK6
CES3	MISP
MXRA7	LSM2
SRI	TDRD6
UBXN2A	GARNL3
LMX1A	GABRB2
NOP14	AP1G1
KIAA0319L	CENPP
PLIN4	CEP68
ADAM33	SLC22A5
HLA-G	RP11-429E11.3
TBC1D28	SP6
C19orf54	PDE6G
PALM2	GTF2IRD1
UBE2G1	DEGS1
ZNF251	USP42
EIF4EBP1	NOMO2
SALL2	TBC1D16
TREML2	TOR2A
FCGR2A	RP5-966M1.6
FAM153B	PTPRE
ADRB3	MADD
ARL4A	FAM227A
PRLR	ZNF614
COX18	RFX5
ATG12	SLC25A17
ARTN	PPP1R16A
BATF2	GABRA3
FAM153A	PRB2
GOLT1B	DUOX2
KPNA6	FAM168A
TULP3	ZNF385A
ZNF516	SERHL2
GPC6	RALGPS1
PPP1R11	PHF8
NAA30	PAWR
ZC3H10	NOMO3
2021-09-09	CNTN3
IQCC	B3GALTL
ACAP3	ZNF304
PPP2R5D	NR5A2
TMPRSS11A	ACBD5
GPR83	RP11-664D7.4
GNA13	MAFB
C5orf22	MBTD1
TKT	CYP11B2
BCL2L13	SQSTM1
AQPEP	BEND7
CDCA8	R3HDM2
KCNQ1	THSD7A
PNMA3	PILRB
SGK494	ST6GALNAC1
ZNF500	HRK
TMCC1	DCAF7
MAZ	ZNF142
EPN2	NBPF20
NPHS1	ATG16L1
FCRL3	ZBED6CL
FBXO40	HK2
SLC37A2	MPRIP
COMMD2	PDXK
FKBP14	FBXW8
S100Z	CABYR
NEURL	SRSF5
LEMD3	TNFRSF10B
ARRDC4	RIN3
KMT2A	APOBEC1
CSF1R	ADD2
SLC4A5	CPM
TEX261	TCP11L1
TGIF2LX	CSN2
SCUBE3	CREG1
NKAP	IFNLR1
FAM71F2	ZSCAN2
TUBD1	FAT2
FAM213A	C16orf71
SATB2	NEDD9
NSRP1	RBL1
TP53INP2	ADGB
ARIH2OS	AC002472.13
FGFBP3	HIC2
CCL5	MCC
BEST1	CLINT1
TNFSF10	RP11-247C2.2
ZNF605	F8
MFAP3	ARHGAP33
KSR1	FCRL3
GEMIN8	TSPAN9
CEACAM5	RHO
FAM228A	PROX1
ZKSCAN3	UHMK1
THEM4	ZNF436
COX19	AC092850.1
RHOJ	RNF175
UHMK1	ATP2B2
AKR7A2	ZBTB34
TXLNG	KCNU1
ZNF485	ZMYM1
UBR3	ATG4B
VAPB	SSTR1
CNTLN	TBCK
F8	CD44
DISC1	ACTB
UBE2I	TRERF1
NOC2L	PSD3
TYW1	DACT3
C11orf84	ARL6IP1
EPHA8	LIMCH1
PHACTR2	GSTM5
KRI1	TMEM117
ARHGAP32	MPP2
KCTD17	UBE2W
RGS7BP	MOCOS
FBXW9	NRL
CASC10	WNT2B
RASSF5	FAM198A
MREG	C22orf24
FMN1	TRAK1
CHST11	PBX1
DNAJB7	TMEM180
PLEKHF1	LYN
MBD1	CEACAM3
GCC1	DYRK1A
KIAA2013	UGGT1
GIGYF1	AIRE
PHOX2A	TTLL12
SORBS3	WTIP
COL4A6	KAZALD1
FBXO17	MTCH2
B3GNT7	MYO1A
LDOC1	HOMEZ
CCDC30	TYW1
MYRF	MTERFD2
MAFG	TSC2
PROM2	TOP3A
TINF2	ADCY6
CATSPERG	AC137056.1
AADACL3	PPP1R16B
RAB42	PATL2
GTSE1	WDR6
C2orf82	SORL1
KIAA0930	RYR2
CELF6	TTC5
TTC31	NCOA1
NUGGC	RP11-574K11.31
DNAH17-AS1	SYT1
PURB	CD48
SURF4	DGKH
ATF7IP	NXF1
GOSR2	PCDHB4
ZFAND3	NXT1
ADCYAP1R1	SMAD5
TMEM200B	DCTN1
PASD1	AP001652.1
AC093157.1	DGKA
PRELP	FTO
FAM109A	IBTK
SEMA4F	KRT15
CYTH3	ROPN1
BCL2L11	NFATC2IP
MAP3K3	KCTD7
CTD-2140B24.4	GALNT2
DOLPP1	CYP26B1
COPA	AC007040.11
VSIG4	MC2R
AC007405.2	WDR65
ZNF517	MYO18A
OPA1	PARP11
PTDSS1	AL354898.1
COX20	NBPF6
CBFA2T2	TMEM132A
RBFOX3	PHOX2A
CDKN2AIP	MROH7
OR7D2	ANKS6
WNT2B	AC010441.1
SLC25A13	ROPN1B
FNIP1	GLYR1
C2orf91	ZNF74
CSRP1	NUP98
ADORA2A	TIGIT
MARVELD1	GTPBP10
ATG13	UBXN7
PPM1F	DDX21
OLAH	POF1B
OTUD6A	C6orf106
DDX10	RPS6KA3
ATG9A	ILVBL
AGPAT2	APOA1BP
C9orf91	IFNW1
AC135983.2	ZNF280C
LPCAT1	ADCYAP1R1
DAPP1	ZNF799
SUV39H1	HIPK2
RAB17	TRIM33
PABPN1L	C21orf67
MIEF1	KIAA0040
C12orf49	ARHGEF1
DLX3	FMO6P
GPR82	ATP6V0B
C15orf52	SLC6A17
ACAD10	CAV1
CTD-2228K2.5	SERPINA1
CCDC117	ZNF740
NKAIN4	ISY1
U2SURP	PINLYP
GPRIN1	EMR3
NHLH1	NKRF
GABRA4	PAK3
AMER2	HN1L
DCAF17	GRK4
CCDC142	BLCAP
KIAA1549L	GABBR1
WDPCP	STXBP5L
SV2C	NFAM1
C16orf58	DDI2
KLHDC8A	HIF1AN
TSHR	SLC35D1
CAPN14	CRMP1
SDK2	TOM1
ISG20L2	KIAA0319L
PEX5L	ZNF703
PNMAL2	UBA52
FUT1	LRRIQ3
EPB41L1	AC129492.6
PIGX	CACNG8
NFX1	PGR
RABIF	GSX1
ISY1	TNS1
C22orf29	SH3BGRL3
2021-09-03	TCEB1
ZNF774	SSH1
CHL1	NCBP1
KIAA1875	PJA2
CLCN6	CDK16
RNF38	TMEM213
ZNF510	SYNJ2
INPP4B	LPL
HMG20A	MTPAP
PROSER2	KAZN
ZNF589	SPOCK1
ARHGAP44	C1orf173
FYB	MED7
VPS13D	CBX2
AC110619.2	PEX5
TENM2	KANSL3
DTX1	PRPH2
ETV3	SH3KBP1
ZBED3	ZFY
PDAP1	RNASE3
POLR3F	KLF8
RASGRF2	GLP2R
PPARGC1B	NEDD4L
AFF3	CTDSP2
CECR5	KCNMB1
NDUFA5	VENTX
PRPH2	ERP29
RCAN2	PPTC7
GLI1	NUDT12
STIM2	CBLN2
GCNT2	ARHGAP26
CYCS	EP400NL
MRTO4	PTPN14
MCC	DISP2
FHL1	MIA3
HIST1H2AH	PPID
C9orf47	PPP1R12B
DPF3	UBIAD1
CYP26B1	POU3F3
DIS3L	KMT2C
POLR2M	STS
TRIM2	MAP4
GRIP1	WNT7B
SLC35F2	SYNPO2
ZNF674	DHCR24
ZNF785	LIMS1
ZNF667	REPS1
PLEKHH1	RBFOX2
EGR1	FAM216B
PPARD	VSIG4
MEIS3	KIF3C
2021-09-07	PMP2
HAUS2	TGM4
DAB2	TSPAN31
ZNF226	DNAJC5G
TPM4	USP10
MADD	DBT
SYNGAP1	MEF2C
ACPP	SMYD1
SLC14A2	ILDR1
SLC35E2B	PPEF1
SH2B3	DTX1
OTOF	WDR11
ZBTB34	PRRT1
ZNF71	DIEXF
TPD52L1	SLC35C1
RAB3GAP1	PSMB3
ALPK3	FUT1
SNX24	TIMP1
SLC28A2	ANP32B
CRAMP1L	2021-09-09
IL17RE	CSF1R
F2RL3	PDE4B
CASP14	HFE
PDCL	KRT17
ZNF101	JAK2
SRPK2	CLSTN1
CLMP	TMEM261
C12orf61	LAPTM5
CD96	TBC1D32
PRRT3	SHISA4
RFXAP	YWHAQ
ZNF878	ALDH3B1
TBCK	RNF169
SETD3	LDLRAP1
ARHGAP1	RP11-761B3.1
PAPLN	PHF2
C14orf23	RAB17
PTPRE	FOXRED2
SIN3B	MS4A10
MEIS1	UBE2G2
PCDH1	ZC3H12B
SIGLEC10	KIF21B
UROC1	CREG2
FHAD1	NT5M
PGPEP1	KRT85
RAB39A	PEG10
RRP36	PPP1R7
MR1	SLC4A4
CCNYL1	DNAJC30
GPR37L1	SFTPC
FAM163A	FAM185A
MYO5B	KCNH6
PPIL2	GFER
GNA11	MIS12
DDX21	NPTXR
GLYR1	KLK10
QRFPR	OPA1
TFAP2C	NECAB3
LCAT	XPO7
EPB41L5	SH2D7
SF3A3	CEP192
PTRF	ARHGDIA
FAM83H	TRPC4AP
GLDN	LRRC20
DYDC2	BGN
ARHGAP28	RND2
ERN2	DR1
CAPN6	BAG1
NKD1	SCNM1
AMOTL1	PDE2A
CHST6	FAM167A
ZBTB16	LINC01124
EXOSC2	HOXB6
MGLL	RAB22A
PML	KCTD15
TOB2	ANGPTL3
FAXDC2	PHKG2
SLC2A11	SCUBE1
IFIT3	ST6GAL1
PGM2L1	MXRA7
TMPRSS11B	SHISA9
KDM6B	VAX1
SEC14L2	EMC10
AR	EPN2
C11orf70	POLR1A
LRRC3	SLC7A5
CCNI2	REEP1
ASCC2	HES2
C10orf105	CD28
GOLGA1	PSMG4
KIAA1257	CCL22
TEKT1	B3GALT5
MFRP	KIAA2013
BLOC1S2	CNP
HOMEZ	WNT10B
TMEM130	TRDN
DOK6	CLPX
ZC3H18	LMNB2
ARL5C	TNFAIP3
VAT1	SUV39H1
ASB4	TBC1D28
CCNO	PCYT1A
TMEM236	DCDC1
ENTPD6	SLC9A5
MOCS2	HUNK
MCCC2	ADRA2A
RNF169	TRIB3
CCDC86	CSNK1G1
USP54	TRIM44
SCRG1	MINK1
SMAD7	RAB3B
BIRC3	CDK18
LGSN	ADAMTS10
FASTK	C1orf27
RAB37	DSTYK
DRGX	DDHD2
GGCX	FAXDC2
BMP3	SLC8A2
POU2F2
PPFIA4
GPR45
ENTPD4
ESR2
LRRN4CL
ANKRD13B
XDH
B3GALTL
WIPF3
NIPSNAP3B
TRPM8
PRKX
BACE1
SYT12
ZSCAN30
PDP2
ZNF790
FBXW7
GSG2
RAP1GAP2
SLC22A15
GLI2
HABP4
DCBLD2
CLIC5
MOB3B
LAIR1
TAS1R3
ARRDC2
FSTL1
RPP14
NFKBID
AAK1
AL590822.1
ATG4B
PTPN18
RCC2
IL17REL
RBBP4
DCP1A
PTDSS2
CNGA3
RPL7L1
AP000708.1
CMBL
HPCAL4
SULT2A1
DBT
NFIB
KIAA0247
PIWIL3
C2CD2L
SOCS6
PIAS3
SHISA6
DDAH1
HSH2D
CATSPER2
HAP1
TMEM17
GSG1L
VCL
QRSL1
TMEM30B
SNTB2
SNX27
TXNRD3NB
POGLUT1
IFNE
SKA1
FAHD1
MCAM
PVRL1
GUCA1B
MPP2
ZBTB8A
CNNM1
PRRT1
SLC9B2
INPP5A
PAPPA2
PEG10
CCL28
TMEM156
BMPER
ECE1
H2AFV
TANC2
RRP7A
NLRC5
SLC39A1
EDA
C5AR2
NTN1
PLCXD1
SLC27A4
MPZ
VMAC
LCP1
GBA
TMTC1
DDX19A
FBXO32
BMI1
C4orf50
TECRL
RHBDD1
PCSK2
ZNF429
RNF44
CITED4
SZT2
MSH3
OXTR
C17orf72
NFIX
RUSC2
KBTBD6
MAPK8IP1
ITGAL
ZKSCAN8
ADD3
SGSM2
MAP7D2
FRYL
SGCD
GAREM
MXI1
GRB10
FURIN
SKP1
CLEC16A
STON1
FBXO27
MIXL1
ATP10B
FAM169B
NCBP1
ALDOA
SLFN12L
VPS41
GRAMD1B
ZNF35
TMEM242
CWF19L1
DDX6
MPPED1
COL26A1
SSH1
AC079354.1
ANKRD62
ST6GALNAC2
RNF43
RNF165
RAI14
HLCS
WNT5A
LYRM9
RBM38
NCOA1
FAM129A
KIAA0226
CHDH
PARP1
SERPINA4
ZKSCAN2
TXNDC5
ZDHHC23
COX17
ANKRD54
MCUR1
STX7
PLEKHG2
SOGA3
FBXW8
METTL2A
ZDHHC18
CILP2
PAX5
ZNF689
HIF1AN
TNFRSF10B
KANK4
DHTKD1
STAC
FIZ1
UBE2G2
IMPG2
MLX
AP4S1
TRPC4
ARHGAP31
AGO1
2021-03-01
SERAC1
ANKRD33B
CACNG4
LZTS3
AC004899.1
C22orf46
EPB42
TLL2
ARID5B
SLC22A23
NOVA2
HIST1H3F
STARD7
PREPL
COMMD3-BMI1
PPP1R9A
FGF5
SHISA9
CLDN16
EVI5L
AMZ1
FBXO41
VHL
ZNF417
KIF1C
ZNF142
STS
PDPR
CD82
TSSK1B
VWC2
GNAQ
FOSL2
USP13
KIAA1045
ZNF207
PGR
SGK3
SLC25A37
LPIN3
TMEM236
HRH4
SLC16A2
SLC29A3
GDPD1
GSTK1
PGBD4
TFDP2
IDI1
FEM1A
CUL4A
PLD2
HES5
PTK6
C2orf48
ACTN2
WDR7
VN1R1
PARVB
PATL1
PLIN5
TMEM132B
IQSEC3
KCND3
HIVEP3
SLCO2B1
CDKN2B
STAT3
ABCC5
DNAJC30
C6orf106
FNIP2
TMEM181
GCOM1
NAIP
ZNF470
SOWAHB
KIAA0513
KIAA1191
MTA3
ANKS6
AL139099.1
POMT1
FBXL4
TSPAN9
MYO1A
MPHOSPH8
FMNL3
HNF4A
DUOX2
TMCO4
GRM7
NOVA1
AGMAT
ARIH1
SOWAHC
SENP5
RBM33
RAB22A
EPT1
THBS3
DCT
SYT13
NLGN4X
CS
SYNPO
PEX11A
CENPBD1
HIRA
SLC41A2
TUFT1
NMT2
HIST1H2BD
HSDL1
WNT9B
FAM78A
WDR73
TEAD3
WDFY2
ZNF177
RBM3
ELL2
ZNF843
ZNF483
RNPEPL1
CCR1
XKR7
FADS6
YIPF5
ZNF660
KIR3DX1
CECR2
STON2
GALM
ATP5G1
RHO
DENND4C
FAM200B
PRKCE
GLIS2
C16orf52
ITPRIPL1
KDM5A
OLA1
NDNF
SIT1
ARHGAP24
KIAA1430
PITPNA
ATP9A
IPO7
PEX19
H2AFY2
B3GALNT2
C7
NCAN
KCNJ6
CYB561
TBX2
LDB1
SLC44A2
PECR
SETD7
SDC3
ZNF285
SYTL3
UNC5A
TMEM192
IPP
IFI44L
ARHGAP20
ABHD15
CIITA
C8orf44-SGK3
TRABD2A
ARC
GINS2
GALNT2
PTCD2
CACNA2D4
TAS2R5
FREM2
P2RY2
PAX1
C10orf40
RETSAT
KIAA0556
MACROD2
BTD
SPIN3
PRKAG3
CBLN1
PI4K2A
ZNF554
PMVK
NUDT3
PPP1R12B
DHFR
S1PR3
ARHGEF4
UAP1L1
ARHGEF12
C1orf116
ERLIN2
TSNARE1
ERN1
PPP1R7
EIF5A2
DCAF8
RUNDC1
CDK5R2
SEMA6B
ARFGAP1
WASF2
POC1B-GALNT4
OSBPL3
SH3PXD2A
IGF1
METTL2B
ADAT2
SMAD9
GALNT4
GDF5
SAV1
PER3
SIX6
DCX
MIEF2
RASAL2
FAM181B
DFFA
ZNF264
AKR7L
KIAA1671
CLPX
FBXO28
TRPV3
ZKSCAN1
OPA3
FBXL22
USP45
MFAP2
PDGFD
HMGA1
PDE2A
TOR4A
ADCY3
IQSEC2
CASR
CASP16
CA8
RDH13
PLXNA3
FZD1
FAM126A
RABEP1
RNMT
MPP6
DUSP4
LRP8
RPAP2
SND1
LPIN2
NPFFR1
[truncated: 1,966 more rows]
