# Supplementary material for: FN1 mRNA 3'-UTR supersedes traditional fibronectin 1 in facilitating the invasion and metastasis of gastric cancer through the FN1 3'-UTR-let-7i-5p-THBS1 axis
Source: Theranostics. 2023 Sep 25;13(14):5130–50. doi: 10.7150/thno.82492 (PMC10526670; doi:10.7150/thno.82492)
Supplement: Supplementary file 2 — Supplementary tables. [file thnov13p5130s2.zip › Supplementary Tables/Table S15.xlsx]

## Sheet: Sheet1
Table S15. The intersect genes from both hsa-miR-423-5p predicted target genes and the 241 up-regulated differentially expressed genes (DEGs) from RNA-seq.
Targeted mRNA predicted from TargetScan 7.2	Targeted mRNA predicted from DIANA MicroT-CDS	Common targeted mRNA from two databases	Intersection with up-regulated DEGs from RNA-seq
NTN1	PLCB1	PLCB1	NA
FAM222B	NAALADL1	NAALADL1
C20orf27	EIF4A1	EIF4A1
FOXP4	MSH6	SLC20A2
SOX12	SLC20A2	CELSR2
NAALADL1	TSPAN11	TMEM41A
NACC1	BTN2A1	CDC42SE1
SYP	NRSN2	FAM172A
SMG6	NUTM2E	PKIA
NGFR	CELSR2	SOX12
FAM127C	LANCL3	AP2M1
RIMS4	TMEM41A	HIST1H3I
CDC42SE1	UBR2	SYP
HIST1H3I	KIAA2022	FOXP4
NFAM1	ALS2CL	SMARCC2
RNF165	CDC42SE1	TSPAN3
THRA	FAM46D	SSBP3-AS1
U2AF2	TMEM183A	RP11-793H13.10
PRKACA	FAM172A	EVX1
MED16	PCDH1	RNF165
SYCN	ALKBH5	RIMS4
SPRED3	KLK4	GRM1
YIF1A	LHX2	KLHL3
RNPEPL1	PKIA	RP11-195F19.5
TMEM41A	ADAM11	TYRO3
PLCB1	SLC22A1	PA2G4
HNRNPUL1	ENC1	SUPT6H
KLHL3	SOX12	MARK2
DKFZP761J1410	IL10RA	PDAP1
CELSR2	PAQR8	PAK3
WBSCR27	AP2M1	TPCN1
NNAT	ERV3-1	KDM2A
SMARCC2	ATG9A	NFATC4
RP11-793H13.10	C3orf56	NACC1
URM1	LRP5	MAP7D1
TEF	ATPAF1	VGF
GLP1R	CALM3	GLP1R
TCF23	DNALI1	INO80
PA2G4	HIST1H3I	FAM222B
TOM1	SYP	FBXL16
THTPA	FOXP4	CADM3
VGF	PACS1	CRTC2
ATXN7L3	PNKD	DBP
MAP7D1	F8A3	THRA
ODC1	PYGB	CYP4F22
SRRM3	AC007952.5	SYCN
GAL3ST4	PGRMC2	CASP2
RPRM	PLA2G6	RNPEPL1
THBS3	SUPT3H	URM1
CADM3	SYDE2	DOLPP1
TSPAN3	SMARCC2	ZNF608
ZNF772	TSPAN3	WWC1
NPTXR	SSBP3-AS1	BAP1
ERF	CNNM2	HNRNPUL1
SMIM3	ADAM30	BCAS3
PDAP1	CXCL16	ATXN7L3
MARK2	RP11-793H13.10	FLJ27365
UBE2R2	OGDH	RNF5
TMUB2	KDM6B	LHX6
DOLPP1	ERC1	C20orf27
AP2M1	MAPK4	TEF
CNTN2	KIAA1715	FAM127C
EIF4A1	SLFNL1	PRKACA
NKIRAS2	ATXN7L2	STK24
SNPH	SYS1	NGFR
FLJ27365	CCDC33	ONECUT3
DYRK1B	EVX1	ZBTB7B
FAM172A	SNRPF	PBX2
FKBP4	RNF165	ATP8B2
BAP1	ZDHHC6	GLYR1
EVX1	HEMK1	NFAM1
PKIA	ACTL7A	WIPF2
CNBP	SSX2B	GK5
UQCC1	DMWD	NFIX
MFAP2	CRK	ZDHHC5
TRNP1	RIMS4	ODC1
FAM127B	GRM1	DDX6
GRM4	ADAM22	CNTN2
NAGPA	RMDN2	ZNF609
RASL10B	ITFG1	AK1
ASB14	ZDHHC18	TCF23
ANKRD52	DIXDC1	THTPA
CYP4F22	CYB561D2	FMNL3
IDH2	SCN4A	RASAL2
RNF43	KLHL3	ASB14
MKS1	ACACA	SMG6
SRM	ARHGAP8	GRHL2
FLNB	CPEB1	NAV1
WNT9B	PML	ANGPTL2
TYRO3	PODXL	GAL3ST4
NFIX	RP11-195F19.5	VEZF1
AC010441.1	TYRO3	SRRD
GLYR1	SLC11A2	TRNP1
NUCB1	RASAL3	NNAT
ZNF608	IL20RB	DVL3
STK32B	EXOC3	PITPNM2
NUMBL	CTAG1A	TBC1D16
DERL3	PA2G4	RNF43
NGF	CD72	DERL3
ASB6	ANO6	NTN1
FAM127A	ILK	NMNAT2
TSPYL2	H6PD	SMIM3
FAM168A	SUPT6H	IGF2BP1
ANGPTL2	MN1	DLGAP3
PCYOX1	SLC44A2	U2AF2
RAD51L3-RFFL	DAP	ANKRD52
MAMSTR	LASP1	STK32B
AGAP2	KLF1	CBX5
NAV1	FRMPD3	CTDNEP1
FBXL16	TMEM260	ERF
ONECUT3	MARK2	DLGAP4
CRTC2	ASB2	ATG13
KDM2A	PDAP1	UBE2R2
BCAS3	DDX54	N4BP3
PEX16	PAK3	FKBP4
RFFL	ATP10B	AL020996.1
NMNAT2	TPCN1	KCNC3
MED22	CNTROB	SLCO2A1
PITPNM2	SPATA2	FAM168A
PAOX	KDM2A	TRIOBP
TPCN1	ZNF559-ZNF177	RPRM
RASAL2	LRP2BP	NUMBL
GK5	C22orf29	EFNA3
SSBP3-AS1	NFATC4	NDST1
GRM1	ZNF177	CREBZF
ELOVL3	NACC1	TOM1
SUPT6H	MAP7D1	GDF11
CREBZF	CTAG1B	DCUN1D3
SMARCD1	NFIC	FBRS
KLC2	VGF	GRWD1
FOSL2	OTUD5	RASL10B
S1PR1	CEND1	MED16
USF2	ATP2B2	SRRM3
PBX2	FAM114A2
AC006486.1	RP11-451M19.3
INO80	TP53TG3D
MGLL	ASB16
PER1	IFT122
ELAVL3	GLP1R
ATP8B2	INO80
RNF19B	CELSR3
IGF2BP1	FRMD3
NFATC4	ZNF500
MYO9B	RAB9B
LHX6	FAM222B
AMBRA1	GSS
DLGAP3	PLEKHO1
MYBL2	NTRK2
FMNL3	CGREF1
CASP2	ODF3L1
ACHE	AC008394.1
SLCO2A1	RP11-363G10.2
SRRM4	HEBP2
ATG13	TCL1B
TMEM120B	SLC6A9
DAAM2	F8A2
FKBP5	TMEM239
STK24	SBK1
RAD23A	ZNF692
CTDNEP1	TAF1C
AL020996.1	FBXL16
VEZF1	RNF214
RAB5B	DHX15
SLC24A4	CADM3
WIPF2	RGP1
ZNF787	AC137056.1
MARK4	CRTC2
EFNA3	FCAMR
GRHL2	DBP
TRIOBP	XRCC1
KCNC3	ZFPL1
ERBB2	DGKE
C20orf196	PTH1R
SHANK3	MOV10
ZNF609	SELL
C15orf52	TOMM22
MAP3K3	FOXM1
DCUN1D3	RBM26
AJUBA	EFCAB2
ABCA9	EVC
ENGASE	THRA
NRXN2	CYP4F22
PDE1B	NOSIP
MYO1D	ANP32A
TRIM41	ZNF429
RABIF	C6orf223
AZGP1	SYCN
RNF5	NLRP4
DLGAP4	G3BP2
UBALD1	SYNGAP1
FBRS	NOL6
MPRIP	C10orf129
SRRD	BEND3
GLIPR2	SIGLEC1
ZMYM4	KDM4C
DDX6	EXOC3L1
N4BP3	C12orf36
KCNK5	XBP1
CHRM3	MED17
GDF11	TP53TG3C
WWC1	TMEM229B
PAK3	C10orf91
BMPR2	HSPA1L
BMP8A	TP53TG3
BAZ2A	APOC2
TGFBR3	CASP2
RP11-195F19.5	WDR62
TBC1D16	SPNS3
KLHL26	ATP11C
GRWD1	RP11-248J23.6
GDF5OS	PPP1R12B
APOOL	ACOT2
VPS37D	RNPEPL1
TNRC6B	AHDC1
DBP	BTBD9
NDST1	AC007952.6
CBX5	CCL22
NBEAL2	DPF3
HM13	URM1
SLC20A2	RANBP1
ZBTB7B	AC024257.1
METRN	DOLPP1
CYTH2	MSTN
AK1	ZCCHC3
ZDHHC5	GCM1
OTUD7B	ATP6V1G2
KAT7	ZNF608
ZMAT3	WWC1
GMPPB	SIRPB2
DVL3	KMT2C
G3BP1	RP11-114H20.1
WT1	BAP1
	HRH2
	MGA
	HNRNPUL1
	MKNK2
	PSMD11
	OSCAR
	ELF4
	PAX9
	GTF2E1
	BCAS3
	CAPN5
	GIMAP1
	ATXN7L3
	BCL9L
	UNC45A
	POU2F1
	TET3
	ST6GALNAC6
	CNOT3
	FLJ27365
	CPLX2
	C10orf67
	RAD9B
	CAPN6
	KRT82
	C5orf55
	ADAMTS9
	MMP2
	RNF5
	RELL2
	BAG1
	FOXN3
	HLA-DPA1
	CTD-3138B18.4
	LHX6
	NCAPD2
	PTGFR
	RIMBP3C
	NAT8L
	RBM28
	GSN
	PTPRB
	C20orf27
	TEF
	KLHL29
	TXNDC15
	INSRR
	ZCCHC2
	FAM127C
	C15orf27
	TNIK
	ZBTB9
	EVA1C
	IYD
	PRKACA
	ZNF549
	SRGAP3
	ERI3
	MPV17L2
	SLC27A5
	PDYN
	POU2F2
	ITGA5
	C10orf76
	SHANK2
	MRAS
	CILP2
	ZNF592
	ERVFRD-1
	PLEKHM1
	CGNL1
	PRRC2B
	PFDN6
	RCCD1
	SRCRB4D
	ZBTB34
	USP2
	ITSN1
	SH3BP1
	PRAF2
	LIN37
	FAM214B
	PABPN1
	RIC8A
	SLC2A4
	STK24
	NGFR
	ATP11B
	MTX1
	TMEM187
	POLL
	MAPKBP1
	TMEM186
	NDEL1
	ONECUT3
	SCAF1
	LZTS3
	IL12RB2
	SLC25A44
	TFAP2E
	ZBTB7B
	GRIK3
	PBX2
	DEFB132
	COPS7B
	SEPW1
	DPY19L2
	SMPD4
	SPRY4
	PPAN-P2RY11
	ATP8B2
	CD209
	C1orf194
	ZFP36
	GLYR1
	NFAM1
	VENTX
	SHISA6
	FAM71E2
	CBX6
	BRE
	WIPF2
	RHBDL3
	HAUS8
	GK5
	TTC28
	NFIX
	ZDHHC5
	AL031666.2
	LMF1
	LENG8
	KIAA1024L
	COL1A1
	RBBP4
	SLC22A12
	SH3PXD2A
	NPSR1
	CDKN1A
	TMEM150A
	FAM185A
	GPR123
	FUT1
	SLC43A2
	C16orf72
	WBSCR16
	TMEM25
	NUDCD3
	USP51
	RIN3
	MED15
	CREB3L2
	STX2
	ATXN2L
	PTPN23
	ODC1
	ST8SIA3
	TANC2
	ATP2A3
	HLA-DOA
	HID1
	IL17A
	DDX6
	VAMP2
	KCNIP3
	ARID5B
	CNTN2
	CDC20B
	ZNF609
	CASKIN2
	TRABD2B
	LIMK2
	AK1
	TCF23
	ANPEP
	ATP2B3
	NUBP1
	HDAC5
	CSF1
	THTPA
	C2
	CRIP3
	SCN5A
	CPSF7
	PSME3
	KIAA1045
	ABCC5
	KRTAP5-9
	MAP1B
	HSPA12A
	ARHGEF37
	WFIKKN2
	FMNL3
	RASAL2
	ASB14
	SCRT1
	HTRA3
	SMG6
	GRHL2
	NAV1
	ANGPTL2
	SCARF2
	SLC38A7
	CLIC4
	TFE3
	DPP4
	LPHN1
	GPR126
	STRIP1
	ARPC5
	MRFAP1L1
	TMEM57
	C1orf95
	ESPL1
	CD320
	ACKR4
	MAP3K9
	PPT2-EGFL8
	AKTIP
	RP11-111M22.2
	HLA-C
	MUL1
	ADAM19
	SLC30A2
	PCGF3
	AL591479.1
	AC010536.1
	FOXP2
	SPIB
	NOL12
	PTPRK
	GAL3ST4
	ACER2
	HVCN1
	VEZF1
	FGF14
	SLC27A4
	PTMS
	GFRA3
	SLC52A3
	PHOX2A
	TRAPPC8
	ABCF2
	CBFA2T3
	IRF1
	MAPT
	SRRD
	IRX4
	BRF2
	VPS33A
	WDR41
	KIAA0319L
	CENPL
	UHMK1
	KMT2D
	CHIT1
	GNAI2
	JTB
	SLC16A14
	SDK2
	PLAGL2
	PFKM
	YDJC
	VAMP4
	NCKAP5L
	FMN1
	TCAIM
	FLNA
	GYS1
	TRNP1
	EMR1
	EGR3
	KDM5B
	SYPL2
	NNAT
	MDM4
	CORO2B
	SP6
	VSIG2
	TCF7
	FAM102A
	ATCAY
	LRRC47
	2021-09-08
	BMF
	KAT6A
	DVL3
	DMRTB1
	ADAR
	TPST2
	ICOSLG
	RGS1
	PITPNM2
	SPATA3
	SVEP1
	NOMO2
	STIM1
	NFATC2
	CLEC7A
	C11orf87
	NOVA2
	ACOT1
	DOCK1
	TBC1D16
	RCE1
	KANSL3
	ADCK1
	TSPAN18
	SREBF2
	SLC39A2
	TTC7B
	C7orf43
	KCNIP2
	LARS2
	FAM227A
	MTR
	HCN4
	FGFR1OP
	ZNF362
	IMPDH1
	WNT3A
	RNF43
	DERL3
	GPR83
	NDUFB7
	B4GALT3
	KAAG1
	LPCAT1
	PPP2R2B
	CLIP1
	NTN1
	ANKS6
	HSPB7
	RGMA
	ADAMTS4
	ATP5G3
	CACNA2D2
	TBKBP1
	SLC29A2
	PAX2
	BSN
	TMEM132A
	GOLGA4
	CLDN19
	GMIP
	CDC42
	INPP5B
	TBC1D3B
	NMNAT2
	SLC35G3
	RTBDN
	PDCD1
	ABI2
	SNRNP70
	HIC2
	HTT
	RAC2
	ADRA1D
	HIF3A
	SMIM3
	PQLC2
	SIPA1L3
	RNF187
	ABCC3
	TMEM144
	MYOCD
	PLBD2
	NOS1
	EPHB4
	APBB1
	TSHZ2
	DLX3
	SSX5
	OPALIN
	IGF2BP1
	SFTPC
	CAP2
	MED28
	SEMA6D
	LHX3
	REXO1
	ERMP1
	UBA52
	KMT2A
	SETD1B
	MEIS1
	KLHDC7B
	NAT16
	EFHD1
	NOMO3
	ZC4H2
	RNF38
	RP11-123K3.4
	CACNA1E
	AGPAT1
	CDH16
	TMBIM6
	KIAA1549L
	THY1
	FCGRT
	VAC14
	SETD5
	MMS19
	DLGAP3
	LRRC27
	U2AF2
	ZNF512B
	NDE1
	ANKRD52
	MEF2D
	SSX2
	TFEB
	NCAN
	CSF2RB
	VAV3
	CHST2
	MAZ
	GLIS2
	MTA3
	HCAR1
	TRIM33
	COL20A1
	FNDC3A
	GPATCH11
	IQSEC3
	STK32B
	CBX5
	RTP1
	AXL
	AWAT1
	ZBTB4
	AQP1
	NCOA2
	CDK2
	PRR12
	TACC1
	C17orf96
	CASP9
	LIMK1
	LUC7L
	IQGAP3
	TBC1D3C
	TCEA2
	UBQLN4
	DCUN1D4
	MLEC
	MAP1LC3A
	SSNA1
	C12orf68
	JMJD7-PLA2G4B
	ARF3
	PSMD1
	DUSP8
	TMEM164
	KIR3DL2
	MSI1
	CTDNEP1
	CTD-2228K2.5
	KCNJ11
	2021-09-09
	C17orf53
	VPS37C
	ACP6
	RP11-986E7.7
	TRIM26
	SGIP1
	CRHR1
	CHRNA1
	OSBPL3
	NCS1
	ZNF74
	SPIDR
	ERF
	RHPN1
	DLGAP4
	HIPK2
	PDLIM5
	DTX3
	VIPR2
	LRRC15
	ATG13
	CTDSP2
	SLC45A4
	CAPN15
	CIC
	DEFB119
	WNK2
	ATAD3B
	ALG3
	RAP1GAP
	FSTL4
	FGD2
	FAM111A
	STRIP2
	UBE2R2
	RAB8A
	INO80D
	C2CD4C
	DBN1
	TRIM31
	CNTFR
	CLIP3
	GTF3C4
	TMEM134
	MORC2
	C1orf198
	ALPK3
	N4BP3
	FOXK1
	FKBP4
	SMPD3
	NEUROG2
	AL020996.1
	ARHGAP44
	ARL3
	TLN1
	KCNC3
	SNX19
	ZNF284
	ZNF541
	UNC5B
	DPYSL4
	AMT
	TPPP
	UGGT1
	SLCO2A1
	FAM168A
	WASF2
	HDC
	SLC9A5
	FHOD1
	EPHA8
	TRIOBP
	FAM219A
	PPP1R1A
	OSBP2
	AGBL4
	TBC1D9B
	PYCR2
	C3orf72
	CHD3
	GRIN2B
	ST3GAL4
	RNF157
	ATXN7L1
	SHC1
	ABHD1
	SLC23A2
	KIRREL3
	AGAP1
	RPRM
	SIGLEC12
	NPIPB5
	STXBP1
	PTDSS2
	ZNF585A
	GLUL
	RMND5B
	CASR
	IER5L
	HPCA
	R3HDM4
	INPP5E
	TPM2
	JAG2
	ALDH1A2
	SAMD4B
	CCDC85C
	MINK1
	CPSF4
	RGS9
	JPH4
	MAFF
	ENPP1
	STRN4
	CXXC11
	KCTD21
	CNOT10
	IKZF4
	NUMBL
	SUGT1
	CLEC5A
	CHST6
	ZC2HC1A
	PLEKHN1
	ADCY5
	EFNA3
	NDST1
	TEKT1
	ATG9B
	DPF1
	FAM184B
	CARD10
	TBCB
	ATP6V1E1
	EPHA10
	SHISA7
	PPARD
	HOXB4
	SCAMP5
	PACSIN1
	UBE2L3
	WNK4
	LMTK3
	TBC1D20
	EP300
	C3orf27
	AGFG2
	LYNX1
	ZNF84
	EFNA2
	KDM5C
	SNX29
	RPS9
	MAPK3
	GALNT2
	GPRIN1
	SRL
	MMP14
	CREBZF
	TRPM2
	TOM1
	SRF
	USH1G
	VNN3
	ATAD3A
	HOXB9
	SPATC1L
	FAM129B
	CLIP2
	PHF19
	GDF11
	SPATA2L
	2021-09-06
	WNT3
	PDCD1LG2
	USP5
	C14orf132
	ATXN1L
	DCUN1D3
	NPM2
	SEZ6L2
	LGI3
	AP3S2
	GPR173
	FBRS
	BACH2
	CBX8
	SRCIN1
	TTBK1
	CEACAM1
	PLEKHG3
	RAB6C
	AC092850.1
	CPNE1
	ARRDC3
	PEAK1
	LHX9
	GRWD1
	PDK2
	LARP1
	SEPN1
	RASL10B
	CLDN23
	CNKSR1
	NF2
	CASC10
	DAGLA
	TECR
	NCDN
	PLEKHG4B
	PGAP3
	LRRC46
	MSH2
	EIF5A
	ERBB2IP
	P2RY11
	FKRP
	ALDH4A1
	SLIT1
	CECR2
	MGAT3
	OPA3
	F8A1
	MED16
	CCDC64
	SLC9A1
	GNG12
	SNAPC3
	EXOC5
	TBR1
	CCNF
	VTI1B
	INPPL1
	ZNF445
	SLC17A4
	PIK3C2B
	IKZF3
	SRRM3
	SLC22A25
	ATAD2B
	EXOC3L4
	ORMDL2
	PFKL
