# Supplementary material for: FN1 mRNA 3'-UTR supersedes traditional fibronectin 1 in facilitating the invasion and metastasis of gastric cancer through the FN1 3'-UTR-let-7i-5p-THBS1 axis
Source: Theranostics. 2023 Sep 25;13(14):5130–50. doi: 10.7150/thno.82492 (PMC10526670; doi:10.7150/thno.82492)
Supplement: Supplementary file 2 — Supplementary tables. [file thnov13p5130s2.zip › Supplementary Tables/Table S16.xlsx]

## Sheet: Sheet1
Table S16. The intersect genes from both hsa-miR-629-5p predicted target genes and the 241 up-regulated differentially expressed genes (DEGs) from RNA-seq.
Targeted mRNA predicted from TargetScan 7.2	Targeted mRNA predicted from DIANA MicroT-CDS	Common targeted mRNA from two databases	Intersection with up-regulated DEGs from RNA-seq
POLH	ERVW-1	ERVW-1	ANGPTL1
KRT40	YY1	YY1	MICALCL
HIST1H2BE	LINC00998	LINC00998	TNS4
GPATCH2L	MAML2	MAML2	ARL4C
GNRHR	SNX18	SNX18	TIMP3
LINC00998	PRRG1	PRRG1	PHLDB2
TXN	MMP16	MMP16	AMOTL2
ZNF195	BTN3A3	BTN3A3	IL7R
ROPN1B	UBR3	UBR3	ETV1
PSMB10	TRIM33	TRIM33	CREB5
POC1B-GALNT4	METTL13	METTL13	IGFBP3
DOK6	PRLR	PRLR
MTRF1L	SFT2D1	SFT2D1
TMSB15A	CEP350	CEP350
LETMD1	NCAPD2	AGA
SCIMP	AGA	ZRANB2
TEAD4	ZRANB2	NPIPB6
RPL23	NOP56	KIAA1430
CTRB1	NPIPB6	DOK6
RFESD	KIAA1430	RPL23
GPR6	DOK6	HEG1
PIN1	ASPH	MED13L
UBE2E3	RPL23	GAD2
LOXHD1	HEG1	CDH6
CLDN2	MED13L	UBN2
GINS4	GAD2	MYH11
ZNF791	MTERFD2	RSU1
RSU1	CDH6	PPM1B
NUP88	UBN2	ZNF131
ATG5	MYH11	ZNF30
PSMA2	RSU1	AMOTL1
CSNK1G1	PPM1B	PHYH
ENSA	ZNF131	NPIPB5
HOXA1	ZNF30	FAM47E-STBD1
SLC25A3	AMOTL1	GLTP
SEC16B	PHYH	BZW1
TMEM95	NPIPB5	FHOD3
LCLAT1	FAM47E-STBD1	IL2RB
PPP4R4	GLTP	CEP55
YPEL5	BZW1	C15orf57
C7orf31	FHOD3	CXXC4
FRZB	IL2RB	ELN
FOXC2	CEP55	ZNF440
FOXK2	C15orf57	AC104667.3
ARL9	CXXC4	GIPC3
IQCK	ELN	CHTF8
CETN2	ZNF440	RALYL
MTPN	AC104667.3	FAF2
RNPS1	GIPC3	SMCHD1
ALAD	CHTF8	ZFP36L1
MTRNR2L13	RALYL	AKAP10
EIF2A	FAF2	AKT3
METTL9	SMCHD1	BAG2
ZNF322	ZFP36L1	MAB21L2
KLF7	AKAP10	KCTD15
CALD1	AKT3	AL357673.1
FAM217A	BAG2	KCNA3
GRB2	MAB21L2	CLIC4
AL357673.1	KCTD15	SRR
CHRNA9	AL357673.1	B3GAT2
LRP6	KCNA3	TIGD6
KLF16	CLIC4	RBMXL1
ZAP70	SRR	TPH2
DNAH10OS	B3GAT2	KLHL7
SNX30	C12orf29	GPR83
POLR2C	YTHDF3	KIAA1257
TCP10	TIGD6	RANBP2
DQX1	RBMXL1	NAV1
TCP10L2	TPH2	SLC34A2
PKIB	KLHL7	COL20A1
STAC2	GPR83	ATCAY
ZNF214	CDH23	CEACAM7
AC006372.1	KIAA1257	ZFP90
FAM170B	RANBP2	POU2F2
SNX18	NAV1	ABI2
AP006621.5	SLC34A2	LINC00632
NAP1L5	COL20A1	DDX6
MGST1	ATCAY	NEDD4L
AC000003.2	SLC25A17	HOXA1
TRIM33	CEACAM7	NLGN3
GALNT5	ZFP90	GPCPD1
ZRANB2	POU2F2	DENND5B
LINC00632	CCDC110	C15orf41
MYH11	ABI2	KLLN
C4orf3	LINC00632	ANKRD6
CCL22	DDX6	SLC14A1
ZNF627	NEDD4L	MS4A1
HTN3	HOXA1	GABRA3
BRCC3	NLGN3	DCAF10
ZNF599	GPCPD1	PRDM16
MCM3	DENND4C	AKAP13
SDC4	UTP18	PLXDC1
CREBRF	TARSL2	MAB21L1
DIS3L	DENND5B	TTL
ARF6	RPGRIP1	PRRG4
BZW1	C15orf41	PTGER3
PRNT	KLLN	MAGI2
ZNF30	ANKRD6	RFTN1
TGIF2LX	SLC14A1	TDRD1
UBE2G1	MS4A1	ZNF844
CLDN8	GABRA3	FAM20A
2021-03-08	DCAF10	DNM1
GLTP	PRDM16	DENND2C
MAML2	AKAP13	UVRAG
CCDC12	PLXDC1	ATXN7L3B
CEACAM7	MAB21L1	RIMS3
G3BP1	TTL	C1orf56
SSR3	PRRG4	TNRC6B
NAT2	PTGER3	CREBRF
MRPL50	MAGI2	LAMP5
MAP1LC3B2	CASP12	PIGR
YY1	NT5C1B	ARHGAP26
PHYH	RFTN1	GRIN2D
IGLL1	TDRD1	LAPTM5
NPIPB9	ZNF844	UBR1
RFX4	FAM20A	FSTL1
MAP2K7	ZNF626	GAB1
GPX3	PTPRK	CYB5D1
ZNF737	DNM1	KANSL1L
SGMS2	DENND2C	DSG3
PRSS27	UVRAG	CCDC71L
FAM120AOS	ATXN7L3B	CNPY1
NPIPB6	RIMS3	ASAP1
LAMP5	C1orf56	PPP2R5B
AL626787.1	TNRC6B	BAALC
IL17A	CREBRF	FOXK2
AC104667.3	LAMP5	ANGPTL1
PRADC1	PIGR	PKIB
ZFP1	ARHGAP26	CACNA1D
NPIPB7	GRIN2D	FOXN1
NPIPB8	LAPTM5	XYLB
MAPK10	UBR1	STRN4
KIAA0753	FSTL1	ZNF510
B3GAT2	GAB1	ADAM10
HIST1H1C	CYB5D1	KSR2
EFCAB4A	KANSL1L	USP10
LBX1	DSG3	ZDHHC17
CD200R1L	CCDC71L	C15orf54
TMEM154	XIRP2	HNRNPL
PRAP1	CNPY1	INTU
DCDC2B	ASAP1	SSR3
TCF4	PPP2R5B	STEAP4
CATSPER1	2021-09-15	NAALADL2
BAALC	BAALC	ZFP3
BRICD5	FOXK2	LEF1
SLC44A3	ANGPTL1	SENP2
FAM213B	PKIB	TM4SF1
TCAIM	CACNA1D	TMEM156
ACOT13	FOXN1	ST6GALNAC3
PROSC	XYLB	MOB4
ERVW-1	STRN4	RALBP1
ETV5	ZNF510	C1orf158
PRLR	ADAM10	SLC31A1
CLEC9A	KSR2	C10orf105
NUDT5	USP10	HTR1D
CTXN2	ZDHHC17	CNBP
TM4SF1	C15orf54	BSDC1
ATF3	ZNF570	SV2A
MAP1LC3B	HNRNPL	ACOT13
FOXN2	INTU	ACVR2B
GP1BB	SSR3	MKKS
DUSP23	MPP3	ZNF599
HIST1H3D	STEAP4	LSAMP
SUCNR1	NAALADL2	IGSF6
CPEB2	GALNT16	DND1
GREM1	AC010547.9	C6orf25
RSRC2	ZFP3	ATP6V0A2
RAB23	LEF1	LIMCH1
SLC14A1	SENP2	GSE1
AKT3	TM4SF1	DNAJC11
IQCH	TMEM156	ZC2HC1C
CELF5	ST6GALNAC3	AMACR
CBLL1	MOB4	HS6ST2
C1orf234	RALBP1	DDX31
APOO	HIVEP1	CXorf22
ZNF660	C1orf158	POGK
LAPTM5	SLC31A1	TIFAB
PSMD13	C10orf105	PBOV1
ARL8B	HTR1D	MGAT2
ZNF560	CNBP	FCHO2
C1orf158	BSDC1	SH3BGRL2
COX7A2L	SV2A	ANKRD13C
COL4A5	ACOT13	CHCHD3
SLC31A1	ACVR2B	TGFA
CBX3	MKKS	G2E3
HIST1H3F	ZNF599	FERMT1
RP11-347C12.1	LSAMP	EDNRA
NECAB1	IGSF6	CUL7
CTR9	DND1	EGF
NPIPB11	C6orf25	SLC6A6
TPH2	ATP6V0A2	PPP1R7
FBXO28	ZNF675	AC079612.1
NFKBID	LIMCH1	SOX5
EIF1	HLA-F	ZDHHC14
C5orf51	GSE1	XRCC2
ZNF420	DNAJC11	FOXQ1
TGIF2LY	ZC2HC1C	OTX1
PIF1	AMACR	SLC44A2
PHLDB2	HS6ST2	SDC4
ANGPTL1	ZNF788	FAM216B
RP11-219B4.5	DDX31	BCL11B
CCR1	CXorf22	TEAD1
FGF1	POGK	ZNF346
ZNF511	TIFAB	SMG1
DUSP3	DACT2	SPIB
TREML1	PBOV1	GRAMD2
TMPRSS4	MGAT2	ITGA11
TSPAN1	FCHO2	RORC
TCF7L2	SH3BGRL2	EPT1
CNPY1	ZIC5	MAP1B
CHRM3	ANKRD13C	CACHD1
HIST1H3B	CHCHD3	FAM213B
ANGPTL7	TGFA	SBNO1
TGFB1I1	G2E3	SLC7A6OS
MZB1	FERMT1	UBE2G1
SNAP91	MIPOL1	VDR
IGSF6	ZNF268	CAMK1D
EML5	ZSCAN30	EMR3
NSUN7	EDNRA	FBP2
MEN1	CUL7	SCN8A
EFCAB5	EGF	CCDC12
DPPA2	SLC6A6	ATP2B4
MASP1	PPP1R7	LPCAT1
BPIFC	VSIG1	ZNF831
PPIE	AC079612.1	HSBP1
ZBTB2	SOX5	TMEM123
RRP15	ZDHHC14	SLC25A16
DOK7	XRCC2	SHISA6
SEC61B	FOXQ1	PTPRT
RIOK2	OTX1	CDKL4
EIF4EBP3	SLC44A2	PNRC2
CSE1L	SDC4	GRB10
S100A12	RPS9	RCBTB2
PRRG4	FAM216B	MTF2
RP11-362K2.2	BCL11B	SLC25A15
CHTF8	CEBPZ-AS1	SYNC
CORIN	TEAD1	IL20RA
GMPPA	ZNF346	DUSP3
MIS18A	GABPB1	TIMP3
METTL13	SMG1	CCDC67
ZNF346	SPIB	SORBS1
CUL7	GRAMD2	DCSTAMP
C5orf64	ITGA11	CDC37L1
ELOVL4	RORC	UGT1A6
C8orf74	EPT1	ARL4C
CEP250	MAP1B	FEM1C
ABL2	CACHD1	NFX1
BRCA1	FAM213B	APOA5
CPLX4	SBNO1	PRDM10
SLC22A6	FOXC1	TJP2
TJP2	ZNF341	GSG2
BSDC1	C10orf128	TXNIP
RP11-553A10.1	SLC7A6OS	UGT1A5
FAP	UBE2G1	SEC61B
NPIPB5	VDR	RASSF5
IGFBP3	CTD-3105H18.14	CYP3A5
NHLH2	CAMK1D	SFTPA1
CCL7	EMR3	CAMK2D
CAV2	FBP2	PUM2
RAD52	SCN8A	NMUR2
ABHD2	CCDC12	SUN1
ULBP1	ATP2B4	AFF4
ZIM3	LPCAT1	RP11-204N11.1
MARVELD3	ZNF831	RAD23B
BIK	HSBP1	SH3KBP1
TSSK3	TMEM123	CD86
MS4A1	SLC25A16	OR9Q1
LONRF1	SHISA6	SNTB1
SPRTN	PTPRT	DNMT3B
ZNF83	SENP1	MYC
HOXD4	CDKL4	NAA38
C13orf35	PNRC2	CPEB3
CAMKMT	ZNF730	SLFN5
ALKBH1	GRB10	SLC6A5
TMEM106C	RCBTB2	SWT1
BRS3	MTF2	SMAD3
PEX19	SLC25A15	CEBPG
SHOX2	SYNC	ADD2
ATG12	IL20RA	CLDN1
ABCE1	DUSP3	MBTD1
YIF1B	TIMP3	KIAA1958
RNF182	SERF1A	CTPS2
CCDC27	CCDC67	TMEM214
VPS35	SORBS1	SYT10
TGFA	DCSTAMP	DOCK5
YTHDF2	CDC37L1	RASSF3
SRR	UGT1A6	LRP12
QSOX2	ARL4C	RAC2
MOV10L1	FEM1C	LMOD3
GPR83	NFX1	SMR3B
DHRS3	APOA5	SYNM
ANKRD65	PRDM10	IFT80
RTN4RL1	FBXO3	XCR1
AC090186.1	TJP2	FAM175A
ADIPOQ	GSG2	CALN1
ZNF415	TXNIP	RBBP5
ZC2HC1B	ZNF474	ZNF514
IL2RB	UGT1A5	SLC7A2
G2E3	SEC61B	EFCAB4A
CLDN18	RASSF5	MBOAT2
NPIPB4	CYP3A5	RASGEF1A
HS3ST1	SLC25A35	SLC48A1
ZNF281	SFTPA1	CACNA1C
ACOT7	CAMK2D	ZNFX1
CYB5D1	PUM2	ZBTB1
OSBPL8	NMUR2	GPR37L1
NUS1	KCNMA1	SLAMF1
P2RX5	SUN1	PGK1
IMPG1	AFF4	IKZF4
NCS1	RP11-204N11.1	TLR4
ERMN	RAD23B	DCHS2
ZNF837	SH3KBP1	PARVB
HFM1	CD86	SPA17
SLC16A9	SLC35E4	ABCE1
CDH11	ZNF493	MALT1
GAL3ST1	OR9Q1	ZNF37A
SYT6	SNTB1	LNX2
FBP2	DNMT3B	SORCS1
PECR	MYC	KIAA1614
SPINK7	NAA38	C17orf100
MED19	CPEB3	C8orf74
AC008964.1	SLFN5	SERTAD2
CLNS1A	SLC6A5	SORT1
GRIN2B	SWT1	SGMS2
KBTBD13	SMAD3	NRN1
CACNA1D	CEBPG	LUZP2
AP000783.1	ADD2	STX5
SCYL3	NOMO2	ARSK
UBE2J2	CLDN1	LBX1
C11orf88	MBTD1	TNFSF15
CCDC137	KIAA1958	SLC44A3
MMP28	CTPS2	GDAP2
KCNJ6	TMEM214	KCND3
HIGD2A	ETV2	DHFR
NUDT7	SYT10	WDR17
UBR1	DOCK5	GBX2
CPA5	RASSF3	RNF7
UCP3	LRP12	CACNA1B
CDNF	RAC2	AIF1L
KLLN	LMOD3	GBP4
DALRD3	SMR3B	LATS2
JDP2	SYNM	CNGB3
KCNK2	FAM186A	DTHD1
FKBP1A	IFT80	PRPF38A
2021-09-15	XCR1	RBBP4
IAPP	FAM175A	PEAK1
GRIK4	CALN1	TMEM30B
NECAB2	SUGCT	ZBTB7A
ADAM12	RBBP5	PLCB4
SMR3B	ZNF514	AC074212.3
FCHO2	SLC7A2	CPNE4
WEE2	GMEB1	C1orf216
PAEP	CTD-2192J16.20	CERS6
EIF1B	EFCAB4A	DISP2
C4orf21	ZNF441	LCE1E
SERINC3	MBOAT2	PSD4
MARS2	RASGEF1A	TBC1D5
ZNF135	SLC48A1	C16orf58
PRRT1	ZNF107	PEX5L
CENPQ	CACNA1C	CAP1
CDC25C	ZNFX1	PAGR1
CRCT1	MYCBPAP	RAB3B
PPAPDC2	ZBTB1	YWHAZ
HHLA1	GPR37L1	PLCE1
C10orf11	TBC1D3H	CCSER1
HNF4A	HNRNPAB	VPS36
FHL2	SLAMF1	STXBP5L
TM4SF20	ADH6	COL2A1
GDA	PGK1	SPRED2
GOLGA8J	IKZF4	ZC3H12B
GPR137B	RBM6	OTUD6B
YWHAZ	RGPD3	RBM20
THPO	TLR4	XPR1
GAP43	DCHS2	PIAS3
GTF2F2	PARVB	GCA
HIGD2B	SPA17	UBLCP1
LEF1	ABCE1	PAX6
BMI1	MPPED2	FLYWCH1
C10orf105	MALT1	C6orf89
DND1	ZNF37A	ZDHHC21
ZNF300	LNX2	EFCAB14
ACN9	SORCS1	SLC17A8
C10orf88	KIAA1614	MUC5B
DAZL	C17orf100	AGMAT
RFTN1	C8orf74	DNAJB4
PRRT3	SERTAD2	AGFG2
FAM194B	SORT1	MYPN
PRKAR2A	RC3H2	ETV1
SLAMF7	SGMS2	GRK7
FKBP1C	C19orf82	SLC38A11
PANX3	NRN1	OSTN
PAQR9	LUZP2	DGKH
PRR5	NDE1	FBRS
FABP6	STX5	SNN
ATP6V1G2	ARSK	ADRB3
IRF2BP2	LBX1	RHAG
STRN4	TNFSF15	TBL3
ANKRD6	SLC44A3	TCEANC
LCOR	GDAP2	TNKS
ZFP36L1	KCND3	KSR1
ERMARD	DHFR	TPRX1
SCARB2	WDR17	CLEC9A
C1orf167	PCDHA9	TMEM178B
MAP3K8	GBX2	NEK8
SLC29A3	RNF7	CLSTN1
C5orf30	PON3	SNX5
ZNF563	EED	NCL
PI4KA	CACNA1B	TIRAP
MMP16	AIF1L	IGFBP3
SCG5	GBP4	GNG2
FBRS	VIT	TENM4
MKS1	LATS2	CCR2
NAA50	CNGB3	NCCRP1
TMEM97	TTYH1	ZCCHC6
OXSR1	DTHD1	ATF6
GALNTL6	PRPF38A	CHST11
UQCR11	RBBP4	SHANK2
WBP2	PEAK1	RAB42
AP002884.2	TMEM30B	SLC6A1
BSG	ZBTB7A	THBS2
BPNT1	CAPS2	TNS1
KCTD15	PLCB4	DERL3
FZD3	AC074212.3	ZNF577
CSMD1	RP11-73M18.2	TFAP2A
TMEM88	FUNDC2	TPRG1
OTX1	FRG1	F13A1
OR2W3	CPNE4	TBC1D10B
PAPD4	C1orf216	ZNF197
CADPS	CERS6	SLCO3A1
BRINP1	DISP2	UQCRB
KCTD17	FBN1	SYT14
TANGO2	PDE1A	SARM1
GOLGA8H	LCE1E	MICALCL
GOLGA8O	PSD4	SH3GLB1
GOLGA8R	LIPC	DIP2A
KLHL13	TBC1D5	RBX1
HIST1H2BH	C16orf58	IRF6
DEGS2	PEX5L	ARHGAP19
KLHL7	PMS1	LRCH3
ADAM10	AREG	MXD1
SERINC5	CAP1	C6orf47
COMMD3-BMI1	PAGR1	CDC42EP3
MUC3A	RAB3B	TMEM135
KLHL38	YWHAZ	TTF2
TSHZ1	FARP2	TAOK1
ZNF664	PLCE1	KCNS2
CSDC2	CCSER1	NPHP1
BTN3A3	VPS36	HPSE2
KLK9	STXBP5L	IQCH
C2orf88	COL2A1	CCAR2
TPMT	EFHB	ACADSB
SNRPG	POLK	C5orf20
UROS	SPRED2	ANKRD17
S100A11	ZC3H12B	PIK3C3
GABRA3	MYO3B	UBE4A
LLPH	OTUD6B	FMNL3
TFRC	PDE1C	GULP1
BRMS1L	RBM20	FZR1
CD44	XPR1	PAX5
DCK	PIAS3	RTKN
RGS21	GCA	GPR173
KIAA0586	UBLCP1	SLC25A46
CDYL2	PAX6	TMEM150C
SMCO1	FLYWCH1	PPM1M
NIN	CCNL1	DNAL1
SLC25A53	RQCD1	SLC24A2
FKTN	C6orf89	RP11-362K2.2
ERVMER34-1	GNA13	DNAJA2
CHAT	ZDHHC21	DZIP1
LST1	FLNB	LIN28B
TIFAB	EFCAB14	CALM1
DPH6	SNX20	GMPS
CD2AP	SLC17A8	MDFIC
HIST1H2BB	MUC5B	KIAA1644
MT-ATP6	AGMAT	SAMD9L
EMR3	DCDC1	PDXK
WNT16	DNAJB4	TMEM120B
CDC42SE1	AGFG2	BMPR1B
NOM1	MYPN	OPHN1
ZNF99	ETV1	FBXO27
LY6G6C	GRK7	SPATA5
RTTN	SLC38A11	FBXO5
TSPAN5	ZNF594	ARHGEF40
EIF1AD	TREM1	SLC23A2
GRB10	ZNF233	FRAS1
BECN1	OPN5	MTR
SUSD5	BBIP1	MYO5B
SYCE2	ZNF763	PHKB
CAPN14	OSTN	VWA2
RAC2	WDR44	SCN4B
GLIPR1	NUP43	KIN
RALYL	IRF5	HSPB8
CA13	ZNF720	KCNJ8
TNFRSF11B	DGKH	PARP11
PSG3	FBRS	TNIK
PPP1R14C	ZNF423	ZNF711
AOC1	SNN	TEAD2
ALOX12	CTC-487M23.8	NAV2
SCRT2	ADRB3	DLGAP2
NAALADL2	RHAG	PHF8
PPP1R15B	TBL3	NFIC
IL7R	TCEANC	SPCS3
SPC24	C8orf44	MED1
MMP21	FAM21A	PTPN3
LUZP2	OFCC1	HOGA1
FAM102A	TNKS	USP6
MIEF2	2021-03-02	FZD8
LTN1	KSR1	TNS4
PRICKLE4	TPRX1	JAM2
ZNF790	CLEC9A	SCRT2
UBE2NL	TMEM178B	KLK9
PHGDH	NEK8	TWISTNB
AIDA	C19orf84	KLHL22
DGKB	CLSTN1	DCUN1D2
ATPIF1	CT62	KCNK3
FAM49A	SNX5	CIRH1A
2021-03-02	NCL	DNAJC19
SOWAHC	TIRAP	ZNF555
CBX2	BLM	IGF2
ROPN1	IGFBP3	SETD6
ZNF131	GNG2	SMNDC1
HOXA4	DUS4L	EMILIN3
FAM216B	TENM4	SYNRG
ESRRG	CCR2	SLC38A7
UPF3A	EIF3F	SECTM1
GSG2	NCCRP1	SKP1
NCDN	XRCC3	LL22NC03-63E9.3
DHX57	SFMBT2	SAMD1
DHCR24	ZCCHC6	KNTC1
BAI1	ATF6	NEK10
GOLGA8I	GAS7	UGT2B4
ZNF510	ABI3BP	RNF144A
BEAN1	CHST11	IMMT
CTB-186H2.3	SHANK2	AP5S1
AC007390.5	ZFYVE26	ACTR1A
TPD52L3	GNAO1	ZNF259
RABEPK	RAB42	MTA3
AL590483.1	SLC6A1	FAM179A
EPG5	THBS2	IL12RB2
TPRX1	TNS1	FAXC
XKR4	DERL3	CTD-2267D19.3
ZNF514	ZNF577	AZI2
B4GALT6	SLC7A9	DUSP23
CERK	DMC1	FAM63B
PPP2R5B	CAMSAP2	GTPBP10
KIAA0087	TFAP2A	RPE
ZNF440	TPRG1	ZSCAN23
AOX1	F13A1	NLN
RGS13	TBC1D10B	STXBP4
EPHB1	ZNF197	MASP1
PTPN22	SLCO3A1	ADCK3
SPIN1	UQCRB	POTEM
CTU1	PCLO	DBX2
FAM206A	ZCCHC2	DFFA
CYP2B6	MEGF11	KL
GOLGA8G	MYOM3	UBA6
AC079612.1	PIGF	VSTM4
CERS6	DNAJC21	TMEM215
CLDN9	PCID2	FIZ1
EFS	SYT14	RAP2B
IL23R	MBP	DIS3L
IGSF23	SARM1	ZBTB44
MOCS2	MICALCL	CBX5
ARL4C	SH3GLB1	EHF
MAGI2	DIP2A	RRP8
VDAC3	RBX1	LGI2
LGR5	ZNF91	GPBP1
TMEM100	IRF6	EPB41L5
ZNF141	GPR56	FAIM2
GSTM1	CSF2RA	S100A11
RXRB	BRD2	BRIP1
PI4KB	C6orf132	NEK2
SIK3	DLX3	ARMC8
PHF17	GUCY1A2	SAMHD1
CLDN1	ARHGAP19	FBXO33
EPDR1	LRCH3	ATG12
FANCD2	MXD1	RBBP9
GPR82	CACYBP	NHLRC2
CCDC144NL	CHN1	PCBD2
ELOVL6	FAM9C	GNAZ
YWHAG	C6orf47	CRK
PNRC2	CDC42EP3	WNK2
FAF2	TMEM135	CLMN
C15orf57	ZNF532	BMPR1A
KALRN	TTF2	MAN1C1
CDC42SE2	TAOK1	UQCR11
GCNT4	KCNS2	ARHGAP35
ZNF70	NPHP1	NCALD
GLYAT	HPSE2	KLHL38
FHOD3	TRIM11	CCDC113
GOLGA8K	NBPF10	CREB5
SPINK5	IQCH	CLEC16A
GAD2	CCAR2	FKBP5
ZNF124	ACADSB	TMEM241
AMER1	C5orf20	TMEM194A
CEP55	ZNF766	COX18
C22orf26	PARPBP	FAM149A
SLC25A15	ANKRD17	IL2RA
KCNAB3	PIK3C3	HCN3
C15orf54	UBE4A	FAM192A
AIRE	FMNL3	PSMB5
ABCA8	GULP1	WDR82
CASP14	FZR1	BMP6
CCDC140	HABP4	SEMG2
BMP6	FAM122C	RNF165
GRIA3	PAX5	PRDM1
DMTF1	ALG8	C19orf26
PLEKHH2	RTKN	IL7R
MED14	GPR173	STK35
CTD-2616J11.4	SLC25A46	NRL
C6orf120	MIER3	GOSR1
PPM1N	TMEM150C	FAM83C
GPX2	PPM1M	MED20
DOC2A	RP5-966M1.6	MAX
PPP1R1B	DNAL1	CISD3
DENND2C	SLC24A2	IL10RB
CDPF1	PIGX	ADAMTS4
RCBTB2	RP11-362K2.2	TBPL1
TRAPPC8	DNAJA2	RAB27B
RERE	DZIP1	STX7
FLVCR2	LIN28B	PARVG
BTBD3	CALM1	XKR6
SH3BGRL2	GMPS	TAP2
AL354898.1	ZNF266	CPLX4
GOLGA8M	ATL3	ZYG11B
DRAM1	MDFIC	OLFML2A
EDNRA	KIAA1644	LPHN3
MORF4L2	OSBPL7	GPR1
OTOP3	SAMD9L	IAPP
ZNF449	C10orf12	IDE
ZMAT4	PDXK	HCN4
USP10	ZNF544	ANO1
PYGO1	TMEM120B	FAM122B
CYP3A5	DLX6	SLC25A33
MAL	BMPR1B	FBLN7
C2orf53	H2BFM	TGS1
NFATC2	HIST1H1A	UBE2Q1
CSAD	PCOLCE2	SLC16A2
C6orf15	OPHN1	UPF1
CIB2	FBXO27	ATP6V1G2
RGS7BP	SPATA5	TDP1
RNASE13	FBXO5	B3GNT3
RP11-111M22.2	GRM7	TTC39B
HEG1	ARHGEF40	FAM110D
SEPHS2	C1RL	EPHB2
CTC-349C3.1	POMT2	CIITA
MX1	ETF1	DYM
HIST1H2AG	SLC23A2	FABP1
KCNB1	FRAS1	TLK2
CDH8	MTR	MAP3K9
FAM102B	MYO5B	S100PBP
CHCHD3	PHKB	GSTM1
RAD51L3-RFFL	VWA2	TTBK1
MOB3B	SCN4B	SND1
ACKR4	KIN	NDC1
TNFSF14	MRPS35	WDR36
AC138655.1	BCAT2	IGDCC3
ZNF93	HSPB8	IL1RAPL1
CHIC1	KCNJ8	ZBTB22
TMEM214	CDK2AP1	ZNF648
CGRRF1	PDGFD	KLF1
DNASE1L1	PARP11	PODXL2
2021-03-01	FGF11	MCOLN2
GOLGA8B	TNIK	NFYA
GOLGA8N	ZNF711	LCTL
GRIK1-AS2	SVEP1	FAM26E
FOXN1	TEAD2	EEF2K
RTKN	ADIPOR2	AK5
IL6R	GABARAPL1	SEMA3G
PIGR	NAV2	LIG3
IARS	PLCH1	TIAF1
MRP63	DLGAP2	TBL1X
EFCAB10	GPR3	OLFM1
CLEC3A	PCIF1	ETNK1
TRH	SBNO2	B4GALT5
DUSP10	GRHL2	CDCA3
ZNF382	PHF8	ODF2L
OLFML2B	NFIC	CHAT
ATXN7L3B	PEA15	BICD2
TMEM156	ZNF263	DMRTA1
ANKHD1-EIF4EBP3	SPCS3	DLX1
HIST1H4E	C7orf55	NKAIN1
AGTR2	MED1	CD59
SERPINB10	PTPN3	TRIM2
RD3L	PET112	DCDC2B
EPHB6	ITPKB	ENTPD6
BCHE	HOGA1	PHLPP2
BFAR	USP6	MOV10
TDRD1	FZD8	RNF114
LOXL3	TNS4	PCDH7
NRG4	JAM2	AJAP1
STX5	CYB5RL	EXT2
SPTBN1	SCRT2	MFAP3L
EMC7	KLK9	WDFY1
ZNF33B	TWISTNB	PPM1A
GNG2	KLHL22	HCN1
OSTN	ATP9A	AP1M1
FERMT1	PGBD1	GMPPA
CCR2	DCUN1D2	GABRB2
VAT1L	KCNK3	VPS52
FAM184B	ZNF709	CDON
MAN2A1	SYTL2	TFAP2C
PTPN1	ZNF709	KCNJ2
FAM222B	CIRH1A	NEK9
SDCBP	MTUS1	FAM131B
RBFOX1	PIEZO2	RAB21
DNMT3B	PGBD5	GTDC1
YWHAQ	DNAJC19	SPATS2L
PBX4	TSEN2	C15orf38-AP3S2
IL36RN	STAT3	AC068987.1
TXNDC5	ZNF555	TGFBRAP1
SLC44A2	IGF2	RCHY1
MYC	ELMOD1	KCTD7
TAS2R5	SETD6	AC005481.5
DNAJB4	BIRC6	C19orf55
ZBTB22	PIGP	RAG1
ANKRD18B	SMNDC1	WHSC1L1
FCRL3	EMILIN3	SLC35D1
CAP1	JOSD1	ZNF621
ILDR1	ZNF98	SDK2
SNX10	SYNRG	PPIG
PDHA1	SLC38A7	GDE1
ST6GALNAC3	GNAQ	MFN2
TNNI1	VWC2	CHIC1
EPHX3	SECTM1	COL6A6
CPEB1	SKP1	MGAT3
PIGL	LL22NC03-63E9.3	BEST3
NID1	EML4	RANGAP1
AMDHD1	FOXP2	TMEM17
RAD54B	SAMD1	CHMP3
KRTAP4-9	KNTC1	ZNF93
ANKRD18A	IRX6	TSPAN9
KAAG1	PTCD2	TCF21
PPP1R7	NAIP	RAB6B
MNT	TP53TG3D	DMBX1
POU2F2	NEK10	MMP8
ERGIC2	ZNF527	C10orf71
APOC4	CWC27	AMOTL2
ARHGAP19	CLSTN3	PPM1N
RSG1	UGT2B4	ATP11A
YY1AP1	KDM3A	PLCL1
SCGN	RNF144A	CELF2
GSTM4	IMMT	UAP1L1
SLC6A6	CA5B	FLOT2
AC013269.5	AP5S1	POM121L7
F2RL3	ACTR1A	NR1D2
ARHGAP5	ZNF259	NUGGC
RP11-625H11.1	RAB7L1	PCNX
TMEM123	MTA3	CDCP1
SIX1	FAM179A	NME6
AC093802.1	DDX51	PAPLN
UBN2	IL12RB2	METTL15
B3GNT3	RFTN2	AGXT
NKAIN3	FAXC	TIMM22
DSG3	ZNF704	C2orf68
LCE1E	SULT1A3	ATP7A
CASP8	EPB41L1	GNL3L
GALNT4	LGSN	CARNS1
CCDC103	SERPINA6	DSN1
ABCC1	CTD-2267D19.3	PCYT2
PLEKHS1	AZI2	POLM
ZCCHC4	DUSP23	ZNF223
GNS	BUB1	CYSLTR1
SMAP1	FAM63B	TUBB3
GOLGA6D	GTPBP10	PLCXD1
LMX1A	RPE	AGPAT4
TFDP1	CYP27C1	CACUL1
LRP12	ZSCAN23	SOCS3
C17orf78	DGCR6L	TPGS2
ZBTB39	GNE	GRIK4
ZBTB46	ZNF658	PPP1R3G
NKAIN2	NLN	CLYBL
EPS8	TTYH3	WDR41
NREP	CYP46A1	MAP2
HS6ST1	STXBP4	VSX1
DKFZP434E1119	MASP1	PIAS2
PEX12	ADCK3	MTUS2
ALCAM	POTEM	DHX35
SLC12A5	MAGI1	STAT5B
EMILIN3	DBX2	WDR70
SLC30A4	EPHA7	MRPL3
HAUS2	DFFA	MRTO4
C12orf49	TYW3	GSTO2
ARPC5L	KL	DDX19A
RORC	KAT6B	RGMB
MAB21L2	ERLIN1	TET3
WDR47	SLC2A3	AGTPBP1
RHAG	UBA6	TTC33
ORC5	LRRC69	ZNF549
ZIC2	VSTM4	WHSC1
C17orf104	ATG4A	GM2A
HUS1	DLST	RALGAPA2
KIAA0040	TMEM215	P2RY2
CRMP1	SESN3	CD84
SCML4	HMGA2	MRPL17
LIPT2	FIZ1	LIMD2
APOL3	SYNPO2L	TGIF1
ISL1	PRNP	SGTB
COG5	RAP2B	SLC44A1
C17orf100	DIS3L	GPRIN2
UFM1	PTPDC1	TRIM14
C8orf46	ZBTB44	ENSA
CCBL2	SP7	ATP5F1
COPS7B	MROH8	CCDC149
PRR11	CBX5	GINS2
IGHMBP2	EHF	CLEC2D
COL13A1	ZNF768	TAX1BP1
CCDC117	CUL5	METTL20
DNAJC19	RRP8	TAB1
ZNF772	LGI2	NOL12
NOL6	ODF3	PHLDB2
HOXC13	GPBP1	YIPF3
UBE3D	EPB41L5	CADPS
GOLGA6L9	ZNF561	MID2
PRSS57	HSPA4L	LARGE
B3GALNT1	C18orf21	PPIL2
PHF16	ZNF230
AMER2	FAIM2
PURB	C14orf28
TPD52L1	IGFN1
UBE2R2	S100A11
TOP1	BRIP1
CLIP3	TBX6
GULP1	KCNE3
SPRED2	BRDT
RAD9B	NEK2
RHOBTB3	ARMC8
SDC2	GTF3A
C1orf145	SAMHD1
GOLGA8F	FBXO33
GPA33	ATG12
MUC1	HMGB3
IZUMO3	PTBP2
SULF2	TBP
SLC13A5	RBBP9
CEP350	NHLRC2
PAXBP1	WDR64
ENPEP	SOX30
PGLYRP4	PCBD2
SH3RF1	ADGB
UGT1A4	GPALPP1
UGT1A7	WBP4
FBXO36	GNAZ
UGT1A8	CRK
UGT1A3	SLC11A1
UGT1A9	DKFZP779J2370
UGT1A5	C17orf66
BGN	DNAJC28
UGT1A6	WNK2
CPNE4	ZNF177
RCOR3	CLMN
PTPRF	DOCK1
TRIP11	TFAP4
MBOAT2	BMPR1A
COL20A1	CDC26
UGT1A10	GPR55
RFFL	MAN1C1
CAV1	TADA2B
LIN7A	UQCR11
MAPK1IP1L	ARHGAP35
AC135178.1	NCALD
ELAVL4	SMYD4
P2RY13	SERGEF
UGT1A1	DNAH6
INTS2	INMT-FAM188B
ZC2HC1C	MTMR2
PBOV1	KLHL38
ACOXL	FAN1
PHF6	TMEM138
CLEC1A	CCDC113
NEK2	CREB5
GPC6	TFR2
PRPF38A	SLC41A1
GPC4	CLEC16A
MAFB	SPATA31A5
SLC34A2	ZNHIT3
PDE6G	FKBP5
LRRC19	NMT2
HOXD10	TMEM241
ATCAY	TMEM194A
NPHS1	ST8SIA2
ZPLD1	COX18
PODXL2	OR10V1
GOLGA6L9	CCDC68
DTNA	SLC7A11
IKZF1	FAM149A
CHPF	IL2RA
C11orf34	HCN3
RORB	PEAR1
BMPER	FAM192A
SYNJ1	TDG
SLC6A1	AARS
CCL16	ZNF436
APBA1	NTRK2
HS3ST3A1	PSMB5
SOX9	USP48
TMEM30B	ANGPT2
VDR	WDR82
CACHD1	BMP6
COL4A4	SEMG2
CYP4F11	TTLL10
CD28	CCDC142
DCP1A	2021-09-01
KAT6A	RNF165
FOXQ1	PLEKHF1
SFRP2	C3orf38
MSRB1	ZNF347
FAM50B	PPM1K
DNAI1	PTGS2
TRIM44	PRDM1
C20orf27	C19orf26
CBLN3	IL7R
DDX42	DDR2
TAX1BP1	NONO
GPKOW	MUC7
DHX33	TGFBR3
FAM192A	BCL6
CCDC138	CSAG1
AC104841.2	POLR2G
PROK1	RIMS4
CHP2	ZSWIM5
C5orf20	ZNF384
MAN1C1	STK35
MFAP1	LSMEM1
DCUN1D2	DRAXIN
ZNF670	PMP2
PRRX1	HRK
AC022532.1	NRL
SNX24	MN1
FAM196B	ZNF717
CNTD1	GOSR1
CNBP	FAM83C
CXCL2	GIF
GOLGA6L10	AMICA1
AP5S1	FAM177B
SDR42E1	MED20
DHTKD1	MAX
RNF152	PRKCB
AC097381.1	CISD3
TM4SF18	MAPKAP1
MBTD1	IL10RB
ZNF140	GOLGA4
MCMDC2	ADAMTS4
ELAC1	ING4
MSI1	TBPL1
RP11-204N11.1	RAB27B
NCAM1	STX7
LANCL1	PARVG
PHOSPHO1	XKR6
COQ9	ARID2
KIAA1841	SLC26A11
AP2M1	PPA1
CDV3	CPNE8
FAM96A	C5orf22
RP11-268J15.5	TAP2
FOXJ2	ZNF850
NMUR2	CPLX4
STAT1	ZYG11B
ZFP3	SNAP29
KLRC2	OLFML2A
BRI3BP	ZNF442
RASSF3	LPHN3
VIPR2	GPR1
SMG5	C4orf50
TRERF1	ZNF18
SPTBN4	TCTN2
VPS36	PIPOX
AMOTL1	FRMD1
SV2A	FAM71A
CYP4Z1	DSTYK
HSPA6	SPAG6
ANGPTL3	WISP3
SNUPN	GANC
CSNK1A1	ZNF600
HOXC8	GCLC
SORBS1	ANKRD7
TAL1	IAPP
FAM81A	FMR1
TMF1	EML1
RBM41	GGCX
TIRAP	GNAI1
KIAA1257	MLNR
KIAA1210	IDE
PTPN14	HCN4
ACKR2	ANO1
RPGR	FAM122B
LY9	SLC25A33
FBXO34	FBLN7
NOSTRIN	CA8
EIF5AL1	TGS1
RBMXL1	AVIL
RSPRY1	CAMK2N2
HLA-DPB1	HAT1
CHADL	RUNX1T1
PPP1R2	LMTK2
ATP5G1	PROKR2
C6	UBE2Q1
CEACAM6	TRAPPC10
ASB18	SLC16A2
TOMM34	PLGLB2
AL031666.2	POTEI
PTRF	UPF1
KLRC1	HSPB6
GOLGA6L4	ATP6V1G2
COL2A1	TDP1
VSX1	FKBPL
XPNPEP2	GNG13
ICA1L	B3GNT3
POU6F2	FFAR4
DDHD1	IGSF9B
DPPA3	TTC39B
ELL	FAM110D
SLC6A5	EPHB2
PRND	CIITA
CDHR5	OTOGL
TBL3	DDX56
ACOT4	DYM
SPRY3	LYRM2
ONECUT2	FABP1
SCN3B	LRRC3DN
SH3BP5	BRWD3
HIATL2	SGMS1
CTD-2054N24.2	C1orf87
GBX2	POLR2B
RIMBP2	LPIN2
MED20	TENM1
FZD6	YEATS4
ADCK3	TLK2
IFI44L	ANAPC13
ENAH	MYZAP
LOXL4	PINLYP
PAPLN	COL11A1
SIX4	MAP3K9
ZNF439	ZCCHC9
DMRT3	HIVEP3
STK35	GPR63
MEF2D	NMNAT1
PLAG1	OR51S1
ETV1	SHISA5
RP11-366L20.2	S100PBP
LIMA1	SLMAP
PTGER3	ASB8
SLC17A8	GSTM1
AK7	ANO3
CSNK1E	LINC01101
BABAM1	TTBK1
DERL3	RP11-315D16.2
MOB1A	C1S
MEAF6	MUC19
PAPD7	RS1
TMEM215	NAIF1
TFAM	PNOC
GTF2E1	SND1
CTCF	NUP155
FZD9	CENPJ
DLX1	NDC1
SUN1	WDR36
TCF7	IL17RE
CAMK4	IGDCC3
PWWP2B	GPR75
TMEM245	PRR15
HDLBP	ABHD11
APPL1	IL1RAPL1
CXorf22	ZBTB22
VPS54	TNFSF10
SLC16A6	XK
LATS2	BHLHE41
KIF16B	DAOA
DLX2	ZNF648
RIMKLB	UBE4B
CTD-2267D19.3	NEU1
SYT2	HS3ST4
RBM3	TGOLN2
TBC1D10B	MYLK4
TMEM56	KLF1
RABIF	TAS2R1
TMEM194A	MYH10
RAB42	PTPRU
SKP1	LPPR4
SCOC	SCFD1
RP13-996F3.5	PODXL2
DTHD1	TYRP1
ANO8	WIPI1
SECTM1	MCOLN2
CCDC67	SLCO1A2
IPCEF1	CADM3
MGAT5B	CCNB2
GAS1	PTGER2
WDR1	INPP5F
ZNF780B	CLEC4E
SNX5	GALNTL5
FAM213A	NUFIP1
GPR144	2021-03-05
LIF	PRELID2
PLCB4	GOLGA3
PHACTR2	PPP1R9A
AC132186.1	ANKRD34A
OAS2	NFYA
RAB28	LCTL
MYO1C	TP53INP1
MTAP	IRX4
RALBP1	GLS
SHF	PYCRL
SNTB1	DRD1
C14orf105	NTNG1
KCNA3	FAM153A
LIG3	CHRDL1
PIM2	SIRT2
SNIP1	FAM26E
DOCK5	SIGLEC10
MAB21L1	ABCB9
PRDM11	MBNL1
SEZ6L	GAB4
ETV4	KATNA1
GLRB	C16orf87
PPP2R2B	EEF2K
MICALCL	CCDC176
KRIT1	AK5
MEX3C	MGA
BMF	NUBPL
NRARP	PIP5K1B
FOXJ3	TNRC18
ANLN	SEMA3G
FBN2	RBM43
LRAT	LIG3
TNFAIP8L3	GLT6D1
RTP4	ZXDA
DNAJC11	PIGS
RWDD2A	CLDN6
ACTBL2	TIAF1
AC004899.1	TMED7-TICAM2
TTLL3	TBL1X
C18orf56	OLFM1
ZNF418	VSIG10
TMPRSS3	SLC37A2
POU5F2	CXCR2
MCHR1	ABHD6
SLC47A1	ETNK1
GTF2H3	RAI2
FSBP	ATP8B4
FGD4	B4GALT5
RBBP9	TBCK
ANKLE1	ZC3HAV1
FIZ1	CDCA3
SOSTDC1	DLX5
RAD23B	SNTN
CLSTN2	TECTA
AL645728.1	ODF2L
CABLES1	TMEM257
SLC30A1	NBPF11
SAMD1	DYSF
HOOK3	C22orf31
SLC48A1	SRCIN1
ELMO2	RAF1
ELN	FUT2
AC074212.3	DUSP5
RIOK3	CHAT
SPIB	BICD2
CNOT8	DLX4
SENP2	DMRTA1
MAFF	PCDHA4
LRRC8B	PCDHA3
UGT2B4	PLA2G12A
ZBTB47	C19orf70
GALNT11	GPATCH8
SNX22	SH3GLB2
FBXL5	DLX1
TUBB1	GLUD1
INO80	NKAIN1
CHST10	CD59
SLC25A23	ZNF503
POLR3F	RP11-51F16.8
SLC39A9	DYDC2
SIDT1	PCDHA2
UNKL	PCDHA6
COL27A1	KPNA3
CCR5	TRIM2
TLR7	DCDC2B
ATXN1	ZNF492
TSC1	ENTPD6
SEMG2	NEUROD6
CASP5	C17orf47
UBQLN1	SCN11A
C9orf78	MBL2
DENND6A	PHLPP2
PLIN5	MOV10
METTL21B	AC092850.1
SIAH3	UBQLN2
ZBTB7A	RNF114
RP11-156E8.1	PCDH7
PLS1	LIN54
ABHD17B	ZNF732
ADRB3	UNC13B
ZNF37A	KLK11
AK4	DDX10
ETV3	BAI3
ENG	EXOC1
SLCO3A1	FAM193B
RIF1	ZC3H13
NFE2L3	GAPVD1
NKAIN1	PDGFB
FGF5	ZFP37
MOB4	CYTH3
GNPDA1	RAB27A
KCNV1	AJAP1
GIPC3	CNOT7
HIBADH	ZXDB
SLC16A3	DAK
MAMLD1	SP3
FLYWCH1	EXT2
HMG20A	MFAP3L
L3MBTL2	WDFY1
GAB1	MAGT1
DHFRL1	LRRC41
GTPBP2	ZSCAN9
SLC37A3	RP11-321F6.1
FAM188B	DDX4
C2orf43	NCOA1
CCDC85B	GTF2IRD1
TMEM17	RP6-24A23.6
APOA5	PPM1A
LPCAT1	RFX2
ARHGEF7	CLMP
KLHDC10	ZNF81
SPECC1	EDARADD
ZNF260	HCN1
CCDC40	AP1M1
ITGB6	TUBA1C
SH2B1	PIR
RBM20	ORMDL3
SLAMF1	MTCH1
MPP2	NBPF14
INHBA	ZNF385A
OPA3	BEND2
SKP2	ZNF184
GJD3	DDX19B
TMCC1	TMED5
ALPK2	SCN2A
CD86	DMP1
TXLNB	LRRC56
ZNF773	B3GNT6
ULBP3	GMPPA
DCAF10	AGO4
IFNAR1	DDI2
AC135983.2	GLMN
PIK3R1	GABRB2
NDUFB4	DHPS
MAATS1	VSX2
GLP1R	VPS52
ATP11C	CCNB3
DCT	SENP7
CDKL4	CDON
ZDHHC21	PCDHB16
MUC5B	CTDNEP1
GPRIN3	DIRC2
CARD8	RCAN2
ELAVL3	TFAP2C
OR9Q1	RP11-544M22.13
TNFSF8	TMEM19
OMP	TBC1D14
PTPN3	CALCOCO2
SHPRH	ISY1
ZNF302	HCAR1
VGLL3	TG
KMT2A	NOX5
HMBOX1	C1orf27
NRIP1	LYAR
VEZF1	KRT15
SCRN1	IGLL5
C16orf52	PTRH1
DCHS2	TINF2
TVP23A	IRAK3
CAPN7	ZNF250
MS4A14	CTNND2
ZNF259	ANKRD62
PPFIA2	SYTL3
STK4	TOMM20
XCR1	ARNTL
SPIN2A	KCNJ2
SLC24A1	PAPPA
PDCD5	PRTN3
UNC13A	BLOC1S5
ELF3	DAZAP2
EDN3	ZFAND2B
RASSF5	SCUBE3
HGSNAT	PRRG3
ERO1L	TMEM236
DESI2	FCRL2
VPS52	GCK
KCTD7	NEK9
RAB31	C4A
GGT7	PDCD2
RNF207	FAM131B
PRAMEF18	SKAP2
PRAMEF19	RLF
PRAMEF3	RAB21
PPP1R3G	LILRA6
NFIB	GTDC1
MAP3K2	OR9A4
LRRD1	CREBBP
ANKH	SPATS2L
RNF7	TCP11L2
HS6ST2	C15orf38-AP3S2
NHS	MAF
PEX11G	NMRK1
KLRC4	GMPPB
FBXO5	OR13G1
TTC31	AC074091.13
SP6	AC068987.1
ACER3	NWD1
NR6A1	ABI1
LYRM4	ZBED5
AC021218.2	AC117395.1
TMPRSS11BNL	ZNF160
TSTD2	ZDHHC15
CYYR1	TGFBRAP1
ADAMTS17	CYP4X1
LIN28B	HYPK
LSM12	RABGGTB
FAM91A1	RCHY1
HOXA13	GRM8
HYKK	KCTD7
RAB11FIP1	C9orf91
RSF1	ATP6V1B2
LHFPL3	AC005481.5
RPL7L1	SCG2
MPP5	C19orf55
PCDH12	PIWIL2
NRXN3	RAG1
PABPC1	SLC35B3
NLGN3	CWF19L2
IGFBP5	CD1E
RAVER2	ZNF696
DUSP19	POU4F2
IL10RB	FAM49B
DRGX	WHSC1L1
EDNRB	DAPL1
MAML3	HEATR1
ERAP1	BTBD9
CD3G	SLC35D1
CHRFAM7A	CDK10
AKAP10	KCTD11
DUSP22	ASB9
ZNF285	ZNF621
2021-09-03	CRTAM
TUSC5	SDK2
ABR	MARVELD2
AC006455.1	NXPE3
NAP1L4	PPIG
TPCN1	ANKRD31
PCBD1	MAPRE2
ANP32E	GDE1
ZNF134	DOPEY2
MBTPS2	ACSM2B
SLC16A7	RUNX1
ARL5B	FAM160A1
HNRNPA3	STT3B
LDLRAD4	MFN2
LDHD	KRT82
ZNF175	ZNF613
ASB15	ZNF76
SORT1	GLS2
NRL	CHIC1
CLIP4	KIAA1549
KANSL1L	COL6A6
AGAP1	MANEA
HOXB1	MGAT3
ZIC4	RP1-27O5.3
EPB41L5	PIK3R3
CTBP2	BEST3
LL22NC03-63E9.3	C9orf69
POLA1	ATM
INSR	RANGAP1
HSPE1-MOB4	HAS3
CDK5R1	TSPAN6
METTL15	PALM2
RASGRF2	CELA3B
GDE1	TMEM17
PTTG1IP	CHMP3
SV2B	ZNF93
MACROD2	TMPRSS11D
TLX1	TP53INP2
FTSJ2	TSPAN9
C1orf210	PCBP2
SLC35F1	TCF21
PIAS3	RAB6B
OLFM1	ABCG2
ZFP90	SIRT5
TIPRL	TRIM60
RHOB	PCM1
SYNC	DMBX1
ADAM22	IKBKAP
HCN3	GIP
CLLU1	PCGF5
UNC5C	PRDX1
RASSF6	CYLC1
ZNF398	DDX26B
BMP8A	HOXD13
TTC38	IGF2BP2
EMC10	RRAGC
DUOX1	TMEM213
WFDC1	MMP8
TUBB3	NARFL
FOXN4	ZC3H7B
PGM2	C10orf71
FAM126B	SERPINA12
SMCHD1	CKAP5
BCAT1	PNKD
SIK1	DDX52
C1orf216	LPA
NOS1	GOLGB1
COL6A5	VAMP1
CD96	PITRM1
ENTPD6	COL15A1
CDKN2B	COPS2
CIRBP	PRPH
ELP4	ALMS1
NAA30	SCN10A
ERO1LB	CCND2
ELFN1	APOL1
KIAA0947	KIF24
PSAPL1	TEX15
NAT9	SOWAHA
HOXB3	BNIP2
SLC16A2	NXPH1
ZBTB18	ISPD
HMGXB4	METTL3
HIST1H2BF	TMEM140
GCN1L1	KIAA1107
THAP6	HIP1
TBC1D8B	OR52N4
ATAD2	OR14I1
CCDC86	FAM76A
POPDC2	UAP1
SRSF4	AMOTL2
SCN4A	LIPK
KCNK12	CAMSAP1
SYT14	NEUROD1
MLH3	PLRG1
TMEM135	WFIKKN2
ARMC10	RAD1
ATF7IP	PPM1N
ITGA11	ATP11A
SPPL2A	NAA25
CDH20	LRRC37B
ZBTB38	SLC5A12
DTWD2	DYNC1H1
PLB1	CD80
EGF	BLOC1S1
KCNQ5	SLC22A7
NDUFA11	TCOF1
USP6	UGGT2
SH3BP2	DGAT2L6
KBTBD11	ATP13A3
AQP4	MICU2
RIMS2	DCDC2
SYDE2	ARMCX5
RGAG4	ESCO1
KCNT1	FAT4
GOLGA7B	PLEKHG6
TBC1D31	DDX17
GIMAP1	POMT1
B3GNT2	PCYOX1
GRIN2D	PLCL1
C1orf116	ZC2HC1A
TEAD2	FLJ27365
MTTP	MED18
RASAL2	RGSL1
RGS10	C8orf47
ANO1	CTLA4
LRRTM4	CELF2
TSC22D3	NAA16
APOL4	CCL5
HYAL1	CARD16
USP54	DPP9
KLHL28	ZNF841
PPP1R3B	TIMD4
AGMAT	UAP1L1
2021-03-06	FOSB
GDF11	KDELR3
ASAP1	SLC25A25
ZNF605	PPP2CA
ZNF208	FAM167B
PPM1M	DBF4
SLC17A6	PEG3
RBM7	MTNR1B
DBT	CELSR3
HSPB8	FLOT2
LIX1L	BRD1
RPA3-AS1	COX19
SLAIN1	ZNF610
TTLL7	C7
TSPAN18	POM121L7
NDST4	LYPD1
HMG20B	NR1D2
SLCO4C1	ECI1
FBXL18	GALP
KIR2DL4	KIAA1755
SIM1	RAB5C
ADAMTS2	HOXA7
HMGN4	KCNIP1
SLC25A46	PHYKPL
PLXDC1	FBLIM1
GOLIM4	NUGGC
PGR	CTRL
KIAA1432	SPP1
METAP2	PTGR2
SERTAD3	C17orf77
PCDH7	ESYT2
DBH	BCLAF1
LIX1	GK2
CD1D	PCNX
MAGEA8	CAB39L
SOX1	NUB1
PRIMA1	GOT1
NOL12	SEMA4G
S1PR1	ALX4
PLEKHA8	CDCP1
DBX2	GDPD1
FOXO3	NME6
CHCHD4	P2RY4
SSTR3	RMDN2
KLHL14	PAPLN
EML6	ABLIM3
KIF21B	FCRL4
TULP4	METTL15
ARPC4-TTLL3	CEP57L1
STXBP4	KCND2
PDE4DIP	CMC2
MFAP3	LAIR1
KIAA1161	AGXT
FOXI2	MYH13
CTDSP1	LILRA1
ZNF549	NOS3
FABP1	FBXO17
RAB39A	FAM86B1
PADI1	PDIK1L
C1QTNF6	DET1
RFXANK	DOCK3
ANKRD34C	NSUN4
MMAA	KLHL1
ZNF84	TMPRSS11A
EPHA3	TNFRSF11A
NAV1	TOR2A
LSM14B	TIMM22
MUC20	ZDHHC2
BCL2	UBE2D1
SLC22A12	GCAT
TMEM130	LGALS4
UAP1L1	GPR151
VASH1	UGT3A1
HAPLN1	IRF3
SLC25A27	ZNF292
RP11-332O19.5	STOML3
HKR1	RBP1
SPATA6L	PDZRN3
EHF	PDIA5
DNM1	CLCA2
INPP5E	ING5
CLIC5	OR52N5
PDCD7	ZNF614
SLC35D3	RP11-1102P16.1
PRELP	C2orf68
ZNF318	ATP7A
MET	THOC2
MAP3K7CL	P2RX2
PTPRG	SLC17A2
SAP30BP	C3AR1
PANK3	GNL3L
PLEKHB2	KCNIP3
YOD1	DBNL
APOL6	FAT1
AIF1L	AC003102.1
AP1M1	SSC5D
XKR6	DCAF6
ERC2	CARNS1
SFT2D1	AAR2
COL4A1	TPBGL
CLTCL1	SPNS2
SAMD5	SLC16A14
CHRNB1	MIEN1
ZMYND8	MESDC1
HTR1D	ZDHHC5
LRRFIP2	MEA1
PITPNB	CDH17
C16orf54	EGR2
PCDH17	RPTOR
ABLIM2	HIST1H2BN
DYM	RP11-831H9.11
CEP120	DSN1
LINC00346	PRR20D
KIAA1191	DERL1
LDOC1L	SH3RF3
BHLHE22	USPL1
CILP	ARMCX4
MSR1	MAU2
ZC3H12A	SACM1L
NFX1	2021-09-06
C14orf1	USP9X
ZBED6	PARK2
TSPAN11	FOXM1
CCDC180	ALX1
ZKSCAN1	SRGAP1
TRPM2	NT5DC3
FAIM2	ZNF525
PLCE1	ZNF776
ATP6V1C2	ZNF394
SCAI	PCYT2
TMED8	THAP10
RNF144A	NUDT16
ARL15	RP11-849H4.2
IRF4	PDP1
FBXO27	PSG1
EVX2	POLM
MTF2	ACOT11
MS4A10	GCC2
AC137932.1	ZNF223
F2RL1	CCT5
ZSCAN23	DCBLD2
IPO7	PELI2
ZNF780A	C1orf192
MAPK8IP3	SLITRK2
SERBP1	CYSLTR1
PAOX	SLC1A4
SP8	TSPYL6
R3HCC1	TUBB3
CS	GRIP1
LNX2	ZMIZ2
LRP2BP	RSBN1
ZNF568	C1orf143
LMOD3	ACBD3
LGI2	CCDC38
CAMKK2	LRRC23
MRPS14	MTHFR
STC1	AP000295.9
MTMR9	NHSL2
ZZEF1	CSGALNACT2
RFX3	PCMTD1
TRAF6	DSCAML1
TMEM239	GJB3
NXF1	NDRG4
ST8SIA1	H2AFY
TCEANC	MSI2
MNX1	PDE1B
DAND5	NACC1
ZBTB20	LYPD3
GCNT1	ELF5
ACVR2B	ADM2
ONECUT3	PLCXD1
EIF4E1B	C5orf45
NR5A1	ZNF567
KLHL6	CNBD1
KIF1B	TEX261
C10orf53	LPAR5
BEND3	PRUNE2
C3orf14	EXTL2
TCF12	SCAND3
DENND5B	TMEM37
AKR1B1	DNAJC2
AL117190.3	ACE
RASGEF1A	TNFAIP8L1
GET4	QRICH1
MAN2B2	LAMA1
C15orf38	CAMSAP3
MICAL2	PKNOX1
CHST15	AGPAT4
TRPS1	C1orf204
TLR3	CACUL1
EEF1A1	TMEM131
RBPJ	C2ORF15
MINA	GINS3
ZDHHC17	RBKS
TMEM167B	SOS1
RLIM	B3GNT4
MAP3K9	PDGFA
BMP8B	CYP4F2
NUFIP2	TP53I11
UBR3	PPT1
HSPBAP1	SOCS3
C14orf2	PHLDB1
RPE	TIE1
C3orf27	CRLF1
LARGE	SCGB3A1
GNAZ	ABCC9
OTP	TPGS2
S100PBP	HIC2
YIPF5	GRIK4
FRAS1	XPO4
DUSP16	PPP1R3G
KCNMB4	ABCA9
NCCRP1	CLYBL
POU5F1B	WDR41
KCNK6	PLCXD2
KCNC1	WDR38
HIP1R	TP53I3
ZNF354C	MAP2K5
CHST3	ZNF483
FAM107A	ILF2
HSBP1	RNASE2
DAZ3	C8B
TMEM241	MAP2
ATPAF1	VSX1
TMEM184B	PIAS2
KIAA0319	MTUS2
GPR107	ESRRB
CYP26B1	ROBO3
PTK2	PPFIA4
RNF121	GDNF
LRCH3	UMODL1
UVRAG	EFHC1
AC007461.1	C19orf73
KLHL24	TMEM206
HDHD2	DHX35
REPIN1	STAT5B
CRISPLD2	WDR70
AL391421.1	MST1
PPP1R12A	CYP51A1
GABRB3	EMC3
TMEM47	IL24
IGF2	EIF4G2
HIF3A	RP11-77K12.7
POM121L7	CCNDBP1
CNNM2	RUSC1
RTP1	TRPC6
AXDND1	MRPL3
ZNF227	OTUD6A
AP4E1	ZNRF2
MGAT2	MRPL32
THBS2	EPB42
TREML2	WNT8A
EXO1	HSD17B6
L3MBTL3	USP51
PLCB1	SCMH1
UBE2O	2021-09-10
TGFB2	RPP30
ERN1	TUSC2
MYLK3	SUPT16H
MPLKIP	MIOX
EDEM1	ANKRD10
UBLCP1	SLC35C1
DENND1A	CTD-2369P2.12
SMO	ZNF417
FAM169A	CARS2
FLOT2	SLC41A3
C22orf46	TTC7A
NAGA	ZNF546
CPEB3	CASQ1
TAF1D	SCNN1G
AL161915.1	RBPMS
AC012215.1	CENPL
EFR3B	TIGD3
WDR37	WDR91
SGPP2	NUP62
TAL2	C10orf95
NFYA	MRTO4
DAZ2	WDPCP
CTC-432M15.3	FOXD2
PKP1	MLF2
PHLPP2	BHLHE40
ATP10B	MCAT
ATP2B4	CTB-58E17.5
GLIPR2	GALK2
COL18A1	CPED1
CEACAM1	SETMAR
L1CAM	GLB1L
SEL1L	ATP5E
GRAMD2	DENND1C
TACR1	SSTR1
TMEM181	SART1
NAV3	PLA2G6
C19orf26	PAX9
JPH2	GSTO2
MED13L	GKN2
MFAP3L	OTUD5
ALG14	DCAF7
P2RY1	DTD2
ABCB11	PRDM5
GAS2L1	CNIH3
NFIC	C8orf44-SGK3
SH3PXD2B	NAA15
ARHGAP28	TCF20
TBX18	RNLS
SERTAD2	PRAMEF9
AUTS2	CTSE
PDE3B	FBXL22
CLSTN1	DGKZ
BMP3	SIK2
RASEF	FAM53A
VWC2L	RPS15A
OCLN	DDX19A
GRK7	CTH
ZNF486	MRPL16
GRPEL2	PRAMEF4
GATAD1	PROL1
FKBP14	AC025278.1
GAR1	KDSR
ENTPD5	PPCDC
RAI14	CTTNBP2
TBX20	MEF2BNB
PPP3CB	CAMTA1
CDC42EP1	ZNF585A
PCBD2	GABPA
TRIM2	DPY19L1
MTF1	ADRA2A
S1PR2	LARS
SNN	GRIK5
WAC	TAGAP
C9orf66	RGMB
MCU	TET3
PVRL3	FBXO24
RCAN3	SAMD12
HIPK2	FAM133B
TLCD2	TADA3
POM121L2	PREX2
ZNF674	SFRP1
YPEL1	IRAK1
ZCCHC6	FAF1
CSRNP3	NME4
SPN	BHMT2
ZDHHC18	NDUFB6
DUSP4	NCOA7
ATP8B2	PGM2L1
MAP1B	CIR1
RBP2	C14orf144
ZNF280B	XRN2
PGP	IFFO1
ZNF577	TJP1
ZNF391	AKR1C2
TRIM56	TBX10
SCAMP4	GLTPD1
DAZ4	AGTPBP1
GZF1	ARHGEF11
ANKRD12	F8
GABRG1	C4orf45
INADL	MEMO1
SGCD	TRIM29
AP3S2	C14orf142
C6orf89	TMEM134
MTIF2	RAB11FIP5
CLCN4	ANAPC11
UBXN7	ASCL5
CCDC120	EPHB4
NCKAP1L	VN1R1
SYDE1	CTDP1
NKX3-2	ALDH5A1
ANAPC1	AL133373.1
ADAM19	PHOX2B
FNDC3B	RDH11
KL	C20orf26
RASGEF1B	ZNF646
RNF44	SAMD14
AL139099.1	TCEB1
WDFY1	WDR35
ALS2CL	TTC33
CENPO	OLFML3
CRK	KLF6
NAB1	C5orf28
TBC1D5	KLRG2
CCDC30	TSPAN31
ZNF197	KIAA1598
LIMK1	TNFRSF10C
RNF165	AC015688.3
FAM131B	GKAP1
DHX35	MYO1B
DAZ1	CATSPER2
NPAS2	LUC7L3
HNMT	PDE8A
ERI1	SON
MAGEB10	LILRA2
AGXT	TBX2
JHDM1D	KCTD20
ANKRD42	CD34
WNK1	SFTPB
SNPH	VAPA
PTPRT	SRFBP1
ESR1	APOL2
RCSD1	SPG11
P4HB	SDHA
AKAP11	MAOA
RAPGEF6	CYP2W1
PAPOLG	ASB13
CLEC2D	ELAC2
VPS13A	FTCD
TMEM110	ZNF549
TNRC6C	TECPR1
MCOLN2	TSHZ3
TACC1	MRPS10
CCDC71L	KLRG1
CD40	FANCC
KCNJ10	CRAT
FNIP2	GNL1
NAV2	SLC6A3
EPT1	2021-09-12
C6orf47	CCK
WDR17	C10orf32
MPP6	RP11-113D6.10
FAM26E	TGFB1
PNMAL1	HMGCR
MYCL	LHX6
2021-09-04	FFAR2
USP49	GPX8
CD47	WHSC1
ANO5	SRPRB
SH3KBP1	CMTM5
PARP12	GM2A
HMMR	C8orf86
HIST1H2BD	CEACAM21
RUNX3	IRS1
SIPA1L2	MCTP1
TSPYL5	C4orf33
LACE1	RALGAPA2
TBC1D19	GABBR2
ZNHIT6	SALL1
PRR12	RABL6
DUSP7	CARD14
ASIC1	IRF2BPL
SHISA6	P2RY2
NT5C1A	SHROOM1
MMP8	TREML4
TBX5	FAHD1
DISP2	PKN2
TRPV2	PCGF3
NDOR1	PTPN20B
HOGA1	SLC25A37
KAL1	PBX1
POU2F1	KLHL3
GRIN3A	C1orf43
SFTPA2	TMC6
TMEM132B	ASAH2B
TRIM26	REPS2
ALDH18A1	CD84
TNS1	MRPL17
CCL11	PLEKHM1
LZTS2	PNLIPRP3
LHPP	NUMB
LSG1	ECHDC3
MYO10	WIPF1
FZR1	ITCH
VASH2	SOCS2
CCSER1	CCDC121
WIPF2	CDK5RAP3
GNL3L	NETO2
TMEM65	PIGA
RBM33	SRD5A3
TTC14	RAPGEF3
MYSM1	TMEM201
TMEM9B	TENC1
CDK19	C12orf65
GINS2	ANXA13
SLC7A6OS	INO80E
TIGD6	TM2D3
GREB1L	CSNK1A1L
OXER1	RASSF2
CHRNA7	POF1B
ZBTB14	LIMD2
ZNF35	CILP2
C9orf9	ARHGAP6
ARHGAP17	PTPN5
CPSF7	TRIM7
PSME4	GALM
FGF10	HPS4
FAM149A	FAM124B
SMIM13	TGIF1
SNRNP48	NAP1L6
FBXL4	PPARGC1A
STRADA	HGD
HMX3	ERCC6
TIMM50	F2R
FOXO1	SGTB
COL1A2	ADCY4
TRAF1	P2RX1
C17orf107	SLC17A5
KCNJ5	CCNJ
CAMK2A	SLC44A1
RSPH3	CALB2
GPR37L1	C14orf23
ZNF615	UTP14C
KCNN3	FNTB
RPRD1B	XYLT2
FAM211A	GJD2
AK3	KRBOX1
MAP2	BAI2
MIB1	EFCAB2
CNP	KRTAP10-9
TLN2	VPS26B
SPRED3	ERICH1
SPIN4	PLAA
ONECUT1	UBE2W
NRP1	VSIG2
TM9SF4	RPRD2
FBXL20	MYPOP
N4BP1	SMDT1
XRN1	VIPR1
CAMKV	TAS1R3
PUM2	SLC4A3
MT-ND5	FBXL17
ZNF366	SEC14L4
FAM126A	RAP1A
[truncated: 1,748 more rows]
