# Supplementary material for: FN1 mRNA 3'-UTR supersedes traditional fibronectin 1 in facilitating the invasion and metastasis of gastric cancer through the FN1 3'-UTR-let-7i-5p-THBS1 axis
Source: Theranostics. 2023 Sep 25;13(14):5130–50. doi: 10.7150/thno.82492 (PMC10526670; doi:10.7150/thno.82492)
Supplement: Supplementary file 2 — Supplementary tables. [file thnov13p5130s2.zip › Supplementary Tables/Table S17.xlsx]

## Sheet: Sheet1
Table S17. The intersect genes from both hsa-miR-1180-3p predicted target genes and the 241 up-regulated differentially expressed genes (DEGs) from RNA-seq.
Targeted mRNA predicted from TargetScan 7.2	Targeted mRNA predicted from DIANA MicroT-CDS	Common targeted mRNA from two databases	Intersection with up-regulated DEGs from RNA-seq
RPS19BP1	KANSL1	KANSL1	ISG15
SAG	GTF3A	CMTM7	DUSP2
ISG15	CMTM7	MED13L	SPRY4
PPP1R17	MED13L	BIN2	COL12A1
HFM1	BIN2	PABPN1	HECW1
GGACT	FBN1	RIPPLY1
KAAG1	RUVBL2	IGDCC3
C19orf68	PABPN1	PPP1R17
CMTM7	RIPPLY1	MCF2L2
PHLDB3	IGDCC3	METTL20
KANSL1	NAGK	C9orf47
TMEM92	PPP1R17	PRR23C
ZNF83	TIMM44	FAM90A26
PRDM7	MCF2L2	UTP15
C9orf47	METTL20	RNF5
KLF14	C9orf47	OTUD7B
AKR1C2	RPL14	TNIP2
COL23A1	PRR23C	ISG15
PRR23C	FAM90A26	MKNK2
HPCAL4	UTP15	TRIM62
SCRT2	DOCK5	SCRT2
PRIMA1	RNF5	ZNF83
C6orf120	OTUD7B	PRDM7
IGDCC3	PLCZ1	TMEM178B
RNF5	TNIP2	NRN1
RP4-758J18.2	CES5A	CPD
TMIE	ISG15	TRAPPC3
C17orf74	USP50	PPP2R5E
PPP2R5E	C16orf13	ISOC2
RUFY1	MKNK2	WDR1
MKNK2	TRIM62	MLC1
RIPPLY1	SCRT2	MYO10
TEF	ZNF83	DNAH11
OTUD7B	PRDM7	HPCAL4
BIN2	TMEM178B	SLAIN2
FXYD5	SCP2	VEGFB
P4HB	MROH7	PINK1
ZNF341	NRN1	RPS19BP1
KCNA6	CPD	CDH6
DNAH11	ASAP3	NRXN2
ETS1	AC004381.6	VGF
PRX	ZDHHC24	C19orf68
MAPRE3	KIAA1407	SLC39A7
FUOM	ARL14EPL	HECW1
MYO15A	TRAPPC3	XXbac-BPG32J3.20
IL17RE	BCL6	TNPO2
NKIRAS2	DNAH3	AC115618.1
TMTC2	PPP2R5E	GRIK4
NTRK1	ISOC2	FXYD5
OLFM2	BCMO1	NTRK1
C11orf34	DNAH7	ATG9B
TNIP2	NCAPH2	COL23A1
SNRPA	RPS15	CASP9
TMEM178B	WDR1	PLXNB3
THNSL2	UNC5A	COL12A1
CTU2	DUOX1	PITPNC1
SCAMP4	MLC1	C8orf46
ZDHHC18	MYO10	CNTN4
HPR	DNAH11	ITGA6
C1orf127	HPCAL4	SLC26A4
B4GALT7	PTPRR	RNF43
MYZAP	COG5	PCID2
PLXNB3	SLAIN2	OLFM2
VEGFB	PLBD1	SH3BGRL2
ID3	VEGFB	AC006486.1
AC110619.2	PINK1	IL17RE
HP	RPL13A	PRIMA1
MCF2L2	MST1	ZNF534
EIF1	MTA1	MGMT
PCID2	RPS19BP1	INPPL1
ADAMTS10	CTD-2207O23.10	SAPCD2
hsa-mir-1199	TMEM185A	ID3
CERS1	CDH6	MBD5
SLC26A4	PXMP2	ZNF837
CTRC	UBC	POU3F3
WDR1	NRXN2	AMIGO3
C20orf27	DPF1	SCN5A
ZBED2	VGF	ASXL3
SUN1	C19orf68	CERS1
NCS1	ABHD16A	CELSR1
STRA6	UBQLN2	MFAP1
TRIM62	SLC39A7	LDOC1L
CYB561	HECW1	AKR1C2
GLTPD1	TIAL1	SNRPA
SCN5A	XXbac-BPG32J3.20	DDR1
SH3BGRL2	TNPO2	MYO15A
BMF	AC115618.1	TMEM92
GAPDHS	ARHGAP8	TBCE
RPL18	GRIK4	FAXDC2
FOXP4	FXYD5	EMB
FOXE1	NTRK1	C17orf74
BAD	ATG9B	CACNB2
MED13L	POLE	ITIH6
GLIS1	COL23A1	USP6NL
PDPR	CASP9	C10orf32
GPR17	PLXNB3	CDCP1
TBPL2	SRPK2	LRRC27
ABCC6	CDV3	CYB561
MPHOSPH8	COL12A1	AC129492.6
ZSWIM6	ZNF230	SCAMP4
ST3GAL3	PITPNC1	HOXA13
XXbac-BPG32J3.20	USP42	ZSWIM6
RP11-302B13.5	C8orf46	GLIS1
TNPO2	DAPK2	KMT2A
TXNDC2	VWDE	SH3BP2
CEP41	CNTN4	KCNA6
ATG9B	LA16c-431H6.6	P4HB
CHCHD5	TARSL2	GMPPB
AC006486.1	ITGA6	ATP1A1
EFCAB6	SLC26A4	NRBF2
CACNB2	HYOU1	PITPNA
IL25	RNF43	BMPR2
SNX21	PCID2	KLHL36
TRAPPC3	NUPR1	AC110619.2
LRRC27	OLFM2	CDK5R2
NYX	SH3BGRL2	MYZAP
AC115618.1	AC006486.1	AK2
FLJ14816	IL17RE	CA11
NUDT16L1	SLC17A1	TMEM88
APLP2	MAP3K19	RAPGEF2
SLC32A1	SAT2	NCS1
HIST1H2BD	SETD2	CNTROB
STON1	CUX1	AFF3
KLHDC4	PRIMA1	RPL18
MLLT1	TIMM21	C17orf51
TMEM254	RAMP3	RNF207
XYLT1	ZNF534	C6orf120
PIGS	USE1	KLF14
FAM222B	ANKRD27	ZBED1
THBS2	C12orf66	MBNL1
KLHL36	MGMT	ZBTB38
SAPCD2	INPPL1	RASAL2
CERS3	SAPCD2	HECTD3
HES2	P2RX7	CAMKK2
TMEM88	ID3	CHCHD5
GINS4	MBD5	TRIM24
TTLL11	ZNF837	CEP41
AC129492.6	H2AFY	C9orf170
BCL2L2-PABPN1	TYK2	EYA1
PCYT2	CAPN10	DOCK3
SLC25A45	FARSA	HOXA10
ACKR2	POU3F3	DUSP2
FAM83F	LRRK2	TEF
PPM1E	AMIGO3	ECE1
GJD3	SCN5A	C20orf27
TFEB	ASXL3	CTC1
NELFB	CERS1	SP1
STIM1	CTNND2	ATP8A2
BTD	TNFRSF10C	TBX15
EFNA2	CELSR1	CASK
ECE1	TYROBP	GGACT
YAP1	MFAP1	SNX19
MTMR9	LDOC1L	TNFAIP8
WBSCR17	BLOC1S5-TXNDC5	RP11-302B13.5
ZBTB38	AKR1C2	STX6
PABPN1	SNRPA	SPRY4
FAIM2	CA5A	LSM5
TBC1D22A	HSPB2-C11orf52	IFFO2
ZNF837	DDR1	SLC1A4
SLC25A34	MYO15A	ADAL
QSOX2	BAI1	TBPL2
ENPP3	TMEM92	RAB3C
NFAM1	VIT	AP4S1
HAND2	FAM21A	ADH6
GRIK4	TBCE	YAP1
TTLL9	FAXDC2	HPCA
NDOR1	EMB	ETS1
CD53	GALT	EMR2
ARHGEF38	C17orf74	TTL
FXN	CACNB2	DKFZP761J1410
SLC1A4	ITIH6	TMEM254
KRTAP5-10	DAPK1	FOXP4
KCNE4	USP6NL	TMIE
UQCRFS1	C10orf32	WDR5B
KCNMA1	CDCP1	RUFY1
AGK	LRRC27	HMG20B
AFF3	IL4I1	UBR7
SPSB1	PARP6	OTUD6A
DDR1	DCAF11	ANO6
MYO10	IFNGR2	CTRC
NRN1	EPB41L4B	KIAA1644
HIST4H4	CYB561	FAM83C
UBE2V1	AC129492.6	CEP63
CTC-432M15.3	SCAMP4	FAM83F
CSF1	ALG9	CNPY1
SYNC	ZNF263	TFEB
LRPAP1	HOXA13	RPAP2
XPNPEP2	ZSWIM6	HDAC2
KIAA1644	GLIS1	GALNT6
KRTAP5-11	KMT2A	MCC
MAP2K7	SH3BP2	ZNF276
SLC6A1	KCNA6	ADRA1D
GIT1	DCTD	MOB3A
HOXA10	P4HB	DCAF4L2
RAPGEF6	GMPPB	NCOA4
SYNDIG1	2021-09-12	PCYT2
RPS6KA1	WDR65	NELFB
NDRG1	ATP1A1	XYLT1
VGF	NRBF2	AGK
PRRX2	PROS1	C5
ADAMTS1	ZNF44	C1orf21
ISOC2	PITPNA	UBE2D4
FAXDC2	UGT3A2	PTAFR
GPR157	BMPR2	ADAMTS1
C20orf197	KLHL36	ZNF821
HMG20B	AC110619.2	TBX2
DKFZP761J1410	LPO	TRIM13
RASA4B	CDK5R2	PCDH1
PCDH1	MYZAP	FOXE1
ZFP41	POTEC	RYBP
ATG4A	AK2	INF2
GGT6	DMP1	COL1A1
SDF4	PAPPA	GGT6
C17orf70	CA11	C11orf88
C8orf46	TMEM88	G3BP1
ZNF653	RAPGEF2	TTLL9
AMIGO3	NCS1	SLIT3
HIP1	CTC-429P9.4	MYO9A
SP8	CNTROB	OARD1
WDR5	IGF2BP1	TPH2
GLYCTK	AFF3	KLLN
EIF4B	RPL18	TBC1D28
SCMH1	C17orf51	CHD9
EVA1A	ITGB2	NDST1
SLC39A7	FKBP8	FAM222B
ZNF584	SLC29A2	WNK2
C5	RNF207	RRP8
MLC1	C6orf120	GBGT1
LRIG1	APLP1	GLTPD1
HSPBAP1	KLF14	DHX33
TBX2	ZBED1	TXNDC2
DLX1	MBNL1	TXNDC17
AC026202.1	ZBTB38	RIMS1
ZNF534	NEURL4	CAMSAP1
ATP1A1	ASIC5	IKZF5
TMEM189-UBE2V1	RAD51C	FUOM
TMEM189	RIPK2	TMED5
NID1	RASAL2	PRR23A
RNF207	HECTD3	DYRK2
ELF5	TRIT1	ZNF609
DNAJC22	CAMKK2	CCDC140
WDR5B	ACSL1	BTBD19
PRR23A	CHCHD5	ARID1B
CAMKK2	PCSK5	C15orf53
DOCK3	POLG2	BMF
C9orf170	TRIM24	CCDC3
GBGT1	BAI2	ZNF341
MFAP1	SERPINA6	THNSL2
TSPAN14	MTX1	TTLL4
ACTRT3	MMEL1	PMPCA
CDK5R2	TBC1D10A	MPHOSPH8
P2RX5	CEP41	RPF2
SLIT3	KCNJ8	PRX
IER5	C9orf170	SLC32A1
TBX15	EYA1	TACSTD2
FRAT1	GCOM1	FGFR3
RAB15	SUGP1	GPR17
UTP15	PTPRB	GLI2
TBCE	DOCK3	HAUS3
UBR7	HOXA10	SBF1
NRXN2	SH2D1A	ZNF710
RIMS1	DUSP2	RNF40
NCOA4	PAXIP1	POTEI
CIITA	TEF	CTU2
EMB	ECE1	C1orf200
ZNF821	MUM1	RP4-758J18.2
PINK1	RDH13	HOXB4
TACSTD2	C20orf27	TBX5
EYA1	CTC1	SLC6A20
OLIG1	SP1	VASN
MPRIP	EXTL1	OLIG1
POTEI	ATP8A2	C17orf107
TRAPPC11	PROM2	SEMA4F
PITPNA	FAM220A	CD53
CNPY1	TBX15	WNK1
GREM2	CASK	SH3RF1
CDIP1	GGACT	TBC1D5
SPRY4	NR5A2	KCNE4
MOB3A	SNX19	ZNF618
C8orf82	PES1	NYX
SP9	TAF15	HSPBAP1
RANBP10	SART3	TMEM255A
TIRAP	GS1-393G12.13	PRLR
TMCO4	TNFAIP8	ZNF333
GRM1	RP11-302B13.5	ZNF585A
DRAXIN	STX6	KIF13B
RALGPS1	SPRY4	ZFP41
TPH2	RAD23A	NKIRAS2
PTAFR	LSM5	WASF2
FAM90A26	GABBR1	MYADML2
CPD	IFFO2	PDPR
TGFB1I1	NCAPG2	FAM122A
ELMSAN1	CCDC63	THBS2
C15orf53	SLC1A4	ZNF791
CCDC140	FAM131B	TRIM9
C17orf107	ADAL	WDR5
MYADML2	SUV39H1	FLNB
MBNL1	TBPL2	MN1
HECTD3	AVL9	DST
FGFR3	RAB3C	FOXK1
NRBF2	EFNB2	PLXNB2
LDOC1L	SCAPER	MPRIP
RAB6A	C15orf41	SPN
EMR2	AP4S1	ZNF605
LOH12CR1	ADH6	MTMR9
DCAF4L2	YAP1	KLHDC4
C1orf200	HPCA	RAB6C
C20orf194	TRPV3	HNRNPA2B1
WNK2	ETS1	CAPN6
PITPNC1	EMR2	XPNPEP2
C6orf222	RP11-463C8.4	ACKR2
CAPN6	DHX38	C6orf222
CAMSAP1	SIGLEC12	ARPC5L
FOXN3	TTL
KLLN	DIS3L2
COL1A1	PPP2R2B
ITIH6	DKFZP761J1410
RER1	TMEM254
SNAPC5	HMHA1
C11orf52	TEP1
AL354898.1	CHRNA1
GLI4	PARP14
SLC6A20	TSTA3
TMEM255A	TM7SF2
CENPO	CLUAP1
DOK4	FOXP4
ACSS2	TADA2A
CCDC64	HCK
RAPGEF2	ERCC3
ZNF317	CRAMP1L
CYP26B1	TMIE
RAB6C	WDR5B
TRIM24	ANKRD11
POMGNT1	RUFY1
DNAJC6	GPR139
CCDC3	CMC1
SH2D4A	UPP1
ITGA6	HMG20B
ARNT2	SLC35E4
KANSL3	UBR7
ARAP1	BAMBI
AMZ1	USHBP1
AGBL4	ERN2
DHX33	FTCDNL1
CASP9	OTUD6A
2021-09-11	LYRM4
ZNF618	USP21
PPP1R3B	ANO6
ZNF585A	CTRC
HAUS3	TCF19
CTDSP2	KIAA1644
SEMA4F	C7orf43
MSI1	RASGRF1
CEP72	USP53
DNASE1L1	RGS4
PLXNB2	GMFG
ZNF605	PPP1R14A
PHF14	U2AF1L4
GPR173	FAM83C
PIGL	DBF4B
C19orf48	CEP63
BCR	ANKS3
FOXK1	FAM83F
C11orf88	CNPY1
AP4S1	NSG2
SYNM	CDH12
THSD4	MYLK
TBC1D5	MYBBP1A
ANO6	ENOSF1
DUSP22	TFEB
ASXL3	RPAP2
NKX2-4	BLNK
BTBD19	HDAC2
CNTN4	SCNN1A
LRRC14	GALNT6
SMG6	CHD3
ABCC12	ZNF75A
CCDC127	MCC
C1orf21	ZHX3
SLC25A15	UBE3A
ABHD17A	ZNF276
USP6NL	DCLK3
ZBED1	ADRA1D
PLA2G4F	MOB3A
NDST1	THEG
SH3BP4	DCAF4L2
KMT2A	UGT1A4
GLI2	NCOA4
ZNF791	C22orf39
SH3RF2	MED24
FAM83C	TOP3A
MTA3	GOLGB1
CTBP1	GPATCH2L
ADRA1D	PCYT2
INPPL1	NELFB
CCNF	WDFY2
BAK1	ACTR6
MDM4	ADAM19
PROB1	GRIA4
MAFK	XYLT1
RASA4	FREM2
UBE2D4	SLC17A8
OTUD3	AGK
SERPINH1	C5
ZBTB10	URI1
ADH6	C1orf21
SCAMP1	UBE2D4
WNT8B	MLLT6
HPCA	PTAFR
SGCD	ADAMTS1
ARID1B	ZNF821
IFFO2	PPT2-EGFL8
PPARGC1B	SUV420H1
ATP8A2	DOCK9
HOXB4	ZNF343
DGKZ	TBX2
LIN54	ITGB3
TMEM201	NOL11
TRIM9	ATP2B1
SPTBN4	NAF1
CNTROB	LIG3
TTYH3	CBY1
OTUD6A	TSN
KIAA1147	AGTR2
HECW1	TRIM13
ZNF333	PCDH1
FLNB	MROH7-TTC4
CADM3	MCRS1
RIMS4	C19orf53
RAD54L2	CCDC151
TBC1D28	FOXE1
TTLL12	EXOC3
CBL	RYBP
ZNF517	2021-09-11
PLCE1	KLF7
SNX29	DIAPH1
POU3F3	INF2
ZNF660	COL1A1
MN1	GGT6
MLEC	C11orf88
TRAM2	G3BP1
ADAL	TTLL9
SH3RF1	SMAD9
CEBPD	SLIT3
PRLR	STC2
VASN	SLCO1C1
TBX5	DYNC1LI2
WDR7	MYO9A
FAM174B	SEC61A1
GAN	RIN2
GALNT6	SLC2A10
SNX19	DNMT1
C11orf87	TRMT11
UBE2J2	OARD1
KIF13B	BUB1B
ZNF276	TPH2
TPGS1	PIK3CB
KIAA1324	UBASH3A
INTU	BBC3
WASF2	PAXIP1-AS2
KBTBD11	ZNF827
PRKCA	WWP2
ZNF710	AIPL1
CLCN7	EPS8L2
TLE3	KLLN
ZNF468	KCNRG
IKZF5	EBF2
FAM211A	TBC1D28
LMO4	CAMTA1
MCC	CHD9
AK2	CPSF3L
MTUS2	NDST1
C1orf198	C10orf90
SZT2	HSPH1
SDAD1	FAM135B
TNFRSF13C	UPF2
SPATA5	STK40
LSG1	FAM222B
FNBP1	VENTX
IMPG2	WNK2
CTIF	AP1G2
LURAP1	IBTK
SEC14L1	RRP8
RPF2	GOLGA6L2
INF2	FUS
GOLT1B	GBGT1
MYO9A	GRAMD1A
C19orf26	GLTPD1
RNF40	TMEM181
LRCH4	EML3
ATXN3	ZIM2
KCNV1	DOCK2
KLF12	CXCL16
RXRA	CD22
MRPS21	SLC39A10
COL12A1	QARS
G3BP1	ADHFE1
ZNF609	DHX33
HNRNPA2B1	BRSK2
BMP8A	NACA
ZNF555	IDH2
GPR180	HUWE1
LSM5	KCNT1
VIPR2	TXNDC2
SPRYD3	PLCL1
GLG1	PSMD11
METTL20	GOLGA8F
DUSP2	TXNDC17
ARPC5L	ZNF74
MAPK1	RIMS1
C2orf48	CEP170B
TOR4A	BRD8
OARD1	XIRP2
GGPS1	SNX25
CDH6	LINC01101
UCK2	CLASP2
CDCP1	CAMSAP1
C1orf95	C2CD2
SH3BP2	VPS13A
HIST1H3B	CHD7
RAPGEF1	IKZF5
MBD5	PRICKLE4
LINC00346	GNAL
MRPS11	PLXNC1
RBM7	FUOM
WNT9B	TMED5
LHFPL4	SEC14L4
SMURF1	MAP2K3
SLAIN2	SUPT16H
TIFAB	ENC1
ADARB2	ASAP1
SP1	PCDH11X
LRRC28	PRR23A
TXNDC17	DYRK2
DUSP28	RHBDD2
SEMA5A	FTSJ1
ELFN2	ZNF609
DMD	CCDC140
ANKRD9	C17orf85
RNF43	TMEM63C
ANKMY1	GOLGA8G
HOXA3	BTBD19
FAM122A	ARID1B
FAM217B	C15orf53
S1PR2	CPEB2
TCEA3	SVEP1
FANCA	BMF
ARSK	AFF4
PMPCA	TRPM1
CLYBL	CCDC3
METTL21A	ZNF341
CTC1	ABCC5
TMED5	POLR3A
RNF20	NCKIPSD
TTLL4	SLC25A11
C17orf51	RYR3
SELPLG	C19orf66
SPTB	BRSK1
SPN	ARHGAP35
CA11	THNSL2
BMPR2	ZDHHC11B
DYRK2	IGSF3
SLC30A10	TTLL4
SLFN12	ZNF285
HECW2	SETD8
EFHC1	DIP2A
WIPF2	ATP1A3
STARD10	ZNF610
TNFAIP8	TADA3
GMPPB	PIK3C3
TRIM13	PDDC1
PCSK1	PMPCA
WDR76	MPHOSPH8
CELSR1	RPF2
CCNL1	PRX
SLC45A4	MICAL3
BRD3	SLC32A1
MYH9	FNDC7
RAB3C	AGPAT6
MMADHC	TTLL1
AIDA	DIEXF
CENPM	TRPC7
SLC47A1	NUDT17
HOXA13	PCDH9
DBNL	KMT2C
RFC5	ZNF189
ZMIZ1	RC3H2
DST	TACSTD2
SUMO2	FGFR3
NOSIP	C11orf96
HMX1	GPR17
GIGYF2	GLI2
ZNF177	CNOT3
STX6	ZNF337
MGMT	HAUS3
ZNF860	PTTG1IP
MRPL23	SBF1
RPAP2	MSH6
AKT1	TNFSF12-TNFSF13
METTL16	ZNF710
EHBP1L1	TRAIP
ARFRP1	SPNS2
IFRG15	RNF40
OTUB2	POTEI
MSX2	IGF1R
TACO1	PPP1R13B
LMF1	NEU1
PAGR1	CTU2
CITED2	LONRF3
TIFA	ACSL3
GNB1L	PCDHB16
COX19	ZC3H4
CEP63	SERF2
RP11-706O15.1	CCDC40
FDX1L	C1orf200
BCAS3	AC139100.2
TAF3	RP4-758J18.2
CSGALNACT2	CCR3
CASK	HOXB4
TAF6L	CHAT
RASAL2	C5orf60
C10orf32	TBX5
WNK1	SLC6A20
RYBP	SPIDR
TRDMT1	DRG2
TTL	VASN
MRTO4	OLIG1
ECHDC2	RASA1
STRN	MEX3B
CYB5R1	PAPSS2
TRIM11	FLJ00104
SUFU	SUZ12
RRP8	DHX30
GATA6	ADAP1
CDKN2AIP	C17orf107
CHD9	SEMA4F
CDR1as	DGCR6
HDAC2	PHF20
TMEM134	LRRC18
ACTRT2	RPL36A
COX6B1	XRCC6
GPRC5A	CD53
SRCAP	PLET1
URB1	WNK1
CACNG2	SLC4A1AP
SLCO1B3	SH3RF1
CXorf40A	ALK
MTHFD1	TBC1D5
C17orf72	KCNE4
GTF2B	KRT81
PPIL4	ZNF618
HMGCR	NYX
CDX2	LTBP3
ABCC11	LENG1
TSC22D2	HSPBAP1
TRAF1	GPR98
SBF1	PCLO
SOX14	SAFB
ATG2A	RPL36A-HNRNPH2
ANGPT4	WIPI1
USPL1	ARHGEF28
SPATS2L	TMEM255A
HOXB2	SPRY1
GATSL2	TJP1
VCAN	NEB
PNRC1	CTD-2545G14.7
SF3B5	ZSCAN2
AKR7A2	RP11-574K11.31
ATP12A	PRLR
CADM1	ZNF333
ZNF703	ZNF585A
ZNHIT1	ZNF671
YAE1D1	CCBE1
DNAJB4	NWD1
FECH	SETD4
C11orf54	RP11-296A16.1
LAMA4	PLXND1
CNDP2	MANF
ZNF426	KIF13B
GRIN2A	DNAH10OS
FBXO31	GUCY2C
CD72	FTMT
PIM3	ZFP41
	NKIRAS2
	HMGXB4
	WASF2
	AGPAT4
	MYADML2
	LRP2
	ZIM3
	CRNKL1
	CLDND1
	MRPL43
	ZDHHC11
	CCT3
	QSOX1
	SUGP2
	PDPR
	HYDIN
	FAM122A
	PPHLN1
	ZFP64
	ZNF589
	SCP2D1
	FOXA2
	ROCK1
	SMIM21
	CUL2
	CAPRIN2
	THBS2
	ZNF791
	PIK3CD
	TRIM9
	ADCY1
	NPM1
	DAPK3
	NSRP1
	WDR5
	WDR3
	LENG8
	MVP
	FLNB
	MN1
	RAB3GAP1
	RPGR
	B3GAT3
	PDE9A
	AKAP12
	RBM20
	CLTC
	TSC2
	DST
	PEA15
	FOXK1
	TCTN1
	CD2BP2
	TNIP1
	PER3
	PLXNB2
	LZTS3
	ANKRD17
	B4GALT6
	PCMTD2
	WBSCR22
	ARPC4-TTLL3
	ARPC4
	AC002472.13
	DGKH
	C1orf56
	RP11-512M8.5
	CST5
	MPRIP
	FAM91A1
	FAM86A
	STK11
	SPN
	TPBG
	NAT16
	ZNF605
	GATAD2B
	ZNF213
	ITGA9
	HMCN2
	ELL
	CHRD
	IFT80
	KIAA0391
	PCDHGA8
	PDS5A
	WARS2
	PSME4
	MTMR9
	SEC14L3
	ZBED4
	KLHDC4
	KIAA1244
	RAB6C
	KMT2E
	PHF3
	MEGF8
	WBSCR16
	DIABLO
	HNRNPA2B1
	RUNDC3B
	CREB3L3
	KIAA1432
	CAPN6
	BMP7
	THSD7A
	RHOBTB3
	MAP1B
	PGF
	XPNPEP2
	MCTP2
	NHSL2
	ACKR2
	TARS
	FGF5
	C6orf222
	EIF3G
	SPATA13
	ARPC5L
	PACSIN3
	ENTPD8
	HCRTR2
