# Supplementary material for: FN1 mRNA 3'-UTR supersedes traditional fibronectin 1 in facilitating the invasion and metastasis of gastric cancer through the FN1 3'-UTR-let-7i-5p-THBS1 axis
Source: Theranostics. 2023 Sep 25;13(14):5130–50. doi: 10.7150/thno.82492 (PMC10526670; doi:10.7150/thno.82492)
Supplement: Supplementary file 2 — Supplementary tables. [file thnov13p5130s2.zip › Supplementary Tables/Table S18.xlsx]

## Sheet: Sheet1
Table S18. The intersect genes from both hsa-miR-1287-5p predicted target genes and the 241 up-regulated differentially expressed genes (DEGs) from RNA-seq.
Targeted mRNA predicted from TargetScan 7.2	Targeted mRNA predicted from DIANA MicroT-CDS	Common targeted mRNA from two databases	Intersection with up-regulated DEGs from RNA-seq
KCNJ6	RIC8B	RIC8B	PDPN
GIPC3	FBXO11	FBXO11	PLA2G2A
S100B	CDC42EP3	CDC42EP3	KIAA0040
GSG1L	CCM2	DPP8	MYOF
BSPH1	DPP8	C15orf27	GFRA1
RP11-644F5.10	C15orf27	NRBF2	FOSL1
UBE2L6	NRBF2	TIPARP	MUC13
FBXL12	CACNA2D3	RADIL	IL7R
REG1A	FLII	STK32C	IER3
C10orf53	TIPARP	SMARCD3	NRG1
NAB2	BRD8	ARHGAP10	PAPPA
GAGE1	AASDH	BEND3
LIMS3L	RADIL	KCNJ6
AC007431.1	STK32C	TMC1
KSR2	SMARCD3	REG1A
LAMTOR3	GREB1L	FARP1
NR1I3	ARHGAP10	LAMTOR3
AAK1	RFC2	ZBTB11
C9orf170	BEND3	PPM1A
TEX36	CCDC182	ADAM22
PLA2G2A	LIMS3	ABI2
RNF207	ANXA2	POU2F1
SYT9	KCNJ6	MTERFD1
SOX15	TMC1	GPATCH8
CHN1	REG1A	PIK3CB
HYLS1	FARP1	NCR3LG1
CNIH1	LAMTOR3	ORC5
NRBF2	CDH5	YTHDF3
HTR2B	ZBTB11	PRKAR1A
C16orf54	RP11-729L2.2	LIMS3L
CDHR3	PTCH1	RNF217
ASB9	PPM1A	TRPV3
RSPH10B2	ADAM22	CNIH1
FNDC8	ABI2	LCORL
CYB561D1	SOX30	DRP2
EXOSC3	POU2F1	LRIT2
MTERFD1	HNRNPUL1	R3HDM1
DCTN3	MTERFD1	NUP153
PRSS42	GPATCH8	PRPF4B
CTB-186H2.3	PIK3CB	TGFBI
FLT3LG	NCR3LG1	PALLD
CLCN6	ORC5	TSTD2
CCDC60	YTHDF3	ZFP69B
TMEM229B	PRKAR1A	BRD4
C1orf162	LIMS3L	CHD6
TMC1	RNF217	BMPR2
NUP153	TRPV3	FAM179B
CACNB4	ARHGAP44	PARP8
LCN1	CNIH1	BOLL
ARPC1A	LCORL	HEBP2
AC093677.1	DRP2	POMGNT1
HIVEP3	ABCC3	SLC7A14
MLK4	DGKZ	YBX1
FBXO27	LRIT2	FAM182B
AC138655.1	R3HDM1	ALS2
HPR	NUP153	RP11-644F5.10
RSPH10B	PRPF4B	PSMD12
APOBEC3G	PHC1	MAPKAPK5
MBIP	TGFBI	CDCA4
FBXL18	APC	TMOD1
L2HGDH	PSMD1	TNRC6C
MCC	PALLD	VLDLR
Z98049.1	TSTD2	VPS53
SAYSD1	ZFP69B	PAPD7
TSC22D2	CHKB-CPT1B	NFIB
TREML1	BRD4	NKRF
CEMP1	CHD6	CTDSPL
BATF3	BMPR2	LRRC58
ZDHHC15	FAM179B	TSC22D2
CHTF8	PARP8	ANKRD46
ARHGAP10	BOLL	GAGE1
ZNF561	NFAT5	SPAG16
TEX28	CLASRP	TMEM170B
TEX28P1	ZFAT	PLD5
TEX28P2	HEBP2	UPF2
CHD6	YY1AP1	TESK2
FAM179B	AGBL2	MCOLN2
CXXC1	POMGNT1	KLF7
TSTD2	CCT3	GIPC3
ASF1B	SLC7A14	OXNAD1
ENDOU	AP2B1	BPY2C
TNRC6C	OAS3	CHN1
NT5DC3	YBX1	PFKFB4
HAUS5	LSM7	BPY2B
SULT1C4	FAM182B	RSRC2
PALLD	ALS2	HYLS1
MCOLN2	RP11-644F5.10	LIN54
HOXD10	PSMD12	BPY2
BLOC1S5	MAPKAPK5	GABBR1
RPUSD4	CDCA4	CACNB4
CLPSL2	TMOD1	CCDC88C
PLEKHG7	TNRC6C	SIK3
GNAT1	SP4	PFN2
ELAC2	VLDLR	VAC14
SPINK4	VPS53	SFI1
PLA2G2C	WDR62	EMP2
CBLN3	PDZD7	RAD9A
CDCA4	PAPD7	ELAC2
LRIT2	NFIB	SLC12A8
MFSD6L	NKRF	IER3
ZNF641	CTDSPL	LHX6
NKRF	LRRC58	ORC2
CASC3	TSC22D2	NSUN3
AC107021.1	ANKRD46	MON1B
HN1L	ERCC3	PROM2
OR52I2	GAGE1	GM2A
LL22NC03-75H12.2	SPAG16	SLC25A24
SEC14L4	TMEM170B	TLL1
DAD1	PLD5	CSNK1G1
CENPE	RP11-474G23.1	ELL
MAVS	UPF2	CREBL2
EMP2	MYO18A	PITPNM3
ARHGEF38	METTL17	C9orf170
RIC8B	TESK2	ITIH5
CDON	MCOLN2	RNF31
AC119673.1	KLF7	LRRC27
C1orf158	GIPC3	FOXP2
MYOF	OXNAD1	LYPD1
RGS16	BPY2C	SENP1
CD300LG	CHN1	STX4
ELL2	PFKFB4	CACNA2D1
ZBTB37	BPY2B	FUBP1
RBM3	RSRC2	TTL
CRISP3	HYLS1	HCN4
RSRC2	LIN54	GPR113
LHX6	BPY2	CLCN6
PCTP	GABBR1	TMED8
LONP2	STXBP2	GABBR2
NMD3	CACNB4	CYB561D1
RBL2	CCDC88C	XYLB
C4orf19	SIK3	NAB2
LIN54	PFN2	VIPR2
GPN2	RP11-123K3.4	CYB5B
CREG1	VAC14	HTR2B
FECH	SFI1	CCDC142
ZNF283	KIAA2026	RAPH1
ZFYVE27	RPS20	RPS6KB1
TIPARP	FBXO39	MRPS18C
SLC7A14	MYO5C	LONP2
DESI2	ABLIM3	S100B
PAK7	EMP2	GXYLT1
R3HDM1	RAD9A	RNF41
HRK	POLR1B	PPP3R1
RAB7A	ELAC2	MLLT3
ZNF441	SLC12A8	SENP6
TAS2R1	IER3	AC008394.1
SMIM21	PKP4	ZFP36L1
ZNF584	CTD-2535L24.2	TLR4
IL7R	LHX6	LRRC14
BCL2L14	ORC2	PLEKHG7
MAL2	NPAS4	RUFY1
RGS11	NSUN3	FAM227A
CLEC5A	PPT2-EGFL8	CREG1
MAMDC4	BLM	NR1I3
SENP1	MON1B	HOXA3
PRPF38A	CORIN	USP32
CDH16	PROM2	MB21D2
CD40	MYO18B	DHFR
TRIM24	GM2A	DST
TEAD3	UNC5A	SLC8A1
TRAPPC3L	C6ORF165	PLEKHA8
AC011897.1	BCL11A	PTPRT
DHFRL1	SLC25A24	NAA50
DPH1	TLL1	BACE2
JAM3	CSNK1G1	ELL2
PURB	ELL	BACE1
IGF2BP2	GLI2	LRP8
C20orf197	KRT4	PCGF3
MOCS1	CREBL2	SYT1
KLF7	DNHD1	TRDMT1
NIPBL	PITPNM3	ZCCHC14
AC137932.1	RPLP0	GFRA1
ASB13	C9orf170	SSR2
FAM222B	COG4	MMS19
THAP11	TNRC6A	TRIM24
PLN	ITIH5	MAP3K9
CTLA4	RNF31	TEAD3
C6orf120	CCDC17	ERCC6L2
C11orf86	ACTG2	CTDP1
AP3M1	LRRC27	ZADH2
MXRA7	FOXP2	DGKI
STX3	LYPD1	KIAA1324
MLXIPL	WNK4	ITGA8
RAMP3	DAPK1	ASB9
TLR4	SENP1	C22orf29
CASQ2	STX4	PRKCE
LRRC58	CACNA2D1	PAX8
MCHR1	RP5-966M1.6	PTK2
STIL	FUBP1	LSM12
BIRC7	TTL	CYP2U1
MOGAT2	MDH1B	CDHR3
INS-IGF2	HCN4	CAPN6
CNOT4	GPR113	OPCML
PRKAR1A	INTS3	MTCP1
SLC10A7	CLCN6	VIM
ERBB3	SKA3	HNRNPL
GXYLT1	TMED8	ZFHX2
TECRL	GABBR2	CRISP3
MAATS1	KCNT1	MAT2A
CACNA2D1	CYB561D1	CASC3
RABL5	XYLB	TARSL2
TIGD5	C8orf44	C4orf19
RNF141	NAB2	RMND5A
NANP	NPEPPS	SEZ6
CCDC125	VIPR2	SNTB2
TGM5	CYB5B	TSPAN14
PTPRT	HTR2B	THAP11
SLC13A4	CCDC142	ASXL2
DCAF10	NAA60	VAV3
CALCRL	SETD5	MAX
GYPC	RAPH1	PARL
LRRC28	RPS6KB1	FMNL3
ORC2	MRPS18C	CXADR
PSIP1	LONP2	CRCP
TYROBP	S100B	KCNQ3
ZNF429	TLE4	ETF1
DRP2	GXYLT1	CCDC149
RAD9A	CENPT	DCAF10
BCL2L13	RNF123	HIPK2
FSD2	RNF41	FAM222B
ZFP69B	PPP3R1	PLN
C14orf119	MLLT3	TMEM229B
ITGA8	SENP6	METTL8
ZNF468	AC008394.1	C1orf162
ARL3	POTEC	VEZF1
ZCCHC17	CLK1	CCDC137
GMPS	ZFP36L1	DHFRL1
PMP22	ZNF773	AGO1
OPALIN	NLRP11	CENPE
TNR	MLTK	POU2F2
TESK2	TLR4	CTLA4
CYP4F3	LRRC14	EGFR
C5orf51	PLEKHG7	SLAMF6
TTC19	ALDH1A2	RUFY4
CCDC137	RUFY1	NXT2
MLEC	MAGED4B	PXN
SPATA19	FAM227A	RFX7
UTP18	CREG1	RASSF8
LSM6	NR1I3	FAM115A
CWF19L1	LA16c-431H6.6	GGT6
FAM46A	SLC25A14	IL17REL
C4orf46	HOXA3	TECRL
AGO1	USP32	AGO3
HOXA7	MB21D2	PEX26
EFNA5	MED15	UBE2L6
CDC42EP3	DHFR	ST7L
DKK3	DST	GPN2
APOBEC3H	DBF4B	AC135983.2
LPAR5	SLC8A1	CCDC60
THAP5	PAXIP1	MBTD1
URAD	PLEKHA8	ZNF704
TMEM234	PTPRT	PURB
PITPNM3	NAA50	ATP5F1
HEPACAM	PPARG	PLCH2
OPCML	BACE2	MLK4
PARD6G	MTUS1	FAM98A
C16orf74	ELL2	CLSTN2
RHOG	BACE1	KIF1B
ZSWIM1	SEC16B	CAPRIN2
DNAH10OS	LRP8	CHTF8
KLC2	PCGF3	TNN
EGR4	TIMM44	KCTD16
CD3G	SYT1	LDLRAD4
PPP1R3B	TRDMT1	DHX35
PDXDC1	ERCC8	ATXN2L
AC091801.1	ZCCHC14	C16orf98
WDR38	GFRA1	RAD23B
GPX4	SSR2	DDX51
RASL12	MMS19	ZMIZ2
CTDSPL	CNOT3	C16orf54
GPBAR1	TRIM24	FTO
CYP2U1	ANGPTL4	C11orf87
TRAF3IP1	MAP3K9	SPATA12
CSAG1	2021-03-03	RP11-766F14.2
INTU	TEAD3	DNAH10OS
CAMK1G	ERCC6L2	ZNF599
ATOX1	CTDP1	KIAA1614
CYB5R4	ZADH2	ST3GAL3
KIAA0040	DGKI	SOBP
CALN1	KIAA1324	UCK2
C2orf15	ITGA8	GEN1
MRPL30	ASB9	TPD52L1
RAB39B	C22orf29	SLC25A4
C11orf87	PRKCE	FSBP
HOXA11	PAX8	HOXD10
PRIM2	PTK2	LIMD2
RAD23B	LSM12	SNAP25
CLDN19	PHLDB1	MPRIP
2021-03-02	CYP2U1	SYP
SDR16C5	CDHR3	NT5E
MT-ND4L	SMCHD1	ARHGEF11
RCAN2	CAPN6	HIVEP3
C17orf103	NEIL3	PRR3
KRTAP13-2	CAMTA2	PPIG
C21orf49	OPCML	TRIM62
GLIPR2	MTCP1	RUNDC1
NEU3	VIM	ZFYVE16
EMILIN3	MON2	MRPS25
FAM195B	SLC1A1	ANKH
MPEG1	SELENBP1	ORMDL2
NWD1	HNRNPL	RBL2
RPL14	FLNA	CD300LG
OSCAR	ZFHX2	DCTN3
FAM172A	CRISP3	GRM3
PLEKHG4	ATP6V1G2-DDX39B	SOGA3
LYPD1	MAT2A	IGF1
CNOT6L	CASC3	DMRT2
NUP188	TARSL2	PPP1R12B
ANKRD36	NOB1	TMEM63A
ARL5C	C4orf19	PPP1CB
TNN	RMND5A	SEPP1
LSM12	KDM3B	XKR4
GLIS1	SEZ6	DSG1
HEYL	SNTB2	PACS1
ACN9	PRR23D1	FRMD7
LCMT2	CACTIN	SEL1L
KCTD21	TSPAN14	GDNF
POC1B-GALNT4	THAP11	OCIAD1
KRTAP4-7	PRR23D2	WWC1
CASP14	ASXL2	TANC2
CCDC142	ANKZF1	YIPF4
ADAM8	VAV3	C1orf21
C5orf45	MAX	ARHGEF40
CARF	PARL	RORA
C19orf40	RASSF7	CNOT6L
COG8	FMNL3	RPUSD4
RP11-1070N10.3	CXADR	NRP2
OVCA2	TRIO	PLXNA4
MLN	HYKK	RPAP2
RBFOX1	C4orf21	KCTD5
EYA1	CRCP	Z98049.1
TMEM252	YLPM1	VPS13B
LDLRAD4	PKDCC	KAT6A
CSMD2	CORO1B	ZNF641
NRG1	ABCA2	NEDD4
CCNE2	KCNQ3	HOXB3
IER3	ETF1	PPP1R12A
MAP3K9	CCDC149	TMEM184A
ORAI1	DCAF10	IGF2BP2
2021-09-11	HRASLS5	PPFIBP2
CXADR	USP7	CLEC5A
OTUD1	HIPK2	ARHGEF38
KRTAP4-9	FAM222B	DESI2
TPD52L1	PLN	ENG
SLAMF6	ERRFI1	PAK7
NR1H2	TMEM229B	USP49
ZRANB2	METTL8	KCNG1
LUZP2	C1orf162	STON2
PRAF2	CDK5RAP3	PTPRD
TMEM38A	VEZF1	NWD1
CASP8	CCDC137	KIAA0825
ELANE	MINK1	CBLN3
MUC13	DHFRL1	PIM1
GALNT15	AGO1	NDUFS1
NAT1	CENPE	CASP14
C17orf77	POU2F2	PICALM
GPR153	PCDH1	ABR
PIK3CB	CTLA4	KLHL31
FAM53C	EGFR	RAB4A
PRR3	SLAMF6	ENTPD3
AL589765.1	RUFY4	SMLR1
FHIT	BRAF	KMT2C
COG2	NXT2	FHDC1
COL14A1	PXN	H6PD
MYO9A	RFX7	FCHSD2
CA8	RASSF8	FGF5
AL591684.1	FAM115A	GPATCH2L
AL603965.1	GGT6	HN1L
YBX1	IL17REL	ZBTB37
PGLYRP4	TECRL	APOBEC3G
SEPP1	AGO3	ZNF385D
C17orf107	PEX26	MYOF
CEP112	CFH	HRK
CLIC5	UBE2L6	MEX3B
BMPR2	ST7L	KIF5C
RP11-422N16.3	XPO1	MOCS1
MALT1	GPN2	RBM28
C17orf89	SLC5A11	BICD1
TMEM106A	AC135983.2	ZNF800
PLCH2	CCDC60	ARID1B
TRIM62	MBTD1	FAM46A
IGLL1	ZNF704	C1orf116
CTB-96E2.2	PURB	DTNA
AC026310.1	ATP5F1	LCOR
PSRC1	PLCH2	RSPH10B2
C22orf46	MLK4	ATXN7L3
KIAA0355	FAM98A	PLCXD2
LILRA1	CLSTN2	FSD2
SLC30A8	INTS4	AKAP5
FCN2	KIF1B	MBNL1
RPA4	CAPRIN2	TG
ATP6V1E1	CHTF8	POTEM
MRPS10	TNN	MED13L
TGFBI	SLC4A3	MALT1
DAP	KCTD16	ZNF600
DCTN4	LDLRAD4	TYSND1
FAM182B	DHX35	CCDC125
BTNL3	PCNXL2	XIRP1
RSPO4	EVA1C	CLOCK
ZNF669	ATXN2L	NT5C2
MAPK1	C16orf98	TRPM3
CNDP2	POLE	WNK2
MAF1	ITPR2	NMD3
SZT2	RAD23B	XBP1
PRSS35	DDX51	KCNN3
CYP19A1	ZSWIM8	CSMD2
PAPD7	ZMIZ2	ERCC4
FAM196B	C16orf54	TRMT10B
RNF223	FTO	FAM78A
DHX35	C11orf87	EDC3
CLSTN2	GART	TBC1D3C
C7orf55-LUC7L2	SPATA12	TTC21B
2021-09-02	RP11-766F14.2	GNG12
MAP1LC3C	GRIA4	ATXN7
IGLL5	DNAH10OS	PIK3R3
LYPD5	ZNF599	AHNAK
PP13439	KIAA0922	C5orf42
NFYC	KIAA1614	TLN1
FCER1A	POR	RSPH10B
ANKH	ST3GAL3	POTEG
EBF2	SOBP	COG2
ZCCHC14	UCK2	SOX15
FAM124B	GEN1	DNAH17-AS1
CCDC135	TPD52L1	TMEM45B
TMEM41B	ADSSL1	GPR153
CXCL16	SLC25A4	KIAA0355
LUC7L2	FSBP	CAMK2A
ANGEL1	HOXD10	HPCAL4
MOCOS	LIMD2	SMAD2
CLOCK	SNAP25	SERTAD4
PARVG	MPRIP	FGF7
HS6ST3	SYP	B3GNT4
MCFD2	NT5E	CMC1
PPP2R5E	ARHGEF11	THUMPD3
CBY3	HIVEP3	COPS7B
SULT1B1	PRR3	SLAMF7
RIIAD1	PPIG	RLIM
TRABD2A	TRIM62	DNTTIP2
SERHL2	RUNDC1	OPA3
EPM2AIP1	ZFYVE16	TRIOBP
FAM168A	MRPS25	ATRX
MRPS2	ANKH	SLC15A2
TMC5	ORMDL2	PCYT2
SPARCL1	RBL2	XRCC2
PLEKHA4	CD300LG	AC137932.1
ZNF790	DCTN3	XKR7
PPP1CB	GRM3	HELZ2
CEP57L1	SOGA3	KIDINS220
SLC25A37	INTS9	YBX3
RAP1GDS1	SOGA3	UGGT1
TMOD1	IGF1	PEX10
DSG1	RP1-130H16.18	ENDOU
CLDN2	ARID1A	ATM
CUX1	DMRT2	PAPSS2
CNPY4	PPP1R12B	NOS1
PRKCE	NCAPD2	ZDHHC14
WDR45	TMEM63A	ARMCX6
AF196779.12	PPP1CB	LRRC28
C5orf54	SEPP1	PHKG2
SFI1	CSAD	SHANK3
C15orf27	XKR4	MRPS2
MPRIP	DSG1	AC011897.1
VSIG10L	PACS1	PAK1
CAPRIN2	FRMD7	ZNF827
MB21D2	GOLGA6L6	SNX12
AVPI1	SEL1L	MCU
ZNF621	GDNF	TAL1
ABCF1	OCIAD1	CARF
S100A7A	WWC1	MAATS1
IGFBP4	TANC2	ACVR2B
ZNF280D	YIPF4	SH3BGRL
RUFY1	LRRC46	DDHD1
SLC2A8	C1orf21	KSR2
AC025278.1	FBXL5	POTEI
MAGEA9B	DLG5	FRMD1
RADIL	ARHGEF40	CASQ2
MAGEA9	ADCY1	KIF6
RPL23	RORA	KAT6B
TMEM232	CNOT6L	ZBTB8B
KCTD5	KMT2E	ONECUT2
TRIM44	BMP1	KLC2
MTHFD2L	RPUSD4	TRAPPC3L
BSCL2	NRP2	CDKL1
MSTO1	PLXNA4	MINOS1
PATE1	RPAP2	POGK
E2F2	KCTD5	IDE
XBP1	SLC13A3	NSFL1C
SSSCA1	Z98049.1	NXPH1
CLLU1	FAM120C	CLN8
GTF2A1L	SPTBN4	DCDC2B
ZNF259	VPS13B	LRCH1
RAB43	KAT6A	NAA25
METTL10	TAF1C	NIPAL3
DDX10	ZNF641	AP1S3
GINS1	NEDD4	BBX
TMEM37	HOXB3	GNAT1
UCMA	PPP1R12A	FAM83H
HPCAL4	TCAIM	ZNF707
SIRT3	TMEM184A	UBOX5
MTX3	IGF2BP2	SLC6A4
ZNF17	PLD2	SLC29A4
C12orf36	PPFIBP2	ANK2
ALS2	CLEC5A	GATA5
FAM71E1	ARHGEF38	HCG27
FUT2	DESI2	JMJD4
C9orf163	ENG	MCHR1
TXNL4B	LCAT	RNF207
LGR4	PAK7	SLC10A1
KMT2B	NOLC1	WDR3
ZFAND5	USP49	CNNM1
PFDN1	KCNG1	SGCD
DDB2	STON2	MLN
GABBR2	PTPRD	KIR3DX1
PDLIM1	TMEM184B	TIA1
GPM6A	NWD1	HOMER1
TEN1	KIAA0825	TMEM41B
PARP15	CBLN3	SAR1B
SS18L1	TNKS1BP1	NT5DC3
VIM	PIM1	UBE2F
DLEU1	NDUFS1	CCDC135
GPATCH8	CASP14	SLC26A1
PAX9	PICALM	ZRANB1
KIAA0247	ARMC9	DBNDD1
MEX3A	ABR	OGFOD3
OCIAD1	KLHL31	KIAA0247
RELT	RAB4A	NDFIP2
WDR92	ENTPD3	FEM1C
PROK2	SMLR1	RTKN2
C3AR1	CYP2C8	TIGD5
ARMCX6	KMT2C	SLC2A10
OR11A1	FHDC1	HEPACAM
CAMK2A	H6PD	FREM2
BOLL	NDUFAF1	NFATC2
MON1B	FCHSD2	GAPT
TRH	FGF5	C19orf26
TYK2	SEC31B	SZT2
SENP5	GPATCH2L	FAM83F
URM1	HN1L	SLC22A3
PRKCA	GATSL3	SPP1
LY6E	ZBTB37	DNAJC10
PDE5A	APOBEC3G	DPY19L1
LCOR	ZNF385D	TNR
FRS3	MYOF	ABHD13
SOX12	HRK	TRIM55
ST3GAL3	MEX3B	ZFAND5
SLA2	KIF5C	HYOU1
DDAH1	MOCS1	HK1
TMEM248	RBM28	MOGAT2
ZNF701	BICD1	GON4L
SLC27A3	ZNF800	RPGRIP1L
DMRT2	ARID1B	SGIP1
CPB2	C18orf8	YY1
PID1	NOVA1	PRSS42
TMEM128	FAM46A	GPR156
C6orf15	C1orf116	LARP1
CDKN2AIP	MED1	TTC28
C16orf98	ZFYVE26	RCAN2
AKAP5	DTNA	DISP2
SH3BGRL2	LCOR	MRPS10
RBBP4	RSPH10B2	CEP63
SLAMF7	ATXN7L3	POM121
GAD2	PLCXD2	SIK2
LSMEM1	WBSCR22	KMT2A
CNNM1	FSD2	AP3M1
ENG	AKAP5	PRDM15
H6PD	MBNL1	CALCOCO1
KRTAP5-6	TG	EPM2AIP1
APOA5	POTEM	DLG4
KIF5C	SLC27A5	SIX5
C11orf82	MED13L	ISY1-RAB43
STK32C	MALT1	AC025278.1
PLEKHA8	ZNF600	LRAT
SLC29A4	TYSND1	BNC2
DPP8	CCDC125	LYPD5
DHRS4	FAM13C	KANK1
TACR1	GPR56	PPP1R3B
YBX3	XIRP1	SLC7A1
HOMER1	CLOCK	HHIP
ZZEF1	NT5C2	CTNND1
TMEM25	TRPM3	DCTN4
ORC5	WNK2	ETV3
AL590822.2	SPATA32	UHRF1BP1
LRRC17	GREM2	SOS1
SLC32A1	NEDD9	CCDC69
SPTBN1	NMD3	EID1
AC104667.3	XBP1	NLRC5
C1QL2	KCNN3	PPT1
HUNK	CSMD2	MCC
SLC39A9	ERCC4	HIPK1
NFASC	TRMT10B	SPECC1L
VCPKMT	C11orf80	EXOSC3
ZNF880	FAM78A	DMRTA1
TSR3	EDC3	CELF1
RAET1L	TBC1D3C	STAT6
FBXL17	TTC21B	LRP10
STON1-GTF2A1L	GNG12	TNRC6B
PPT1	ATXN7	SSH1
EXT2	PIK3R3	ZNF275
PRR13	AHNAK	MTF2
ARC	C5orf42	ZNF594
UBE2L3	HNF1A	SULF1
DBH	GRHL3	ZZEF1
C9orf96	TMEM5	MYPN
ZBTB6	TLN1	BAG1
ARHGEF5	CYP3A43	ZNF561
MYO6	RSPH10B	SRRM4
DHX33	POTEG	ESRRG
UGT2B11	COG2	CDH16
TOR3A	PLS3	AC091801.1
KLF11	ACOXL	IQSEC3
PNMA3	FABP6	ATG7
CD209	FARSA	RAD51D
ZFP36L1	GALK1	IQSEC2
CTDP1	PDE1B	SRGAP2
TAL1	SH3BP1	C1orf95
AP1S3	SOX15	SLC13A4
RAB2B	DNAH17-AS1	PLCG1
DISP2	TMEM45B	ATAD1
C1orf216	GPR153	MCUR1
CCZ1B	KIAA0355	VWDE
UGT2B10	CAMK2A	AAK1
FAM8A1	HPCAL4	RICTOR
PCYT2	SMAD2	C1orf158
MAP1LC3B	SERTAD4	SCAMP1
RAB23	SH3TC2	RAB7A
MRPS14	FGF7	CYP19A1
NAV3	RP11-468E2.4	AIG1
ST6GAL2	DUOX1	UBA6
MBTD1	CYFIP2	PER2
TDRD5	B3GNT4	ZNF470
SLC6A7	CMC1	FANCF
IGSF1	THUMPD3	RAP2C
RNF217	RYR1	GPM6A
ADPRHL2	COPS7B	BST1
ZNF562	SLAMF7	FOXP4
RP11-463J10.2	AGO2	SETD1B
RNF31	RLIM	EFNA5
AOX1	ACTB	INO80
NUDT5	DNTTIP2	C5orf54
NXPH1	OPA3	JAM3
SIX6	TRIOBP	RASGEF1A
CD207	PPFIA1	NFATC1
TTC5	ATRX	ARHGAP19-SLIT1
EPDR1	SLC15A2	AREL1
MBLAC2	MIR3654	C5orf45
CASP10	PCYT2	RBBP4
TLCD2	XRCC2	SLC32A1
SLC25A24	AC137932.1	C17orf107
NBPF24	XKR7	ERVFRD-1
POLN	HELZ2	KCNH6
RTL1	KIDINS220	IL16
EFHD1	YBX3	GOSR1
TECR	UGT1A8	NMNAT3
DCK	UGGT1	C11orf83
TBC1D3C	PEX10	TBCA
XKR4	SUN3	PAG1
C10orf40	ENDOU	C15orf52
GNGT1	ATM	PIK3R5
TBC1D3G	PAPSS2	CPSF6
STC2	NOS1	CCND1
ADM2	ZDHHC14	EGR4
DTNA	ARMCX6	C1orf173
KRT85	LRRC28	ATCAY
FRMD7	PHKG2	ORAI2
TCF23	UHRF2	MAL2
FGFR3	SHANK3	RASGRP1
EFEMP1	MRPS2	SDE2
NOS1	PSG8	HYAL1
GUCY2C	AC011897.1	RNF141
ARPC3	LYST	SERINC1
ITPRIPL1	CORO6	DPYSL5
MRTO4	PAK1	PIGS
EGFR	ZNF827	PRR14L
NDUFB4	ING4	TBC1D1
RNF220	AL645730.2	SYT9
CYP1A2	SNX12	ANKRD36
TBX20	MCU	CBX6
TNIP2	PGM2	CTSB
NIPAL3	TAL1	RASL12
PLXNA4	CARF	VANGL1
FLOT2	MAATS1	UGT2B11
CETN1	PAPL	ANKRD11
OPN4	ACVR2B	NFYC
SHC1	SH3BGRL	SNAP29
PTPRS	DDHD1	SZRD1
REP15	KSR2	MMP24
SIX5	POTEI	RAP1GDS1
PLAT	FRMD1	ATRN
SV2C	CASQ2	FAM53C
UGT2B28	TUBG1	VPS52
CCNJ	KIF6	SFT2D2
KHK	KAT6B	C10orf118
NUBP1	ZBTB8B	ABCB8
CCDC81	DOCK2	NANP
C1orf116	RANBP3	ZMYND19
PTPN5	ONECUT2	UGT2B10
ENTPD2	WDR49	CACNG4
SNX29	KLC2	RPL14
DHRS4L2	HDAC9	ERI1
SFRP1	LRRC9	TMEM37
FOSL1	SPTB	CPB2
ABR	TRAPPC3L	SMG7
NT5E	CDKL1	KLF6
TAF1	PDE2A	FCER1A
HCN4	MINOS1	ST3GAL1
RPL37	POGK	E2F2
LRRC38	IDE	SH3PXD2B
COL4A2	RBKS	POMT2
FAM169B	PACRG	ZHX2
H2AFX	VARS	FRS2
SAR1B	NSFL1C	EIF4EBP2
FAM104A	NXPH1	TBX18
SLC16A14	CLN8	SYNRG
SLC22A9	DCDC2B	FMN1
SLC44A5	LRCH1	S100A7A
GCSAML	THOC3	MFN2
ZNF707	NAA25	PALM2-AKAP2
HSPA4	NIPAL3	SOX12
ARL2BP	AP1S3	HIF1AN
POGLUT1	BBX	REPS2
PDGFC	GNAT1	AKAP2
KRTAP11-1	FAM83H	PSIP1
SPIN3	SRSF5	SLC39A9
PPFIBP2	ZNF707	SEC14L4
AC139100.2	UBOX5	GNB1L
SOAT1	SLC6A4	NUP188
LAYN	SLC29A4	BDNF
DPYSL5	ANK2	BIN3
TSR2	GATA5	ROBO1
LTBP4	HCG27	ILDR2
EFNB3	JMJD4	NIN
PAX4	MCHR1	PDPR
KCNG4	RNF207	SH3BP2
PKP2	SLC10A1	SLC36A1
ZNF385A	WDR3	TNFAIP8
ZNF430	CNNM1	CTPS2
RP11-322L20.1	WDR64	CLEC1B
KLK10	SGCD	C1QL2
ZCCHC24	MLN	C10orf85
CEP63	EHMT1	NOL12
ARID1B	VPS51	C21orf49
NFATC2	KIR3DX1	LARGE
SGCD	TIA1	ADIPOR2
VPS16	HOMER1	CAPRIN1
SLFN12L	SPDL1	KDM5A
RNF41	TMEM41B	SS18L1
SMURF1	PCBP2	TSPAN33
CSNK1E	SAR1B	CD72
HSPB2	NT5DC3	MAGEA9
POMGNT1	UBE2F	NRG1
HSD17B3	CCDC135	HABP2
PHLDA3	SLC26A1	MPP1
MROH7	HELLS	CD209
PRR23C	ZRANB1	N6AMT1
ASAH1	DBNDD1	UBP1
PRPF4B	OGFOD3	C6orf120
ALPPL2	NRG3	LEPREL1
GGT6	UBE3D	HMGCL
POU2F3	CTB-50L17.14	MAF1
BCL7B	KIAA0247	PCDHB13
TMX4	NDFIP2	INTU
PDK2	FEM1C	NEU3
AC022498.1	ADAMTS6	ARL3
SENP6	RTKN2	KREMEN1
TACO1	TIGD5	POTEE
PPM1L	MRPL20	SYNC
CTDSP2	SLC2A10	RGS16
BEST3	HEPACAM	RAB39B
DNAJA2	FREM2	GRWD1
HSD17B12	DTNBP1	SLC1A2
ID1	NFATC2	UGT2B28
FTO	GAPT	HSPB2
FSTL1	MUC21	CDHR1
TRIM41	C19orf26	DDAH1
LEPR	SZT2	CLMP
NKX6-3	FAM83F	MFSD6L
CLSPN	SLC22A3	AP003774.4
PAK1	MTFR2	NOL4
RAB3B	SPP1	RALGPS1
SEPSECS	DNAJC10	NFIC
CLMP	DPY19L1	CHDH
MEX3B	TNR	SHROOM4
MTMR11	EIF2A	MLEC
PRR14L	ABHD13	SASH1
TEX264	FAP	RBBP5
PRDM10	TRIM55	ZNF385A
CRK	ZFAND5	OGG1
VPS36	HYOU1	PTCD1
OPTC	HK1	PTPRB
TXLNB	MOGAT2	AC119673.1
PIK3R5	GON4L	ITSN1
MPP1	RPGRIP1L	PDRG1
KLHL12	SMPD4	C20orf194
C15orf52	SGIP1	CSAG1
ALG12	YY1	ERC1
SSR2	NFIX	SYN3
ANXA4	PRSS42	RPL28
WARS2	HOOK1	BPTF
TNFRSF13C	GPR156	KCNB1
PLCXD2	HIBADH	KRTAP24-1
YIPF4	LARP1	TECTA
ITGB5	TTC28	NUP205
KIR3DX1	RCAN2	FKBP15
C6orf195	DISP2	ZRANB2
SNAP25	MRPS10	ZBTB6
CSNK2A2	CEP63	ZDHHC22
RNASE1	POM121	CCR6
SP2	SIK2	STIL
GKAP1	KMT2A	NAV3
SH3YL1	AP3M1	KRTAP13-2
TRPV3	PRDM15	CCDC85C
RASD1	TUBB8	SIRPA
TVP23C-CDRT4	CALCOCO1	STAMBP
HOXB3	EPM2AIP1	LSM6
ZHX2	MCCC1	ZC3H7B
C3orf56	OPRM1	NCCRP1
SYN3	DLG4	ANKS6
GAS7	SIX5	FOXO3
SPG7	ISY1-RAB43	AHSA2
CCP110	AC025278.1	RAB2B
LRTOMT	LRAT	FER
PLBD2	BNC2	MAPK10
AL020996.1	ACSBG2	TTC5
TMEM169	LYPD5	MAPK1
NOL4	TUBB3	TYROBP
LCLAT1	KANK1	IL7R
ELOF1	PPP1R3B	METTL2A
RP11-169F17.1	PMFBP1	ZNF24
HAVCR2	SLC7A1	POGZ
ARHGAP19-SLIT1	EPHB6	ISCU
SMYD2	HHIP	CYP11B2
KIAA1671	CTNND1	MBD1
GATA5	DCTN4	POU2F3
TEX261	ETV3	PDXDC1
PICALM	APTX	SDPR
AL031666.2	UHRF1BP1	SIRT3
RNF222	TUBD1	SV2C
RBPMS2	SOS1	CREB3L2
ZNF589	CCDC69	PTCHD1
SLC25A32	CTNND2	RBFOX1
TBCA	KDM3A	NFX1
GRM3	EID1	LRRC55
ZBTB7C	NLRC5	SLC22A9
TMEM213	PPT1	MTMR3
TANC2	MCC	BTNL3
LITAF	RP11-133K1.2	ANGEL1
ABHD11	HIPK1	CPNE3
ERMP1	SPECC1L	GAB3
YEATS2	EXOSC3	ZDHHC15
PEX5	HDLBP	PUS7L
PTEN	DMRTA1	ZNF669
EFCAB6	C14orf79	HAUS5
SCAMP1	CELF1	NUPL2
ACACB	STAT6	YEATS2
GNAO1	LRP10	AOX1
PAX8	TNRC6B	EHF
UPK2	MARS	RGS20
BLOC1S3	SSH1	CLMN
PROSER2	ZNF275	CLEC16A
HOXA3	MTF2	VGLL3
GAPDHS	ZNF594	CLUAP1
ANKRD46	SULF1	ZBTB26
RPL18	ZZEF1	MUC13
DNASE1L1	HNRNPUL2-BSCL2	PPARD
PRR23A	MYPN	KLF9
SLC22A3	BAG1	APOL3
RPRD1B	ZNF561	TMEM213
SEL1L	SRRM4	ENPP1
HM13	ESRRG	FLI1
AC174470.1	CDH16	IGSF10
PHB2	AC091801.1	SDR16C5
B3GNT3	IQSEC3	VAT1
SLC5A5	ATG7	UGT2B7
FAM161A	CEP120	ZCCHC24
FAM189B	RAD51D	GEMIN4
MKNK1	RP11-287D1.3	FADS1
AC016559.1	IQSEC2	SPARCL1
YAP1	SRGAP2	BATF3
CGN	C1orf95	LZTS3
SLC22A16	SLC13A4	ESR1
PADI3	PLCG1	PDE11A
LCE1E	BAZ2A	PSMD11
AAGAB	MEGF8	TMEM38A
CCDC180	ATAD1	IQCG
PTPN13	MCUR1	ATOX1
ETV3	VWDE	RGS11
NR2C2	AAK1	ELOF1
XPO4	RICTOR	PARD6G
SDS	C1orf158	ABCC9
OGG1	RBM26	HEATR5A
CIDEC	CNTNAP1	FAM102A
PRPF31	SCAMP1	PNMA3
DRAXIN	RAB7A	SENP5
TOB2	CYP19A1	RP11-463J10.2
PTGER2	SOHLH2	CNOT8
GSTM5	AIG1	MACF1
TSPAN5	UBA6	AKNA
KIAA1328	PER2	PLEKHG2
FBXO38	ZNF470	AC006455.1
ARHGAP4	LRRK1	BCL2L13
CCL22	NASP	CDKN2AIP
SYT1	FANCF	SGK2
AC008394.1	ITGB2	SEMA3A
ORAI2	RAP2C	EPB41L1
AK3	SNX20	MDGA1
FAM78A	NCOA1	GAS7
UGT2B17	GPM6A	DDI2
CCDC3	NPRL3	LPAR5
ARHGAP32	BST1	IVD
ACTL7B	ETNPPL	ZDHHC2
AL359878.1	FOXP4	CLCN5
ZNF714	SETD1B	BSCL2
ZNF770	EFNA5	DSC3
LL22NC03-63E9.3	INO80	PRR23B
PRR5L	C5orf54	ELF4
OS9	RUVBL2	ETV6
LINC00346	SNAP91	GPR137C
LOXL3	JAM3	PLA2G2C
SRGAP2	RASGEF1A	PDS5A
LRRC2	NFATC1	PPP2R5E
CDKN2D	RAP1GAP2	TMEM248
NXT2	ARHGAP19-SLIT1	EPB41L5
C3orf20	AREL1	MRPS26
SGK2	C5orf45	MTDH
TTC23	RBBP4	ZKSCAN8
PPM1A	KCNH5	FOSL1
DCTN5	SLC32A1	ANGPT1
MIB1	C17orf107	FNDC8
ZNF655	ERVFRD-1	CYB5R4
ERMAP	KCNH6	TMEM127
C17orf105	IL16	PRDM4
SRSF4	GALNT14	WASF3
C2orf83	GOSR1	TEX28
HOXD3	NMNAT3	M1AP
CHST7	C11orf83	BCL7B
GABRP	TICRR	FAM73B
RARRES3	TBCA	HEYL
HYAL1	PAG1	ANKMY2
SH3BP2	GOLGA1	GALNT15
ARHGEF17	C15orf52	TACR1
BARX2	PIK3R5	HEY2
KCNG1	TBC1D8B	CAMK1G
SH3BGRL	CPSF6	METTL22
TCOF1	ANKMY1	PPARGC1B
KLHL3	CCND1	TEX28P2
SP1	EGR4	AGO4
KRTAP10-1	GFOD1	LNPEP
BICD1	STARD8	CDON
C9orf152	TAZ	FAM83G
WNT3A	C1orf173	GCSAM
FAM69B	ATCAY	SBNO1
PXDN	ORAI2	SNX13
ADD2	MAL2	ALDH1B1
STON2	IGFN1	ALG12
HMGXB3	RASGRP1	GDI1
CSF1	SDE2	RORC
RNF103	HYAL1	HLA-DOB
ANXA9	RNF141	C5orf51
TMPRSS3	TSNARE1	TTYH3
BDKRB2	SERINC1	TFDP2
RPAP1	RNF43	TRAF3IP1
YTHDF3	GCOM1	HSPG2
PFKFB4	PIEZO2	AP000708.1
MBNL2	DPYSL5	EFCAB2
C19orf25	PIGS	SLC22A16
TARSL2	NKTR	DHX33
SLC35A4	ACACA	SYT6
GTF3C5	NT5C3B	AARD
CDHR1	PRR14L	PSRC1
TMCC2	TBC1D1	PTPRS
ALDH1B1	BCL7C	MBNL2
EFNB2	SYT9	PDIA6
LAPTM4B	ANKRD36	ZNF607
IKZF4	CBX6	KCNG3
IL17REL	CTSB	SFRP1
ZC3H10	RASL12	TOB2
PEX10	DCTN1	RSBN1
ANKRD54	ZBTB49	ARL10
JPH3	LRR1	SLC30A8
PLXNA2	VANGL1	HDAC5
CLDN12	UGT2B11	CHST10
SLC26A2	ANKRD11	MAVS
KCNAB1	NFYC	PTPN13
PDPN	SNAP29	CNKSR3
ZNF607	SZRD1	KCNJ15
TMEM170B	MMP24	WDR33
KLF6	UBAP1L	SPA17
DCLK2	RAP1GDS1	SEMA4D
CDK20	PSG11	C10orf35
AHNAK	SERPINF1	PYCRL
PIN4	BDKRB1	ANKRD54
PLA2G6	STK19	C17orf77
TLL2	ATRN	FLG2
PFKFB1	FAM53C	BRD1
PNPLA3	NME4	CLDN19
PPARA	VPS52	LRRC17
PSMD7	SFT2D2	CREBZF
ENPP1	C10orf118	CEP55
AP1AR	ABCB8	DDB2
PRKAA2	NANP	SPIN4
TTC21B	ZMYND19	CYP11B1
FAM98A	UGT2B10	PDE4DIP
AP003774.4	CACNG4	CCNI2
FAM86C1	RPL14	FSTL3
SLC35E4	ERI1	ISM2
KATNB1	TMEM37	ALG14
ANKMY2	CPB2	C1orf131
COTL1	SMG7	MUM1
C10orf35	KLF6	PADI2
EMC10	FCER1A	RNF103
LPAR1	RPS19BP1	MAST3
TIA1	ST3GAL1	RPRD1B
ADH6	E2F2	SP2
KCNH6	SH3PXD2B	SYNPR
SULF1	POMT2	RAB3B
CYP3A5	ZHX2	CALCRL
PLD5	ZC3HC1	SLCO3A1
CX3CR1	FRS2	YAP1
LAS1L	EIF4EBP2	PRKD3
TBC1D16	TBX18	PRPF38A
SEC22C	SYNRG	SLC35F6
DCUN1D2	FMN1	AC104667.3
ANKRD49	S100A7A	GLIPR2
TNRC6B	MFN2	EIF5B
TMEM35	PALM2-AKAP2	THAP2
GBP4	SOX12	SIDT1
CIB4	HIF1AN	KIAA1210
OPN3	REPS2	LRRC2
PIGL	AKAP2	XPO4
C1orf173	SIGLEC1	PTPN14
PRDM4	ESPL1	CNPY4
MYPN	PSIP1	RALA
XKR7	SLC39A9	TENM2
SEZ6	SEC14L4	ATXN1L
RIPPLY1	GNB1L	CWF19L1
KIF1B	NUP188	ZNF655
FRMD1	GRIN1	GTPBP4
CLDN14	BDNF	EIF3F
MINOS1	BIN3	SLC5A5
AARD	ROBO1	PPM1L
COL13A1	TULP4	SPATS2L
CREBZF	ILDR2	AHI1
SYBU	NIN	SLC35A4
AL357673.1	PDPR	PITPNC1
ZDHHC22	SH3BP2	RNF213
CDRT4	SLC36A1	PLEKHG4B
DMTN	TNFAIP8	ARL5B
KCNB1	CTPS2	AHCYL2
KIF27	CLEC1B	PRR19
R3HCC1	C1QL2	LIMD1
CCR6	PSG4	MAU2
KIAA0907	C10orf85	GMPS
KCNJ13	NOL12	NEK8
UCK2	C21orf49	TMEM192
MYOZ3	LARGE	OTUD6A
CDKL1	ADIPOR2	DRAXIN
HIBCH	CAPRIN1	ASB13
HCG27	KDM5A	TEX28P1
TESPA1	SS18L1	CCDC144A
KANK1	HSPH1	PIK3CG
ZNF667	TSPAN33	HOOK3
C1orf21	USP38	SYNJ2BP
SYNJ2BP	CD72	KIAA0040
ZNF70	MAGEA9	MYO9A
TM9SF3	NRG1	GAD2
RFX7	ZNF549	RANBP10
MACROD2	HABP2	PFKL
LILRB1	MPP1	BTF3L4
ART5	CD209	PPIP5K2
B3GAT1	N6AMT1	MTA3
MDFI	UBP1	RFT1
LRIF1	NSUN2	KCTD21
UQCC1	C6orf120	ZHX3
TMEM185B	LEPREL1	AHR
POGK	HMGCL	ABHD11
SYNC	MAF1	GALNT16
AADACL3	PCDHB13	C4orf46
CTAG2	INTU	SLC30A7
FREM2	NEU3	TGM5
SLC7A1	FAM21A	MCF2L
BIN3	MAPKBP1	UCK1
TAP2	DCP1B	HS6ST3
WWOX	ARL3	ST6GALNAC6
SERBP1	KIAA1549	ZCCHC17
CSF3R	KREMEN1	BTBD9
HTR4	POTEE	PLEKHG4
ZNF800	SYNC	TMEM169
PDIA6	STRC	EMC1
AP000708.1	DGCR14	CREM
ZNF664	RGS16	AC138655.1
CUL5	RAB39B	BSPH1
SLC6A19	GRWD1	CES3
B3GNT6	SLC1A2	MLXIP
DCDC2B	UGT2B28	FBXO10
VPS52	HSPB2	PDPN
UGT2B7	CDHR1	PCLO
FGF7	DDAH1	VAMP2
EXOSC2	CLMP	RPP14
ZNF384	MFSD6L	SOSTDC1
NOL12	DDX49	BCAS1
BPY2B	AP003774.4	LUC7L2
BPY2C	NOL4	KIAA0907
PIWIL2	RALGPS1	ARHGAP17
ZMIZ1	NFIC	CLIC5
ZNF132	CHDH	MOCOS
CD46	LRP5	CETN1
FAM86A	SKIV2L2	ARHGAP32
ANGPT1	RP11-542C16.2	TXLNB
ARRDC2	SHROOM4	CORO2A
WDR88	CCDC163P	NAV1
2021-03-02	MLEC	TRIP12
SH3GL2	SASH1	GJC1
CORO1A	XPO7	ATXN7L3B
RORC	CEP350	PTPN4
GATS	RLN3	ST6GAL2
KCTD2	RBBP5	RBM8A
SLC8A1	ZNF385A	OSBPL7
SEMA4D	OGG1	TBX3
ZRANB1	PTCD1	ZNF512B
TMEM123	PTPRB	TTC1
MRGBP	AC119673.1	ASAP1
PRR5	BZW2	PHF20L1
AADACL4	ITSN1	COQ10B
SNCB	PDRG1	C20orf197
KCNQ3	C20orf194	WIPF2
DST	CSAG1	FAM124B
CSNK1G1	ERC1	SMURF1
TENM2	SYN3	PIGP
STX17	RPL28	SPEG
CCDC88C	BPTF	TLL2
GIPC2	KCNB1	ARF6
PTCD1	KRTAP24-1	CMTR1
SRSF10	TECTA	ZFP90
NUBP2	NUP205	NUDCD3
CNGA2	FKBP15	POLR1A
LGALS9	ZRANB2	LPP
GABBR1	ZBTB6	EIF4E3
C3orf65	ZDHHC22	SLC6A17
SH3RF2	CCR6	CHRM2
SIDT1	RP11-77K12.7	ALG9
RAB15	FTSJ3	PKN2
ATP13A2	STIL	SERHL2
NPHP4	TOPBP1	DAD1
NBPF9	ELMO2	SPINK4
RS1	NAV3	AGFG2
ISY1-RAB43	KRTAP13-2	C7orf13
TTC1	CCDC85C	FADD
STAT6	SIRPA	PBRM1
CYP26B1	STAMBP	HMOX2
LAMP5	HYDIN	PAPPA
AC005609.1	LSM6	GCSAML
NAP1L5	ZC3H7B	BCL9L
TRMT10B	NCCRP1	HCFC2
CNEP1R1	ANKS6	ASXL1
CHDH	TMEM185A	IKZF1
ZBTB8B	FOXO3	ADAM33
ABCB8	AHSA2	RELT
ZDHHC2	RAB2B	RHPN2
DDX11	ACTL6A	LPGAT1
ARHGEF6	FER	MED6
ZNF300	MAPK10	KLF11
HELZ2	TTC5	BLOC1S5
TXNDC12	MAPK1	TSPAN31
ZNF331	TYROBP	GYPC
MARVELD1	IL7R	TAF1
RSU1	METTL2A	WNT4
BACE1	ZNF24	PLA2G2A
SLC15A5	EIF4E2	ELANE
PABPC1L	POGZ	ZNF747
ST6GALNAC6	ISCU	KATNB1
PPP3R1	CYP11B2	AP4S1
POU5F1B	MBD1	INCENP
SLC2A10	POU2F3	ISL1
ENTPD3	PDXDC1	FNDC5
TRIM63	SDPR	SNX33
CTDSPL2	SIRT3	C17orf103
TRIM58	SV2C	TMEM35
IYD	AP2A1	NUDT16
GTF2E1	CREB3L2	XRN1
KRTAP24-1	PTCHD1	GALNT1
TSPAN33	RBFOX1	STK40
TIMM10B	ZDHHC11	EPHA8
UTY	NFX1	COG8
ACPL2	LRRC55	UGT2B17
ZNF711	SLC22A9	SRRD
SHISA9	MTMR3	TNFRSF8
OSBPL7	EFCAB4B	C2orf68
ASXL2	BTNL3	MAPRE2
NRP2	ENTPD4	MTCH2
ACBD3	YOD1	UBXN4
GLRX5	EPPIN	RAB11FIP4
PCYOX1	ANGEL1	RP11-322L20.1
MLLT3	CPNE3	PXDN
MKLN1	TXNDC2	ACBD3
RLIM	LRRC36	CDT1
SUV420H2	GAB3	CACNA1E
NETO2	ZDHHC15	PLXNA2
ABCC12	PUS7L	SLFN12L
PROCA1	PIK3R1	SESN1
PAPSS2	ZNF669	MTSS1L
ADIPOR2	HAUS5	GATS
ENOSF1	NUPL2	MACROD2
TNFSF14	YEATS2	UBR7
PSMG4	APIP	ITGB8
WASF3	RIN1	PAX5
BARX1	AOX1	CTB-186H2.3
TUBB1	EHF	TBL1X
SCRT2	RGS20	KIAA0141
CNBD2	CLMN	WDR92
CD160	CLEC16A	C6orf195
C21orf33	MFSD11	TNFRSF10A
FADD	VGLL3	ST8SIA3
DSCR3	PSG3	PEX5
NBPF12	CLUAP1	SLC16A14
DMRTA1	ZBTB26	FSTL1
CTTNBP2NL	MKS1	VPS36
VSX2	FAM91A1	MKI67
PRODH	UNC13D	KIAA0226
YARS	MUC13	PKNOX1
TNFRSF10A	PPARD	PPARA
CBFA2T2	KLF9	DAK
ARFIP1	APOL3	C19orf40
AGPAT4	PUM1	ZDHHC3
NRSN1	PPIP5K1	NNMT
ALDH7A1	DCD	MKNK1
DPM2	BIRC6	ADAMTS1
SPATA12	TMEM213	TESPA1
PRPS2	ENPP1
SLC9A9	FLI1
RNF185	HMGCLL1
SPIN2A	IGSF10
U82695.9	SDR16C5
PRR11	CPT1B
ZBTB25	VAT1
PAPPA	UGT2B7
ST3GAL1	SNX30
SCYL3	ZNF7
KNOP1	ZCCHC24
VPS13B	GEMIN4
PRR23B	FADS1
NEURL1B	SPARCL1
RASSF8	BATF3
SAE1	LZTS3
C1orf233	ESR1
LEPREL1	NUPL1
SLC12A8	PDE11A
FAM49A	CALD1
PUS7L	PSMD11
SLAMF8	ZNF341
VAC14	ARID5B
C2orf50	TMEM38A
MCU	IQCG
CNOT8	SPATA20
SLC8A3	ATOX1
CTAG1A	QARS
NBPF11	RGS11
CTAG1B	ELOF1
DDI2	PARD6G
RBBP5	ABCC9
MAST3	MLLT6
NCEH1	HPS4
TNFAIP8L1	HEATR5A
IDH3G	FAM102A
UBXN10	PNMA3
RBM8A	SENP5
AC084121.16	RP11-463J10.2
ZNF574	CNOT8
ELF4	MACF1
LHFPL2	AKNA
RP11-1118M6.1	PLEKHG2
KCNG3	AC006455.1
UCK1	BCL2L13
RAD54B	CDKN2AIP
PDS5A	SGK2
NMT1	PTPRF
ZBTB26	MIPOL1
PARP8	SEMA3A
STAT1	EPB41L1
NLGN2	MDGA1
ZSCAN31	GAS7
THRA	MUC4
AMER2	CSGALNACT1
FUBP1	TRIM7
ASB7	DDI2
BST1	LPAR5
N6AMT1	REV1
IL10RA	HSPB2-C11orf52
TMEM173	PFAS
LYN	IVD
GSDMD	ANKS1A
WNT4	ZDHHC2
ZBTB16	CLCN5
CORO1C	BSCL2
ZMAT3	GOLGB1
SNAP29	C11orf30
PGM3	TP53INP2
C7orf13	CHD9
LIMD2	DSC3
STOML3	PRR23B
MEIS1	ELF4
SYT11	ETV6
ERCC4	GPR137C
ITSN1	PLA2G2C
CMBL	PDS5A
LRRC14	PPP2R5E
PI4K2A	TMEM248
GNG12	SYNPO
AC002472.13	EPB41L5
ATCAY	MRPS26
TRIM15	MTDH
ANKLE1	GLYR1
IQCG	ZKSCAN8
FGFR2	GRM8
CCDC22	CLK3
PIK3R6	FOSL1
GNB1	ANGPT1
TYSND1	FNDC8
RBM22	NTRK3
ELOVL3	CYB5R4
DLG4	TMEM127
ZFP3	PRDM4
ZNF385D	WASF3
CCDC69	TEX28
SMAD3	M1AP
CD72	BCL7B
PAOX	MMP8
USP11	FAM73B
PTER	NBEA
DDO	HEYL
SH2D7	ANKMY2
OTUD6A	GALNT15
DNAH17-AS1	TACR1
ITGB8	HEY2
PLEKHA7	CAMK1G
CTPS2	METTL22
TMED8	DYNLL1
DFNA5	PPARGC1B
ULBP2	TEX28P2
GPR26	AGO4
AC132872.2	LNPEP
TMEM176A	CDON
FHL3	FAM83G
ATAD1	GCSAM
NFIB	SBNO1
VLDLR	SNX13
NUDT16	ALDH1B1
CREB3L2	LYPLA1
ERAP2	ALG12
PITPNC1	GDI1
MSANTD1	RORC
CLEC1B	HLA-DOB
KIAA0825	TRIP6
KCND2	ABL1
AMOTL1	C5orf51
THY1	WDR93
MBNL1	TTYH3
CDIP1	MYRFL
PAAF1	TFDP2
DNASE1L2	TRAF3IP1
VWA5B1	IQCH
AC079612.1	HSPG2
APOL1	AP000708.1
SLC10A1	EFCAB2
SPOPL	SKP2
PABPC4L	SLC22A16
GEN1	DHX33
MOCS3	VPS28
AP4S1	SYT6
PRR19	AARD
CHRNA2	XPC
MAPK10	PSRC1
RNF212	CELF6
KAT6A	DRG2
RPS6KB1	KANSL3
EHF	PTPRS
CENPL	SHOC2
PXN	DMKN
GCSAM	KIAA0087
RGL2	MBNL2
DHCR7	PDIA6
POU2F1	ZNF607
C22orf29	KCNG3
BMPR1A	SFRP1
TFAM	ABHD4
MED22	TOB2
SGIP1	RSBN1
RNF38	C2
C17orf82	ARL10
CD300LB	SLC30A8
KIDINS220	PPP2R5D
TLL1	HDAC5
LRCH1	CHST10
SLC35B2	CREB5
TRAF2	MAVS
C20orf144	PTPN13
NPPC	CNKSR3
RASAL2	KCNMA1
B3GNT4	KCNJ15
C3orf67	GPS1
ZNF470	WDR33
TVP23B	SPA17
ERVFRD-1	AC079354.1
CDYL2	SEMA4D
DNAJB13	C10orf35
HAS2	PYCRL
UBXN4	ANKRD54
MAP7D3	SLC37A3
RAB4B	C17orf77
KLF16	FLG2
CAPN6	BRD1
MBP	CLDN19
SNX33	LRRC17
YY1	CREBZF
CEP55	CEP55
PLEKHG2	DDB2
IL27RA	ZEB1
NT5C1A	SPIN4
EXTL2	CYP11B1
KAT2A	SCARA5
P2RY13	PDE4DIP
ZMYND19	CCNI2
MYOM3	FSTL3
ZNF594	ISM2
AC006455.1	ALDH8A1
RAB37	ALG14
SLC25A51	C1orf131
AK2	MUM1
GDPD1	PADI2
KCND3	RNF103
MTSS1L	MAST3
C1orf131	RPRD1B
ASPA	SP2
GNA11	SYNPR
CHRM2	RAB3B
KRIT1	CALCRL
CNR2	SLCO3A1
C12orf49	YAP1
GREM1	PRKD3
HDAC4	MYH15
KCNK10	PRPF38A
DCAF12	SLC35F6
HMGCL	RPS9
TBL1X	AC104667.3
MTCH2	SRCAP
SYT5	GLIPR2
DDX17	TUBA1C
PLEKHM3	INPP5J
RICTOR	WDR74
RALA	EIF5B
RELA	VWA3B
APOL3	THAP2
RPP14	SIDT1
STRN4	USP54
RSPH3	RECQL4
BPY2	GLIS3
NLRC5	CSF1R
ADRA2C	KIAA1210
C14orf180	LRRC2
NFIC	XPO4
PLXNA1	DOCK8
PIM1	PTPN14
STK40	CNPY4
RP11-156E8.1	MX2
CPNE3	RALA
LIX1L	TENM2
FAM117B	ATXN1L
SCAMP5	GIF
SYN1	RBM20
SPECC1L	CWF19L1
PFN2	SLITRK1
TAF1A	ZNF655
DHDDS	GTPBP4
POGZ	EIF3F
KNDC1	SLC5A5
KRT80	PPM1L
MRI1	SPATS2L
ESR1	ENGASE
ZNF791	AHI1
IREB2	XPO6
ATXN7L3B	SLC35A4
ARHGEF11	PITPNC1
FBXO28	DCAF4
KIRREL	RNF213
MCUR1	PLEKHG4B
GPR75	ARL5B
GPER1	MDH1
SHISA6	AHCYL2
NKAIN2	PRR19
SFTPA1	PEX19
UBL4A	LIMD1
GALNT16	MAU2
ASAH2B	GMPS
MCPH1	SYNE2
MFNG	NEK8
SLX1A	TMEM192
AC013269.5	OTUD6A
CLNK	DRAXIN
NCR3LG1	USHBP1
TSPAN14	ASB13
ZNF747	2021-03-02
RBM33	TEX28P1
NCMAP	CCDC144A
C2orf72	PIK3CG
LRRC55	TMEM161A
SCRIB	HOOK3
RRP36	SYNJ2BP
PIK3CG	KIAA0040
CLTCL1	MYO9A
GDNF	GAD2
NKX3-1	ASIC1
ELL	PKD1
PPP2R3A	SKIV2L
UBOX5	RANBP10
SLC9B2	PFKL
C1orf170	BTF3L4
SLC25A10	PPIP5K2
CPSF6	MTA3
CRX	POLD3
ADAM33	DDX60L
ZFP28	TSNAXIP1
MAPRE3	RFT1
PXDC1	KCTD21
DUSP13	ZHX3
XIRP1	AHR
PHPT1	ABHD11
HLA-DOB	REXO4
PODNL1	NCBP1
ROBO1	SERINC4
COLQ	GALNT16
PGP	PSME4
FAM221B	C4orf46
ZCCHC16	SLC30A7
ZYG11A	TGM5
CREM	MCF2L
ZNF33A	UCK1
ST8SIA1	TAB2
ZNF443	SREBF2
ATXN7	HS6ST3
FANCI	ST6GALNAC6
FAM102A	ZCCHC17
TAF1B	BTBD9
MAX	PLEKHG4
CTNS	TMEM169
CTNND1	EMC1
FNDC7	BCL2L1
MYLK2	IDNK
MED10	CREM
POTEE	ATXN7L1
GDPD5	AC138655.1
B3GALT5	BSPH1
ZNF599	CES3
KCNJ2	MLXIP
PADI2	ETHE1
GPR137C	FBXO10
CNTLN	PDPN
MGLL	PCLO
TFCP2L1	USP47
CYB5B	VAMP2
RUNDC1	RPP14
SDE2	SOSTDC1
KLHL31	BCAS1
HSPB8	LUC7L2
SLFN13	KIAA0907
NHLRC2	ARHGAP17
CDS1	CLIC5
PSMD12	ALDH2
HIST1H2BD	MOCOS
TLX1	CETN1
DDR1	MAP3K4
COL23A1	ARHGAP32
BHMT2	C2orf61
HCFC2	STRA6
SLC27A1	FNBP1
MTMR6	FARP2
HCN2	TXLNB
WDR31	CORO2A
PDRG1	NAV1
TCL1B	TRIP12
SNTB2	GJC1
PAPOLG	ATXN7L3B
AIRE	CD33
PSEN1	PTPN4
BCR	ST6GAL2
ABCA10	EIF4G1
HACE1	RBM8A
DBNDD1	OSBPL7
SFR1	TBX3
PIAS4	CHD7
NCCRP1	ZNF512B
CLDN5	UGT3A1
LOH12CR1	TTC1
COQ10B	SLC16A2
ONECUT2	CASP1
GSTO2	ASAP1
ZFP30	PHF20L1
FMN1	COQ10B
CLRN1	COPS7A
FUT9	C20orf197
PHACTR1	ATXN7L2
PDK4	WIPF2
CLN5	RBM34
MMS22L	MPI
CREBL2	ENDOV
STK10	FAM124B
CCRN4L	SOGA1
CCND1	SMURF1
ATP5J2-PTCD1	PIGP
TGM3	SPEG
CUL4A	TLL2
NRBP2	ARF6
ATXN2L	CMTR1
TMEM78	ZFP90
CARD8	NUDCD3
AGK	POLR1A
CLINT1	LPP
FAM45A	EIF4E3
MBD1	STRA13
PKN2	SLC6A17
LEPROT	CHRM2
DPY19L1	ALG9
TBX3	MTMR4
AP000679.2	PKN2
ISCU	CES2
KIAA1407	QRFPR
BEST1	KCNK3
NFATC4	MUC16
AL590483.1	SERHL2
TMEM161B	DAD1
HMOX2	SPINK4
DNAJC22	AGFG2
PHACTR2	C7orf13
FOXN3	INPP5F
UBASH3B	FADD
POLA1	NRG2
OCRL	PBRM1
YPEL2	HMOX2
FOXO3	KIF26B
CARD10	PAPPA
ZNF556	GCSAML
LLPH	BCL9L
DIRAS1	TTLL6
HNRNPC	HCFC2
FABP1	ASXL1
ZC2HC1C	IKZF1
STK32B	ADAM33
BNC2	RELT
MFN2	RHPN2
KIAA0226	OSBPL9
PURA	LPGAT1
CEP290	MED6
PVR	KLF11
OXSR1	BLOC1S5
PPARD	RELN
TRPM3	TSPAN31
HIST1H2AH	GYPC
PROM2	ZNF609
MYCN	TAF1
GPR156	WNT4
CABP7	STAC
HSPBAP1	PLA2G2A
TRABD2B	TEC
XYLT2	ELANE
MTRF1L	ZNF747
RNASEH1	LENG8
BCKDK	PGS1
RALGAPB	KATNB1
DNAJC5	AP4S1
YKT6	INCENP
2021-03-03	ISL1
PDE11A	FNDC5
CMTR1	SNX33
ZMYM4	C17orf103
KIAA1614	TMEM35
QRICH2	NUDT16
RPS6KA2	RABL2B
CD200R1L	XRN1
MFSD8	GALNT1
CCDC86	STK40
EDEM1	EPHA8
SLX1B	COG8
EIF4EBP2	FAM193B
MAT2A	UGT2B17
STON1	SRRD
NMNAT3	HSD17B7
PTCHD1	TNFRSF8
TRAF1	CTD-2162K18.4
SPIN4	CEACAM1
SULF2	IGFBP5
PKP1	ARPC1B
TMEM63A	C2orf68
KIF1C	MAPRE2
MUL1	IRG1
NLRP12	MTCH2
CDC34	LIPC
EEPD1	CSF2RA
GINS4	SSUH2
DSC3	UBXN4
ATP1B4	LRP4
ZNF319	RAB11FIP4
CASP5	RP11-322L20.1
VASH1	EP400
COQ9	VPS11
ABCA3	PXDN
ZNF397	ACBD3
CCNI2	CDT1
DBX2	TMEM139
SPRTN	MCM2
DNAJB1	CACNA1E
GSTM4	PCNT
SORCS3	MNT
MALL	PLXNA2
GRM6	STK11
SDPR	SLFN12L
ZNF182	SESN1
SNAI1	MTSS1L
CNTNAP5	DFFA
COL6A6	GATS
CHRM1	SEC24D
FBXL16	UIMC1
TATDN2	PER1
STK17B	CDSN
ARL5B	MACROD2
PCGF3	MED24
CIT	UBR7
KLHL21	XPR1
LRRC20	ITGB8
SUN2	PAX5
VIPR2	CTB-186H2.3
PIK3R3	TBL1X
THSD4	KIAA0141
C10orf118	WDR92
PAIP2	SLC39A3
PLCXD1	C6orf195
TANGO6	TNFRSF10A
ZNF765	GMCL1
CXXC5	ST8SIA3
TNFRSF10D	PEX5
ETF1	SLC16A14
RP11-111M22.2	HEXDC
FPR1	FSTL1
NDFIP2	ARHGAP22
LIF	VPS36
IL12RB2	GRAMD1A
SRSF6	MKI67
XCR1	THADA
PNMA5	KIAA0226
SMAP1	PKNOX1
CRB3	PPARA
FBN1	CCDC88A
SLC36A1	DAK
TMEM245	SUV420H1
SELE	C19orf40
STX4	ZDHHC3
KLHL8	NNMT
GLI3	MKNK1
RABGAP1L	AFF1
SCG5	ADAMTS1
SMARCD3	ENPP3
ARF6	2021-09-02
CTNNA3	TESPA1
CTXN2	CDH23
TAOK2
TAB1
FAM216B
TOM1
KCNJ4
C7
PPIG
GPX8
GLCCI1
FOXP2
MAP1B
ARL10
TSPAN13
RSAD1
ZNF804B
SESN1
MLC1
RPS6KC1
LIX1
GM2A
RNF112
FAM154A
NFATC1
INTS1
PECR
CRTAC1
GPR37L1
KIAA1430
FAM83H
NPEPL1
QKI
PYCRL
USB1
FSHB
RPL22
GIGYF1
RUFY4
OMP
RORA
UBE2D4
ZNF766
FLVCR1
KIAA0586
ZNF275
MED11
EXOC7
HK1
SNX12
CLDN3
KLF9
CELF1
ZCCHC3
PROM1
EFCAB2
ZNF431
NRARP
WIPF2
NEK8
FAM219B
CLN8
TDRD9
TMEM201
AMMECR1L
AHR
RSL1D1
WDR36
PROX1
SV2B
PADI1
ARHGAP17
HYOU1
SLC1A3
ZNF117
TNFRSF10B
SFT2D2
C2orf48
FBXO11
RBM28
KREMEN1
DIRAS2
SLC37A1
TMEM130
SLC25A42
FOXH1
FBN2
TMEM127
DGKI
ZC3H7B
HSPG2
PCDHGA7
HKDC1
DDX42
PIK3C2A
PML
DHFR
FBXL20
RPL27A
EPM2A
LBR
TMEM19
APLN
FMNL3
PLCG1
POTEG
ZFYVE16
CYP11B1
IMPG2
CACNG4
AIDA
FMO2
DNAJB12
PLA2G4E
POTEM
BPTF
KCNQ1
LARP1
ARF3
EIF4E3
RAPH1
MMS19
C2orf68
MFAP2
SPRY1
M1AP
CASR
EPB41L5
BAIAP2
MCM8
ASB16
VAMP2
ZFHX2
CD84
C10orf85
HRH4
C1orf226
DOK7
TSPAN4
C6orf223
COLGALT1
KHNYN
DGCR6L
C5orf24
JAK1
GRB10
TREML2
GABARAPL1
TRIM29
C19orf26
ATXN1L
SNX27
PPP1R3G
SLC6A4
SLC15A2
JMJD4
SLC39A10
SHPK
USP6
SPN
GPR62
CCND3
TRPV1
ZNF71
SH3PXD2B
MORC4
TTC30B
DTWD2
RABL3
TTL
GINS2
C21orf58
SYNPR
TREML4
GABARAPL3
RGAG4
FSBP
CCDC85C
ADAMTS1
ISL1
LYNX1
TECTA
TRIM22
AGFG2
HMGB1
UBFD1
TNPO3
GOT2
ZC3H12C
UST
TNFAIP8L3
VAT1
POU3F2
KAT6B
LRP5L
KMT2C
ABCC9
RASGRP1
HIF1AN
OLIG2
TULP1
GAB3
SLCO3A1
ADAMTS4
RAPGEF5
MAMLD1
PIGS
ENOX1
FNBP1L
C11orf49
CHRNA7
GABRB3
PIAS1
MTF2
AP5S1
TEX9
IGF1
BCAP29
FBXL7
ZKSCAN8
RASGEF1A
FLT4
SLC6A11
HHIP
CYP11B2
PPP1R13B
CD2AP
PRDM1
SLCO2B1
LRAT
OPA3
METTL2A
TACC1
DUSP3
CDK5
SLC24A1
ZNF772
STARD3
DUSP19
[truncated: 1,889 more rows]
