# Supplementary material for: FN1 mRNA 3'-UTR supersedes traditional fibronectin 1 in facilitating the invasion and metastasis of gastric cancer through the FN1 3'-UTR-let-7i-5p-THBS1 axis
Source: Theranostics. 2023 Sep 25;13(14):5130–50. doi: 10.7150/thno.82492 (PMC10526670; doi:10.7150/thno.82492)
Supplement: Supplementary file 2 — Supplementary tables. [file thnov13p5130s2.zip › Supplementary Tables/Table S19.xlsx]

## Sheet: Sheet1
Table S19. The intersect genes from both hsa-miR-1304-5p predicted target genes and the 241 up-regulated differentially expressed genes (DEGs) from RNA-seq.
Targeted mRNA predicted from TargetScan 7.2	Targeted mRNA predicted from DIANA MicroT-CDS	Common targeted mRNA from two databases	Intersection with up-regulated DEGs from RNA-seq
OCSTAMP	CALM2	CALM2	NAALAD2
TMPRSS11BNL	PLXNA4	PLXNA4	DUSP6
CCNG1	SLC4A4	SLC4A4	THBS1
DCTD	ZSWIM6	ZSWIM6	CDH13
SDHAF2	LY6E	LY6E	EVA1A
GJB2	MEIS2	MEIS2	FGF18
LYG1	GRK5	GRK5	CTGF
FBXO45	MALSU1	MALSU1	COL1A2
AGGF1	CXADR	CXADR	PI15
HSPBAP1	CR769776.1	CR769776.1
MAP10	LRRC7	LRRC7
FAM150A	FAIM3	ITGA1
CCDC8	ITGA1	OCSTAMP
CALM2	OCSTAMP	SOX5
FAM83F	SOX5	AC079354.1
CKS1B	AC079354.1	CLDN12
C10orf11	CLDN12	MKX
USP26	DHX57	MYC
C21orf90	ANKRD11	AC008443.1
AGAP2-AS1	MKX	ZNF589
MPZ	MYC	VPS26A
ARMCX5	AC008443.1	DCTD
PRR9	ZNF589	KCNA6
AKR1B1	VPS26A	AFF1
AC024940.1	DCTD	CCNG1
TCP10	KCNA6	FIGN
ACSM4	STX5	ZKSCAN5
MYC	MSH6	STAT5B
TCP10L2	AFF1	SLCO4C1
C5orf45	TSG101	C12orf66
KRT32	CCNG1	GNPAT
NMUR2	FIGN	GOPC
CXCL13	ZKSCAN5	DPP8
AC105020.1	STAT5B	CHP1
CDKL2	SLCO4C1	JAKMIP2
LY6E	C12orf66	PRUNE2
C3orf72	SAA2	C21orf90
FAM92A1	GNPAT	NOTCH2NL
SCGB2A2	INTS6	MED31
RRP7A	GOPC	C14orf105
KIAA1324	ADCY10	CRIM1
CTC-349C3.1	DPP8	EFNA1
CLEC17A	CHP1	POLD3
KCNK4	CTNND2	CXCL13
FBXL22	JAKMIP2	FBXO45
RCVRN	PRUNE2	CROT
SPDL1	C21orf90	ZNF319
C17orf97	CDK11A	TIMM9
LRP5L	NOTCH2NL	GLT1D1
ATP6AP1L	XPO1	PPP2R3A
AC008443.1	MED31	SATB1
TMEM38B	C14orf105	AGO4
CENPL	CRIM1	CENPL
CAPRIN2	EFNA1	AGAP2-AS1
HIF3A	ZNF773	MAP10
CHP1	KARS	RNF24
CXADR	POLD3	TTBK1
DIO3	CXCL13	MPZ
AL161915.1	FBXO45	ENTPD1
RPL23	CROT	NAV3
OR2H1	ZNF319	IGSF10
LEPREL1	TIMM9	USP47
CCL23	GLT1D1	CTGF
C8orf58	PPP2R3A	SETBP1
ZNF474	GLYATL1	BAIAP3
CTD-2616J11.4	SATB1	CHM
EFEMP2	AGO4	B4GALT6
CDKN2AIP	CENPL	ZNF677
NF2	AGAP2-AS1	SC5D
TXNDC8	MAP10	CYP11B1
METTL21B	RNF24	ALPP
AL355390.1	TTBK1	CLEC17A
DARS	MPZ	SMARCA2
TRMT1L	ENTPD1	CAPRIN2
SLCO5A1	NAV3	PPHLN1
GLT1D1	IGSF10	TSSK1B
PLEKHA3	USP47	NF2
CCDC167	NOTCH2	SLC30A7
ALPP	CTGF	IRX5
GPATCH2	SETBP1	TRIP12
RAB39A	BAIAP3	GJB2
TSSK1B	CHM	HDAC2
DCTN5	B4GALT6	C9orf40
FAM189A2	ZNF677	GXYLT1
TNFSF14	SC5D	PRMT6
TMSB15B	CYP11B1	UGT2B10
B4GALT6	ALPP	KLRG1
RP11-817J15.3	CLEC17A	FBXL17
SNX20	PPA2	PHYHIPL
GPX8	SMARCA2	MIB1
AC011897.1	CAPRIN2	HEY1
TMEM154	PPHLN1	SCYL2
ZFP3	TSSK1B	NMUR2
ZNF784	TUBE1	ZNF641
MEIS2	NF2	ARHGAP32
TMEM213	SLC30A7	SLC15A2
BX255923.1	IRX5	YPEL2
RP11-650K20.3	MON2	ZNF366
CLDN12	TRIP12	AC027307.3
BAIAP3	GJB2	GPRIN3
FAM122B	HDAC2	DPYSL3
FAM216B	C9orf40	IL18BP
AP000867.1	GXYLT1	ZNF708
RNF24	PRMT6	AC024940.1
INO80C	UGT2B10	TMPRSS11BNL
EFNA1	KLRG1	PPP1R1B
PLEKHF2	FBXL17	DNAJC10
JOSD2	CNOT4	C9orf41
HS3ST3B1	PHYHIPL	TMC5
DSTN	MIB1	MID1
PLA2G3	HEY1	HSPBAP1
CYLC2	C5orf66	SYTL2
ZNF589	SCYL2	TNFSF14
GRIN2C	NMUR2	ARMCX5
RILP	ZNF641	CD2AP
MLX	ARHGAP32	INSR
VPS26A	SLC15A2	PPM1A
LYPD3	YPEL2	SART1
GABPA	ZNF366	TUSC3
HMOX1	AC027307.3	MS4A14
AC079602.1	GPRIN3	TCP10L2
C14orf105	DPYSL3	DAPK2
CD96	IL18BP	TMEM98
RRAS	ZNF708	TPRG1
UBE2D4	AC024940.1	KAT2B
NUCB1	LRRTM4	TGM4
INIP	TMPRSS11BNL	C20orf194
SPATA5	PPP1R1B	LRRC27
ZNF366	DNAJC10	FAM122B
MID1	C9orf41	PBK
TRMT10B	TMC5	PRKG1
C11orf53	MID1	MUC20
PPP1R42	HSPBAP1	GRIN2C
WNT3A	SYTL2	FBXL22
YPEL2	TNFSF14	PTCHD1
C1orf95	TCN2	DAG1
ZNF225	ARMCX5	SDHAF2
AMICA1	USP54	EPHA3
BSND	TCP11	PSMA5
LIN7C	CD2AP	RNF168
ZNF776	ATP6V1D	TTC39C
TMEM35	INSR	VHL
MGAT5B	FAM193B	BHLHE41
TTN	PPM1A	AC174470.1
ENOX2	SART1	ACBD3
FAM83H	TUSC3	ANK2
AC174470.1	MS4A14	RRP7A
EXOG	TCP10L2	IQGAP1
DOK6	DAPK2	PTPLAD2
PLAT	NOL8	TRMT1L
EDEM1	TMEM98	CDKN2AIP
TSNAX	ATP6V1G2-DDX39B	GNRHR
SRFBP1	TPRG1	ZNF555
FGF18	KAT2B	PRICKLE3
MAP3K7CL	TGM4	NR2E1
HMGA2	C20orf194	ZNF595
GPATCH4	LRRC27	PACRGL
PRMT6	FAM122B	LYG1
GSTM1	AKNAD1	ICA1L
CD274	PBK	KRIT1
RUNDC3B	RGS22	ZNF100
LCE1A	PRKG1	GZF1
LRRC27	MUC20	CNGA3
C1orf52	PDSS2	C10orf11
GCH1	ARPC1A	SYNCRIP
BEND6	GRIN2C	TMEM213
LEPROT	PADI4	TTC26
MRPL46	GNL3	FRMD4A
MDM4	YTHDF3	NIPAL4
PAFAH2	FBXL22	BCAT1
CST3	PTCHD1	RAD1
PKDCC	DAG1	AC092850.1
ADAMTSL5	SDHAF2	TMEM19
C5orf30	EPHA3	ZNF587
UGT2B10	USP42	NT5C2
KCNA6	PSMA5	KLHL15
TGM6	RNF168	CD96
RP11-162A12.2	C5orf17	OGT
LRFN3	TTC39C	FUT4
INPP5J	VHL	PAX3
ACBD3	BHLHE41	GABRA2
POLD3	AC174470.1	TRIB2
IFI6	ACBD3	C8orf58
ZNF587	ANK2	KIAA2022
OSGEP	RRP7A	NKAIN2
ZNF200	IQGAP1	ZKSCAN1
ADM2	PTPLAD2	PLXNC1
AC079354.2	TRMT1L	GTF2I
NFKBIB	CDKN2AIP	AC105020.1
SBK2	COA1	KDM3B
ZNF599	GNRHR	STS
GLRA3	EPS15L1	SV2A
CST9	ZNF555	SMAD5
LRRC41	ATXN7L2	CCDC167
HOOK3	ZBTB16	CD160
THY1	PRICKLE3	MDH1B
SH3KBP1	NR2E1	ATM
SYTL2	ZNF595	SLCO5A1
ATF7IP	PHTF1	GPATCH2
C1QL3	PACRGL	SLC17A6
TMC5	LYG1	LEPROT
MAST4	ICA1L	FRMD5
CD84	KRIT1	TMEM30B
PLCB3	ZNF100	FGF18
PPP2R3A	GZF1	PPAPDC2
AMY2B	CNGA3	PPP1R12B
UCP3	C10orf11	TSPAN14
RPRD1B	SYNCRIP	FAM189A2
ITGA1	TMEM213	SLC12A6
MAVS	TTC26	PTPN11
UGP2	FRMD4A	GNAQ
PLCXD1	SSH2	LANCL3
UBA52	NIPAL4	NWD1
DICER1	BCAT1	AGGF1
POLR2D	RAD1	UNKL
SMAD5	AC092850.1	ACVR1C
PACRGL	EYS	PRPF38B
PEX12	TMEM19	AAK1
ZNF233	ZNF587	MKLN1
C20orf62	NT5C2	LINC00999
THAP4	KLHL15	CCSER2
SPRYD4	SFSWAP	CCNYL1
FABP2	CD96	GPI
GOPC	ACOT11	MAP3K7CL
PCGF3	FAM185A	SH3KBP1
CTGF	OGT	BCAP29
NINJ2	FUT4	SCAF4
ZNF830	PAX3	GABPA
MED11	GABRA2	PIGP
GRK5	TRIB2	GRIK5
SLC4A4	C8orf58	TSNAX
BARHL2	KIAA2022	SH3GLB1
GRPR	NKAIN2	ACSM4
ARTN	ZKSCAN1	METTL8
SCN4A	PLXNC1	ATF2
FAM198B	GTF2I	FZD3
ZNF24	PTPRK	IPO9
MAP9	AC105020.1	PDIA3
SLC17A6	KDM3B	PLA2G3
OSGIN2	STS	STT3A
OLIG3	SV2A	BLOC1S2
ZNF788	DCHS1	ZNF169
PPP1R1B	SLCO1C1	KIAA1958
RP11-644F5.10	SMAD5	B3GALTL
TTPAL	CCDC167	LCE1A
SLC10A7	CD160	SLC30A8
SNRNP27	MDH1B	BSND
SC5D	ATM	C1orf95
INSR	SLCO5A1	TPP1
C1orf64	GPATCH2	ZNF141
ARMS2	SLC17A6	MYSM1
EFCAB10	LEPROT	FBXO24
PPP2R2A	FRMD5	DOK6
RNF168	TMEM30B	CLSTN2
CCDC170	FGF18	TMEM239
GJB6	PPAPDC2	DARS
SOCS3	PPP1R12B	FXYD3
TTLL5	TSPAN14	SPICE1
PPAPDC2	FAM189A2	GNB5
CNGA3	SLC12A6	FAM92A1
VPS52	WHSC1	DSTN
AC097381.1	NCR3LG1	RCVRN
GLO1	PTPN11	CMTM4
RBM23	GNAQ	DDI2
2021-09-15	LANCL3	PAFAH2
FSTL4	NWD1	NCOA2
PRICKLE3	EXOSC3	EIF2AK2
L3MBTL2	AGGF1	NFKBIB
SERPINH1	UNKL	SCYL3
LMNB1	ACVR1C	LRP2BP
PEG10	PRPF38B	KRT40
LLPH	SLC25A35	PCGF3
HIST1H3F	AAK1	TSPAN31
ZFYVE27	MKLN1	GTDC1
VTA1	LINC00999	KLHL20
ZNF345	CCSER2	CCDC144NL
TPBG	CCNYL1	SCGB2A1
AC079354.1	GPI	FMNL3
RILPL1	MAP3K7CL	OLFML2A
RMND5B	SH3KBP1	ADAM23
NAALAD2	BCAP29	OLIG3
CABP4	SCAF4	BX255923.1
TYW1	GABPA	SENP5
JUND	PIGP	FAM216B
ABLIM1	GRIK5	ZNF138
AMY2A	TSNAX	KAT8
FBXL17	SH3GLB1	RAD9B
CDC14B	ACSM4	CHTF8
PTPN11	METTL8	TMEM154
STAP1	ATF2	PLA2G2F
KLF16	FZD3	LARP4B
CYB561D1	IPO9	PLCE1
BCAT1	PDIA3	SCN9A
UBE2W	PLA2G3	UNC5D
CACNG3	STT3A	EPHA4
FAM46A	RGSL1	GABRB2
C3orf67	BLOC1S2	SRRM4
CLIC5	ZNF169	ZNHIT6
MBOAT7	KIAA1958	HOXC10
SPATA7	B3GALTL	MAP9
ARHGAP10	LCE1A	MGME1
TRIB2	SLC30A8	SLC35F6
RND2	BSND	AGPS
LBX2	C1orf95	MLX
ZNF319	TPP1	TTBK2
LIPN	ZNF141	RP11-664D7.4
SART1	MYSM1	FUT9
MDM2	FBXO24	ADAM17
DNAH10OS	DOK6	SEZ6L
CRIM1	CLSTN2	AL161915.1
RHOQ	TMEM239	IPO11
CLCC1	DARS	HMOX1
DUOXA1	FXYD3	WFIKKN2
ALOX15B	SPICE1	PRICKLE2
SCYL2	GNB5	RUNDC3B
ACER3	FAM92A1	FLII
FGF1	REV3L	KIAA1377
GJC2	DSTN	ACER3
GLDC	RCVRN	ECE2
HOXD8	CMTM4	NAALAD2
CDH13	GRHL3	ZNF107
ACADS	DDI2	HOOK3
SLC7A6OS	ZFYVE26	DNAJB14
CCL28	TTC27	LRPAP1
SOX5	PAFAH2	TNR
UBR1	NCOA2	KIAA1324
CYTH1	LCT	ENOX2
NIPAL4	EIF2AK2	NDUFS1
SATB1	NFKBIB	ZC3H12B
CDC42EP4	SCYL3	DRP2
MSRB3	C3orf55	ZNF599
ARL10	BRAF	YBX3
ERCC6L2	TMEM239	PCGF5
CLTA	LRP2BP	ZBTB37
TMEM68	SPAG16	UBE2W
TOM1L2	KRT40	WNT3A
ACAD8	MED1	KIF3B
FAHD1	RP11-287D1.3	KCNK4
EPB41L2	PCGF3	C5orf45
FAM114A1	TSPAN31	CBX5
TTC26	GTDC1	FAM198B
ZCCHC3	KLHL20	MAP3K2
VDR	CCDC144NL	VPS36
DCUN1D4	SCGB2A1	ITK
ELN	FMNL3	PRKAR2A
C15orf26	OLFML2A	ZNF652
PLA2G2F	ADAM23	GPR110
EDF1	OLIG3	PPP1R13B
2021-09-14	NFAT5	MGAT4B
CROT	BX255923.1	PLEKHH2
FAM167B	SENP5	TMBIM6
DAG1	TLK1	RCAN1
KIAA1958	FAM216B	UNC119B
ZBTB5	ZNF138	MCMDC2
UROS	KAT8	KLF6
NCMAP	RAD9B	NCMAP
TMEM239	CHTF8	PRSS12
NOTO	TMEM154	KDELC2
MURC	PLA2G2F	RILP
ADH1B	LARP4B	PRR9
ZNHIT6	PLCE1	PHC3
PPIL3	SCN9A	STARD8
RP11-1212A22.4	UNC5D	ZCCHC3
NOTCH2NL	C4orf22	SUGT1
DNER	EPHA4	RGAG1
MKX	GABRB2	ITSN1
XXbac-BPG32J3.20	SRRM4	UBR7
SCGB2A1	ZNHIT6	THOC5
ZNF460	HOXC10	MEF2C
TRMT13	MAP9	BMF
CHM	MGME1	TBL2
LEP	SLC35F6	BRD3
CR2	KDM3A	RPRD2
SCAI	ZNF33A	LRP4
PFKFB3	AGPS	FAHD2A
SUDS3	MLX	PLXDC2
SCRG1	TTBK2	MOSPD2
AIG1	RP11-664D7.4	NXPE3
USP47	KIF15	HMGXB4
AL627309.1	TTC29	ZNF92
PBK	FUT9	XXbac-BPG32J3.20
C1orf220	ADAM17	CADM3
TMEM241	SEZ6L	EML4
FKBP14	AL161915.1	CADM1
ZNF439	IPO11	C17orf97
SPATA3	HMOX1	ADAMTSL5
NR2E1	WFIKKN2	FCRL3
HIST1H4L	PRICKLE2	PDE4A
RAB38	RUNDC3B	RIF1
P2RY13	FLII	UBA52
SLCO4C1	KIAA1377	SNTB2
AFF1	ACER3	TRPS1
CD300E	SPEF2	GPRC5A
FAM71B	ECE2	ABLIM1
ATP6V1H	NAALAD2	PRR11
ZSWIM6	ZNF107	HNRNPDL
ACY3	MLIP	SPATA5
LL22NC03-63E9.3	HOOK3	TEAD1
C9orf66	DNAJB14	CENPBD1
NOS2	LRPAP1	CPEB4
SCGB1C1	TNR	PPARGC1B
IPO11	KIAA1324	ZNF292
CD37	ENOX2	ERAP2
SPIN4	RFWD2	CACNA1E
ZNF774	NDUFS1	ZC3H6
TGDS	ZC3H12B	CCDC170
ZNF432	DRP2	CLCC1
BSG	ZNF599	PPAPDC1A
VHL	YBX3	ELAVL1
SLC35E4	PCGF5	HCN1
VPS4A	ZBTB37	TRMT13
SULT1C4	UBE2W	MACC1
BMF	WNT3A	NDEL1
C6orf120	KIF3B	MAPK1IP1L
AC007390.5	KCNK4	KIAA1244
FBXO47	LRRC46	DKFZP434O1614
KAT2B	C5orf45	ZNF704
RHBDL1	CBX5	SLC17A5
KLHL15	FAM198B	PEX26
KCTD12	MAP3K2	FGF7
MPLKIP	VPS36	EXOG
SH3GLB1	ITK	ATMIN
CHRNB4	PRKAR2A	BCL2L2
DYDC2	ZNF652	LEPREL1
TAT	UBA3	EPB41L2
CLDN11	GPR110	DLGAP4
ADORA1	PPP1R13B	GPX8
NAV3	MGAT4B	CCNT2
TMEM19	PLEKHH2	BACH2
PPP6C	TMBIM6	SIN3A
SIGLEC11	RCAN1	ITM2B
ZCCHC16	UNC119B	PGRMC1
VPS13B	MCMDC2	HEATR1
AGO4	KLF6	DUSP6
CD2AP	NCMAP	TET3
STX6	PRSS12	PRIM1
CTF1	KDELC2	GRIN2B
RSAD2	RILP	TNRC6B
ACVR1C	PRR9	PHACTR2
NSFL1C	PHC3	CCL28
YME1L1	STARD8	GTF3C4
GPR132	ZCCHC3	ELFN2
RP11-664D7.4	SUGT1	PKN2
C17orf102	APC	TMEM99
TAGAP	RGAG1	RC3H1
CS	ITSN1	ZNF480
TAF3	UBR7	VCPIP1
MAPK1IP1L	THOC5	WIZ
MED19	MEF2C	ZWILCH
GNA12	BMF	FOXO3
GOLIM4	CTSA	AHCYL2
DMRTC1	TBL2	DIRC1
SPRY3	BRD3	PIP5KL1
FAM83E	RPRD2	AHCTF1
SMARCA2	PEX19	VPS37A
PTPLB	LRP4	ZNF451
HARS	FAHD2A	KLF3
DPP8	ABHD16A	LIN7C
ATRAID	PLXDC2	RICTOR
PRPF38B	USP34	PEG10
FNDC7	MOSPD2	BARHL2
LRRC7	NXPE3	MTX2
RP11-247C2.2	HMGXB4	FBXL18
CCDC144NL	ZNF92	VTA1
SCNN1G	XXbac-BPG32J3.20	VPS13B
CSTF3	CADM3	DNER
CEND1	EML4	THEM4
TGFA	CADM1	SNX30
LINC00999	C17orf97	COL1A2
SGK223	ADAMTSL5	GNA12
GTF3C4	FCRL3	DSCR3
CRY2	PDE4A	PPM1H
IL3RA	SMURF2	DCTN5
GGT6	RIF1	TMEM181
URM1	UBA52	FAM175A
PPHLN1	SNTB2	TAGAP
CTB-186H2.3	FZD6	RBMS3
C9orf69	DIS3L2	OSGIN2
CCDC41	MROH7-TTC4	TBC1D5
KLF6	TRPS1	GTF2H5
GPRC5A	GPRC5A	STX16
BHLHE41	SKIL	KLK10
FAM206A	ABLIM1	CCNA2
CDIPT	PRR11	ZNF200
CAMK1G	2021-09-14	METTL14
ERG	HNRNPDL	ANKRD6
ZNF527	SPATA5	RSF1
SCN3B	TEAD1	CPEB2
ZRANB2	CENPBD1	CNTN4
2021-09-11	CPEB4	BMPR1A
PLEKHG2	PPARGC1B	PSME3
HS2ST1	ZNF292	CTAGE5
MPZL1	ERAP2	ONECUT3
LARP4B	CACNA1E	IYD
PTGFR	FOXP2	TBCK
SPANXB1	ZC3H6	PTGFR
CDS1	CCDC170	THY1
MYCT1	CLCC1	IFI44L
PRIM2	PPAPDC1A	RPRD1B
SPANXB2	ELAVL1	ZDBF2
DPYSL3	TM2D1	FAM150A
TVP23A	HCN1	CLMN
RHOU	TRMT13	ALG14
ENTPD1	MACC1	CNDP2
UBR7	NDEL1	SEMA6D
CCSER2	MAPK1IP1L	APOLD1
SLC35B4	KIAA1244	FAM71C
PPP2R2D	DKFZP434O1614	SLC6A5
TMPRSS4	ZNF704	SREK1IP1
TTBK2	SLC17A5	ZNF226
PSD2	MUC12	TRMT10B
B3GAT1	EDRF1	L3MBTL2
DDAH2	PEX26	ZNF117
ABRA	FGF7	SDPR
PSME3	EXOG	SPIN3
PPM1H	ATMIN	CXorf22
DSCR3	BCL2L2	RAP2C
IMP3	LEPREL1	RAP2B
PIGL	EPB41L2	ZDHHC15
PNPLA3	DLGAP4	ABRA
MT-ATP8	GPX8	PAX9
PPP5D1	CCNT2	XPNPEP3
AC102948.2	BACH2	RP11-817J15.3
SHISA2	SIN3A	PKP2
LYRM2	ITM2B	KIF26B
GPRIN3	TTC7B	SLC2A12
NBPF1	RASGRP2	ARIH1
ASTN1	PGRMC1	ACVR2B
PRMT5	HEATR1	FER1L6
SLC2A11	DUSP6	BBX
PDE4A	TET3	ZFC3H1
UNC119B	PRIM1	ZNF462
CASQ1	GRIN2B	ZADH2
CCZ1B	TNRC6B	CASR
SUN2	PHACTR2	FOSL2
GNB5	CUBN	GABRA6
B3GALT5	CCL28	ZNF37A
CYP3A7	GTF3C4	PBXIP1
DMRTC1B	ELFN2	C3orf27
LRP2BP	ANAPC4	HFE
PTPRU	PKN2	FSTL4
SLC17A5	FKBP5	AC135983.2
SPIRE1	TMEM99	ZPLD1
C14orf144	RC3H1	MOB1B
SEZ6L	ZNF480	MDM2
TTC39C	VCPIP1	SALL2
SLC15A2	DUOX1	PPARA
CD300LD	WIZ	FBXL2
ZNF555	ZWILCH	SCN4A
SCYL3	PLA2G4F	PPM1D
EME1	FOXO3	CENPP
SCIMP	AHCYL2	FBXO41
ACER2	DIRC1	UBE2V1
NBPF3	PIP5KL1	DENND5B
ABCC12	AHCTF1	TMEM189-UBE2V1
PAICS	VPS37A	SSH1
CADM3	ZNF451	GPATCH2L
ANKS4B	KLF3	AP5M1
DDI2	LIN7C	SLC25A36
CENPBD1	RICTOR	CMKLR1
FAM63B	PEG10	NRAS
WDR55	BARHL2	ZNF250
CXorf22	MTX2	ZNF24
TTBK1	FBXL18	SAMD13
CSNK2A1	VTA1	CIITA
RETSAT	VPS13B	ZFP3
ANKRD27	DNER	UPK1B
KCNQ1	THEM4	SCAI
FLII	SNX30	STXBP4
RRP36	PPP2R5D	SP3
CASP9	DACH2	PLA2R1
MSN	COL1A2	ZNF134
RASD2	GNA12	ACKR4
SV2A	DSCR3	PCSK7
C14orf79	PPM1H	RRAS
TM4SF20	NF1	UCP3
SKOR1	DCTN5	TCEAL8
ZNF431	TMEM181	ARNTL2
OSBPL10	FAM175A	DDX3X
EVI2B	TAGAP	ENY2
IRG1	RBMS3	PLEKHA3
ZC3HAV1L	OSGIN2	IFIT5
CCDC127	TBC1D5	AKAP6
SIK1	GTF2H5	GLRA3
ESYT1	STX16	RPL23
SPN	KLK10	ACOT13
TMEM47	CCNA2	PPP2R2A
TIE1	ZNF200	IFNAR1
GNAQ	METTL14	VIP
ITGB8	ANKRD6	PEX12
C2orf72	RSF1	ERCC6L2
RAB3D	CPEB2	DHX33
TMEM170B	CNTN4	CDC42BPA
OPRL1	BMPR1A	SNX21
DNAJC24	PSME3	CD274
GDE1	CTAGE5	PARP14
C9orf142	ONECUT3	RBBP4
ZNF813	IYD	USP46
FAM120AOS	TBCK	ZNF33B
OXER1	PTGFR	FAM63B
PKIB	THY1	LRRC15
CHRNA3	IFI44L	TSLP
ZBTB37	RPRD1B	NAALADL1
AVPR2	ZDBF2	C3orf14
TGM4	FAM150A	FBXO22
FAM203B	CLMN	TMTC3
CAMTA1	ALG14	TTC14
TRAPPC3	CNDP2	NRCAM
ATF3	SEMA6D	AC079602.1
BCAN	APOLD1	TTL
PPAN-P2RY11	FAM71C	KCMF1
CLSTN2	SLC6A5	ZBTB43
ACLY	SREK1IP1	PLA2G12A
PRRG3	2021-09-07	GLO1
KAT8	TBC1D32	IGF2BP2
TMEM235	ZNF226	FAM171B
KDELC2	TRMT10B	TPBG
NUTF2	NPIPA7	MKL2
SDC3	KIF7	MON1B
HIST1H2BK	L3MBTL2	HIPK2
STX18	ZNF117	ARPP19
HMGCLL1	SDPR	TCF12
BCL2	DACT3	CNTLN
KIAA0895	SPIN3	SMNDC1
WDTC1	CXorf22	FKTN
KLHL32	RAP2C	G6PC2
RAD9B	RAP2B	SLC35E2B
LYPD6	ZDHHC15	GABRG1
TAF8	ABRA	POU3F2
KIF17	PAX9	PLEKHF2
ADCK4	XPNPEP3	FADS1
CLVS1	RP11-817J15.3	MTO1
IGF2BP2	COPS7A	OXTR
ACOX3	PKP2	TIA1
TP53I11	ZNF730	NOS2
CDKAL1	KIF26B	ZNF432
TTC4	CMC2	SNX18
ZNF99	SLC2A12	KIAA1147
FAM219B	TP53TG3C	ADPRH
KLHL20	ARIH1	ADH1B
BAX	TP53TG3	ZNF391
SLC25A42	ACVR2B	CDH13
ACSBG1	FER1L6	C10orf54
SLC45A4	TP53TG3D	CNNM2
AL162407.1	BBX	KCTD15
OR2B6	PRRC2C	IFITM10
RCAN3	ZFC3H1	USP26
MTR	RPL15	GNA13
PLXNC1	ZNF462	PSD4
MICU1	ZADH2	C14orf119
UVSSA	CASR	RAB25
SLITRK1	FOSL2	CLIP3
XK	GABRA6	THBS1
ARPP19	SYNPO	ATG12
UTP20	TNRC6A	OPRL1
TOR1AIP2	ZNF37A	METTL21B
FAM203A	PBXIP1	ATP6V1H
ZFP36L1	C3orf27	DCAF4L2
FFAR4	HFE	SH3TC2
TEKT1	FSTL4	MS4A7
PIGZ	AC135983.2	INO80D
CDKN1A	ZPLD1	KDM2A
POU3F2	MOB1B	PRPF4
KLK10	MDM2	TSHR
PAX5	SALL2	CRISP3
SLC12A4	PPARA	ITGA8
CYCS	IL6R	PLEKHG7
PGBD4	FBXL2	SLCO1A2
SNX30	SCN4A	BRIP1
GIT2	PPM1D	NHS
MIB1	CENPP	TTLL7
MUC20	ADAP2	MCOLN3
JPH3	FBXO41	PTGS1
FOXP3	UBE2V1	VAMP3
E2F6	DENND5B	FNDC7
FAHD2A	HSH2D	C1orf198
SH2D4B	CSTA	C17orf102
ISX	GMPR2	FBXO48
CRYBG3	TMEM189-UBE2V1	ELL2
SUMF2	SSH1	UBE2K
C9orf41	GPATCH2L	MPZL1
ZNF726	AP5M1	MSRB3
CWF19L1	ZFP41	NFIA
PHTF2	SLC25A36	CDKL2
ZCCHC13	CMKLR1	EPPIN-WFDC6
HDAC1	HDAC7	RWDD2B
RGS21	NRAS	SPIRE1
APMAP	ZNF250	ERG
CHST6	ZNF24	COPB1
IDO1	SAMD13	PDE3A
ZBTB8A	CIITA	DNAJC19
TULP4	ZFP3	EDEM1
PTP4A1	UPK1B	RASAL2
FKBP4	SCAI	NOVA2
C2CD3	STXBP4	RPA3-AS1
CXCL6	SP3	RPL27A
TMCO4	PLA2R1	RHOU
MTX2	ZNF134	ZNF813
ALG10B	ACKR4	XAF1
DAO	PCSK7	OSBPL11
ZKSCAN1	RRAS	CAPN2
AGPAT4	2021-09-15	GCH1
KDM3B	UCP3	CHRNA3
PNLIPRP3	TCEAL8	ZNF431
FOXRED2	2021-09-11	ZBTB8B
FGFRL1	ARNTL2	SLC35B4
STAT5B	DDX3X	MPLKIP
FUT9	ENY2	CD37
PLEKHH2	PLEKHA3	TBX3
DKFZP434O1614	IFIT5	PARL
RAB36	AKAP6	MEMO1
ADAM17	TUT1	PGAP2
GSDMC	GLRA3	TMEM206
ABCB10	RPL23	SLC9A8
ZBTB3	CTTNBP2	SCGB2A2
FBRS	ACOT13	TRIM22
C20orf196	PPP2R2A	SUN2
STX16	IFNAR1	ARHGAP31
PIP5KL1	VIP	PKIB
SOHLH1	PEX12	GPATCH4
RAB11FIP5	ERCC6L2	FAM222B
ZNF467	DHX33	CAMK2A
RWDD4	SYS1	SESTD1
GRIK5	CDC42BPA	ACER2
MCF2L	SNX21	CDHR3
CLDN18	CD274	AP000867.1
CD5	PARP14	CECR1
AGER	RBBP4	CCDC127
KIF3B	USP46	CHL1
DCAF7	ACADVL	TRAPPC3
MROH8	CFLAR	MAGI2
PSG5	ZNF33B	ZNF184
MCHR2	FAM63B	FAR2
PLCE1	LRRC15	JOSD2
OLFML2A	TSLP	SCNN1G
DNAJC5G	NAALADL1	RBM28
KLHL11	C3orf14	CLVS2
DUSP18	FBXO22	SERTAD1
JMJD8	TMTC3	KCNB1
ARHGAP32	TTC14	TMEM38B
SLC35F6	NRCAM	RAB3B
KLHL21	AC079602.1	IKZF4
RP11-826N14.2	RP11-637O19.3	ITGB8
TDRKH	CCDC148	ADAM28
ZNF134	TTL	TBC1D15
CDX2	KCMF1	KCNJ15
PAX3	ZBTB43	SLC2A2
FER1L6	PLA2G12A	ACACA
RP11-1026M7.2	ISYNA1	ZDHHC9
CYP3A5	GLO1	CHD2
ZFP69B	IGF2BP2	NETO2
AK3	FAM171B	ZCCHC7
BACH2	TPBG	GPCPD1
ZFP30	MKL2	CPSF2
C1orf186	MON1B	MAP7D3
TIA1	HIPK2	TTPAL
UBE2QL1	ARPP19	ZNF282
DNAJC19	PSMD2	SPDL1
MAPK8IP2	TCF12	ARL10
TBX20	CNTLN	LPHN3
GINS1	SMNDC1	LMBRD2
KLK9	FKTN	WDR36
RP11-366L20.2	G6PC2	DZIP1
STX2	SLC35E2B	GABRG2
USP40	GABRG1	SERAC1
ERGIC1	POU3F2	KLHL3
PAPLN	ERRFI1	MFSD4
MS4A7	GIMAP6	ZNF486
XRCC2	NXPE2	ZNF225
PRUNE	PLEKHF2	PI15
HTR5A-AS1	FADS1	EGLN3
MAP7D3	MTO1	LRP2
MCAM	OXTR	RASD2
NADSYN1	TIA1	PTPN3
FGD2	NOS2	SF3B3
ANGPTL4	GIF	CDC37L1
ETNK2	PIK3R2	EVA1A
CR769776.1	ZNF432	UBE4A
ZNF282	SNX18	BACE2
NDE1	DNAH2	LYPD3
DIRC1	KIAA1147	THUMPD3
CCER1	ADPRH	CACNA1D
NWD1	ADH1B	RND2
RAB25	RALGAPB	PTPRD
PABPC1L	EIF4G1	TBC1D9
DIRAS2	ZNF391	ZFP30
EGLN3	CDH13	CDH6
C1orf110	C10orf54	C1orf220
SLC39A14	CNNM2	TMEM51
CDH1	CCDC172	IL12RB2
EPHA4	KCTD15	TTF2
SLC2A13	IFITM10	RPP14
IYD	BLM	MSN
PHYHIPL	USP26	RPAP2
GNAL	GNA13	AC011897.1
ZNF641	PSD4	IGF1
SLC7A2	C14orf119	CNKSR3
CBX5	RAB25	HAS3
PCMT1	CLIP3	FXR1
DHRSX	CEP78	GLDN
CNTROB	THBS1	UBR1
NCBP2	ATG12	ZNF483
MRGBP	OPRL1	ATP6AP1L
NOM1	METTL21B	RABIF
VAMP3	ATP6V1H	PPAN-P2RY11
FBXL18	DCAF4L2	DCAF10
SALL2	SH3TC2	NMNAT1
C1orf101	MS4A7	TM4SF1
SPSB1	INO80D	GLDC
GSDMA	KDM2A	POMGNT1
IGHMBP2	PRPF4	GHR
ZEB2	TSHR	CYTH1
ZNF100	CRISP3	DYDC2
RABIF	ITGA8	MED28
MPV17	PLEKHG7	ZNF716
PLEKHA8	ZNF43	NEGR1
ZNF835	SLCO1A2	TBC1D24
GXYLT1	BRIP1	ATXN1L
CACNA1D	NHS	ZNF345
PLEKHG4B	CCDC151	NT5C1B-RDH14
RHOA	RIPK2	NRSN1
ZSCAN22	TTLL7	SND1
STARD4	MCOLN3	ZMYM2
CHL1	PTGS1	PREX2
MCMDC2	VAMP3	C14orf1
NMNAT1	FNDC7	SLC7A2
ZNF852	C1orf198	GAB1
BLOC1S2	C17orf102	GIMAP1
SLC31A2	FBXO48	ERCC2
ZNF257	AC144568.2	AKAP5
PTGES	ELL2	MGAT5B
SLC30A8	CDH8
ARHGEF39	REXO1L1P
ALX4	UBE2K
ZNF92	MPZL1
PDPR	MSRB3
OPN4	NFIA
GABRA6	GUCY1A3
GABRE	LUZP2
RPA3-AS1	CDKL2
PSG3	EPPIN-WFDC6
OGT	RWDD2B
TBCK	SPIRE1
PCBD2	ERG
NCALD	COPB1
C10orf2	PDE3A
THBS1	DNAJC19
FZD3	EDEM1
SAMD13	RASAL2
RBAK-RBAKDN	NOVA2
KLF14	RPA3-AS1
F11R	RPL27A
FAM155B	RHOU
EIF2AK2	ZNF813
PTPRJ	XAF1
CYB5D1	OSBPL11
ZNF676	CAPN2
NKD1	GCH1
RP11-404P21.8	CHRNA3
PIGS	ZNF431
SLC25A51	ZBTB8B
ZDHHC6	OSCP1
TMEM79	SLC35B4
PRRG1	MECOM
ATMIN	MPLKIP
C1orf170	CD37
PIM1	LRRK1
GPR146	NCAPD2
BCL2L2	TBX3
C1orf226	PARL
LRRC3	RNFT2
NTSR1	CACNB3
ITK	MEMO1
PLEKHO2	PGAP2
ZNF221	TMEM206
SLC12A6	FILIP1L
MID1IP1	MSH2
DSG3	SLC9A8
CRKL	FAM135A
ATPAF1	MEX3A
TTF2	SCGB2A2
ASB15	TRIM22
TMEM114	SUN2
FAM222B	TRIM59
MGME1	ARHGAP31
F5	MUTYH
ARL5C	PKIB
HORMAD2	ACAD9
NPC1L1	GPATCH4
2022-03-03	FAM222B
KLF3	CAMK2A
ZNF324B	SESTD1
GSK3B	ACER2
DLGAP4	CDHR3
SULF1	AP000867.1
TAPT1	CECR1
ZNF486	CCDC127
AKAP5	CHL1
C1QTNF1-AS1	TRAPPC3
WFIKKN2	MAGI2
GGA1	ZNF184
GFM1	FAR2
TMEM181	JOSD2
MAPK4	SCNN1G
ENTHD1	YY1AP1
C12orf36	RBM28
GHR	CLVS2
MFGE8	MRPL43
ZNF844	SERTAD1
KIF5C	SLC26A3
VTI1B	KCNB1
VPS37A	TMEM38B
UCHL1	RUNX1T1
RTF1	RAB3B
RD3L	IKZF4
MAP3K2	ITGB8
KCND3	ADAM28
FRMD4A	TBC1D15
IQGAP1	KCNJ15
ZNF479	SLC2A2
SYT5	ACACA
C9orf139	ZDHHC9
GPHN	CHD2
TNKS2	NETO2
STX17	ZCCHC7
CALU	GPCPD1
PRUNE2	CPSF2
TBC1D5	MAP7D3
RPL37	TTPAL
ZNF570	ZNF282
PCIF1	SPDL1
HDGFL1	ARL10
PROK2	LPHN3
TMPRSS3	LMBRD2
CCNT2	WDR36
VEZF1	DZIP1
SP110	CPNE8
MASTL	GABRG2
AC110781.3	SERAC1
SERHL2	KLHL3
CXCR1	MFSD4
USP28	ZNF486
PEX5	ZNF225
CATSPERG	PRKAG1
SPOPL	PI15
L2HGDH	EGLN3
STEAP3	TRIM24
PSKH1	LRP2
YIPF6	RASD2
CASP2	PTPN3
FCN2	SF3B3
KRT40	CDC37L1
ERAP2	EVA1A
ZNF117	UBE4A
RAD1	BACE2
HPDL	DNHD1
FOSL2	LYPD3
MOB2	THUMPD3
HVCN1	CACNA1D
SKA1	RND2
FOS	PTPRD
PSG4	TBC1D9
FAM49A	ZFP30
GBP2	TMTC2
HOXB6	CDH6
PMAIP1	C1orf220
SLC6A3	TMEM51
GDF5	RGL1
KIAA1549L	IL12RB2
PARP14	TTF2
RSL1D1	RPP14
FBXO41	MSN
C20orf194	C17orf66
SLC9A8	RP11-180C1.1
VANGL1	RPAP2
ZNF81	C9orf153
NUGGC	AC011897.1
TMEM196	IGF1
PRSS12	CNKSR3
TMEM99	HAS3
CLEC9A	C7orf55-LUC7L2
HIST1H2BF	FXR1
SMYD5	GLDN
NT5DC3	UBR1
EXOC6B	PCSK5
C17orf103	NTRK2
ZC3H12B	ZNF483
SLC41A1	ATP6AP1L
CIDEB	RABIF
LUM	ARMC3
PPM1N	PPAN-P2RY11
SRRM4	DCAF10
CHTF8	SWI5
PMFBP1	NMNAT1
U2AF1L4	TM4SF1
TRMT61A	GLDC
HIST1H2AH	POMGNT1
NDEL1	LY6K
MAGI3	GHR
PQLC2	CYTH1
MBLAC2	DYDC2
RAPGEFL1	MED28
CD160	ZNF716
FCRL3	ABCA13
TM4SF18	NKRF
SCN3A	NEGR1
AGFG1	TBC1D24
GYG2	ATXN1L
TPP1	ZNF345
UPF3B	NT5C1B-RDH14
MS4A6E	NRSN1
SLC25A41	SND1
MAP6D1	ZMYM2
CXCL11	AXDND1
PIGR	PREX2
CHMP2B	CRB1
SENP5	APOBEC4
GFI1	C14orf1
CAMK2A	SLC7A2
URGCP-MRPS24	GAB1
KCNS1	GIMAP1
POLR2K	ERCC2
LZTS1	AKAP5
SLC29A2	ANKUB1
IPMK	MGAT5B
PRKRIP1
BROX
CCNT1
CRX
CMKLR1
HNRNPDL
TRPS1
TOR1AIP1
GNPDA1
ZNF169
FAM78A
ACAP2
SNAPC5
SEMA6D
ICA1L
MS4A14
RBM43
NT5C1A
HN1
STS
KCNMB4
SLC7A5
YBX3
CAPN2
CXorf56
ZWILCH
SLAMF8
OXA1L
DIXDC1
EPPIN-WFDC6
NLRC5
EPPIN
NSG2
CYP2S1
KLRD1
AL020996.1
GMFB
CMTM4
RNASEH1
TEAD1
PLEKHB2
ABCA10
ASXL2
HEY1
APAF1
COQ7
SH3RF3
CD4
IL1A
AMER2
TMEM30A
FRMD8
MMP19
MYO1D
GRIK3
IVD
NLRP10
NAA30
SMNDC1
FOXI1
SLC47A2
ARL9
ANKRD45
RICTOR
DNAJB2
SUN3
C22orf39
ZNF491
EPB41L4A
SCAMP2
GPN2
RASAL2
ZNF764
THSD7B
SELP
ZNF716
HPS3
TPX2
RAB2B
GOLGA7
FGFBP3
BCKDK
COX18
REXO1L1
FAM76A
PSG11
BBX
SH2B3
CTDSP2
ABCC6
ZNF630
C1orf115
LTBP4
GSE1
DBNL
CLIP3
CIITA
SEMA7A
ZNF131
TMEM167B
HLA-DPA1
PREX2
GSTM5
RNF165
PTBP2
FAR2
ZNF493
C10orf53
ATG12
EIF5AL1
CD1D
PDK3
AWAT1
SLC35B2
UBE2V1
EIF4B
CCL4L2
PPM1A
USP44
TOR1B
SGCD
DUOX2
LINS
PROSC
ZCCHC4
ZNF627
XCR1
AAED1
CAPN3
IL6
C19orf55
VPS36
RPP14
ATF2
KIAA1199
LRRC55
OPALIN
TNFSF10
LRRC37B
TTC9
ZNF655
PRELID2
C1orf198
ARMC10
TLE4
NOVA2
RNF115
CENPP
AC011294.3
KLK7
NXT2
C1orf200
PCDH11Y
FAM71C
FAM126B
DNAJC3
FOXP4
MAX
FAM192A
IMPG1
AWAT2
APBB2
BAZ2A
TSC1
TRIP12
ZNF850
EIF3C
SFXN3
RNF125
KDM1B
PHACTR1
PARD6B
CEACAM8
HMGXB4
TYMS
KLHL4
SURF4
TSPYL4
DLST
CCDC87
TNFAIP2
DLEU1
TNNI1
VMP1
HNRNPC
VIP
ENTHD2
PPP1R3G
WDR31
GABRG1
SLFN13
ZKSCAN8
KCNK2
IRGQ
LAMTOR3
TTLL7
MPV17L
SP140L
C15orf54
WDR27
LDLRAD3
KRT77
IQCG
GALNT10
ZNF287
HLA-DRA
CYP19A1
PDCD5
ANTXR2
METTL6
MRPL27
SHCBP1
SEMA3A
CD99L2
STK40
AC135983.2
CREB3L4
KIAA1522
ZDHHC15
LRRD1
SPAG9
PLXNA4
CDHR3
WBP1L
GCSAM
POU5F1B
GABRB2
AC012215.1
AP4S1
MON1B
RPL27A
MOCS3
HAS1
ROCK1
A2ML1
ZNF124
SSTR3
STAT2
TIAL1
EIF3CL
ZNF490
DKFZP779L1853
MPDZ
CYP3A4
HPCAL4
NAALADL1
FUT11
ZNF320
EPHA3
DHDDS
DKC1
SASS6
FOXD4L6
CXCR2
ZNF675
SSH1
TRPV1
TJAP1
UBA5
SHPK
NLRC3
PPARA
COPB1
HFE
EIF3L
ITGA8
NUP62CL
C14orf1
GATC
GALE
ITFG3
FBXL2
SLC26A9
ADPRH
AP003068.23
ZNF497
C14orf159
FUBP3
HOXB3
CAP1
KCNJ10
RIMS4
KNOP1
ZNF417
POLQ
CBX3
PTP4A3
MED26
PDE3A
BICD2
ZNF383
SYNE3
CD276
SAMD5
CD300LB
PRKAR2A
KRI1
NT5C1B-RDH14
CENPQ
TET3
HTRA1
KLF7
ZNF595
FGR
ATP6V1G2
OR7D2
DKFZP434H0512
TRIM22
RP1
GAB1
TMA16
SRP19
TMEM236
FAM217B
TMEM51
C20orf26
TMEM236
BCR
ZPBP2
LRRC10
FAIM2
MKLN1
SETD7
NRAS
CBLN2
BDP1
GJB3
FNTB
TMEM33
HGSNAT
SNTB2
SCN1B
PARD6G
FBXO34
CDADC1
GPSM3
CLNS1A
SORD
RPRD2
PLXDC2
UNKL
SIRT3
LINC00346
AC140061.12
TMEM185B
GLIS3
IL24
GPR64
GPR63
CD300LG
LIX1
AADAT
PTPN3
CTDSPL
ADCYAP1R1
H2BFM
RP11-204N11.1
RAB6C
POMGNT1
SLITRK6
COL9A3
GABRA2
FGF17
ACTR8
KCTD15
CPEB3
NT5C1B
BMPR1A
ENTPD7
MYBPC3
BCAP29
DAPK2
GSG2
EVA1A
PACSIN1
GATS
MIP
DNAJC14
AGRN
QPCTL
AL021546.6
ABLIM3
AXL
DCUN1D2
HOXD13
SZT2
OSBPL2
RABL5
CYBB
LUZPP1
ZNF184
ARHGAP44
UBE3B
EGLN1
SLFNL1
RALY
CASP8
TSPEAR
HIP1R
GNL3L
RNPC3
TECPR2
ESPNL
HYAL1
MEIS1
ONECUT3
PNO1
DIAPH2
HIST2H2BE
BTD
SAMD1
CHRNA2
PODXL2
CDH6
OSBPL3
SNX21
KHDRBS2
SUMF1
ATXN1L
TMEM132E
ENDOU
FAM196A
ADAMTS7
WNT5A
MEMO1
UTP11L
ARSD
FAM127C
CCDC58
ZNF688
METTL14
ALDH5A1
RNF157
TSLP
HTR5A
CYP46A1
IFNAR1
TRPV3
ACVRL1
EPM2A
ZNF746
ERMN
SEC14L5
FAM86C1
RGAG1
BTNL9
CNTNAP2
STON2
GSN
PEX26
INTU
RALGPS1
TMEM164
GLIPR1L2
APEX2
ME1
IGSF5
CD22
C2orf44
FEZ1
XAF1
GTF2I
CDKL1
SLC9A7
SLC13A5
LANCL3
SLC25A17
KLHL42
STOML1
CCNYL1
HIST1H2BH
KIF3A
ZFC3H1
AC027307.3
C1orf21
CRYAA
FBXW11
CPNE3
LRRC47
SPATA17
RAB6A
ZC3H6
AC010327.2
PXT1
IL10RA
PCDHA8
ASPRV1
NIPA2
PLA2R1
ADAM23
PSMA5
CARD8
BACE1
DCAF4L2
CPNE4
NRSN1
ERO1L
ZNF195
RLIM
KLF12
TPRG1
ZNF384
PCDHAC2
NXPH1
C8orf37
ANKRD18B
CASR
ZNF708
ZSCAN12
RAX
ZSCAN16
GEN1
EXOC8
C3orf56
DCLK3
ETV5
GBP6
MS4A6A
CREB5
AP5M1
LDLR
NIN
PRPF4
C5orf20
CASP3
RP11-383H13.1
OXR1
DIP2B
ONECUT1
BRD4
NDUFS1
ZPLD1
GPR110
AL138847.1
KCNN3
DOCK2
BMP5
ADORA3
MAT2B
ANKRD18A
SLC2A12
SNTG1
CDCP1
TIMM9
SNRNP48
KPNA4
SLIT2
CA8
AC005609.1
CCL4L1
SRP72
FRS2
PIP4K2C
C12orf66
KLHL3
PKN2
SCEL
DCX
EGR3
DAZ3
RBBP4
MDH1B
THEM4
SLC30A7
AMER3
GIMAP1
RAB15
HCN1
RUNX3
MGLL
PLEKHA1
CXorf38
RSPH3
DNAJC16
MAGI2
APLN
TCF24
COL8A1
CNIH3
ANKRD6
FITM2
ACKR4
C17orf78
CENPN
PLCD4
R3HDM2
ELOVL6
NUTM2E
ERGIC2
CABLES2
CEP120
ZNF107
RAB5B
CHST3
DKK2
FOXD4L3
ASAH2B
LRAT
STX4
IP6K2
AP3M1
ASB8
ZRSR1
KIAA1377
ADIPOR2
ZNF321P
ZDHHC3
FCRLA
MACC1
RP11-93B14.6
NKAIN2
TMEM189
TMEM189-UBE2V1
CLEC1B
CCDC125
MED29
GK5
VAMP2
PTGR2
FRAT1
NUDT3
HES4
HRK
GLIPR2
TNRC6B
PHF19
XKR7
GPR83
GABRG2
DEXI
KRBOX4
BEST3
IL12RB2
PCDHGA11
NAA60
GRN
DAZ2
C1orf147
LUZP4
ZNF585A
ZNF720
PHEX
RCAN1
ADAM12
SP3
HLA-DPB1
LMBRD2
ELL2
MBIP
HAS3
ANKRD20A3
LCP1
XIRP1
SPINK5
PGRMC1
DSG2
NMT1
TCF7
VSX2
C5
TADA3
DCP1A
AAK1
VN1R1
PTPLAD2
CLDN10
EIF4EBP2
RPL12
KCNB1
MZF1
MRPS11
SIX1
GJA4
FNDC9
LOH12CR1
ZNF638
C6
SLC5A9
ZNF391
LRRC31
MLYCD
AC137932.1
SLIT3
JAKMIP2
EREG
ZBTB25
OLFM3
CALCOCO1
CAMKV
BTF3L4
SLC39A2
KDM5C
NHLRC2
PCDHB17
GPR15
GOLGB1
R3HDML
MBOAT1
MTPN
BMP8A
SUN1
KIAA1244
PDE4DIP
TIMM8A
FBXO48
ARNTL2
GLRX3
FAM168A
TIFAB
CCM2L
TPH1
DAZ4
CD5L
ARHGAP19-SLIT1
PRR15L
FBXL8
DUSP4
NDUFA7
NDUFA5
FIGN
BEND4
SLC2A2
KLHL24
B3GALTL
ZNF664
IKZF2
C3orf27
RPA3
FGF7
CDK19
MPP7
CBR1
PLA2G12A
CNTLN
SUV39H2
PTPRD
TYRO3
RSF1
GPR135
LYVE1
LUZP1
HHIP
PROM2
RP5-1052I5.2
ZDHHC22
YAE1D1
SYT1
STX3
ZNF256
KIAA1644
NMT2
FAS
ZNF621
DRAXIN
SLC22A13
CACNA1E
IFT88
NGFR
MB21D2
CBFB
DAZ1
SMIM15
ELF3
VSIG10
CRISP3
DHX33
RHBDD1
NFATC2
THNSL1
PI15
MYLK4
OSMR
IDE
SCAF4
TPRA1
SREK1IP1
TCEAL8
PCDHGB3
PCDHGA1
PCDHGB7
TMEM229B
PCDHGB6
PCDHGB4
PCDHGB1
PCDHGB2
PCDHGA4
AARS2
IL18BP
GRIN2B
PCDHGA5
POU3F3
LBP
PELI3
PPP1R12B
RBBP9
SCML4
MPL
PCDHGA2
SLC6A5
PCDHGC5
PCDHGA8
PCDHGA3
PKP2
PCDHGA9
PCDHGC4
RNPS1
ZIC3
ZNF737
GREB1
PCDHGA12
PCDHGA6
PCDHGA7
SAMD12
PCDHGA10
PCDHGC3
2021-09-09
C4orf33
CANX
C17orf82
TMEM261
CLNK
WSB1
FAM227A
SUCNR1
GATA4
MOSPD2
SESTD1
DUSP6
C20orf112
ARIH2
C10orf76
CEP57L1
COG4
CARF
CEP85L
SOX13
S100PBP
WDR96
LRRC4B
SYNPO2L
FOXK1
IGF1
COL1A2
TBX2
PGPEP1
UXS1
POTEE
IPCEF1
DYNLL2
PXK
TEX22
KIAA1456
TBC1D24
C4orf19
AP5S1
PDDC1
ZCCHC7
2021-09-07
CACNB4
RAP1A
ILDR2
GPR180
ZNF611
DPPA3
NUP155
FBXO24
ST8SIA1
KRT80
GPCPD1
APOLD1
SND1
MAP3K3
ERCC2
CNPY1
RBMX2
STON1
ARHGAP31
C6orf141
FBXL7
CHRM2
BRCA1
SLC12A3
RAB7L1
GJD3
ZBTB43
C1orf158
SAMD8
SMC3
C14orf119
CCDC160
TMPPE
ARSE
SPRED3
NUDT12
RAN
DERL2
CHURC1-FNTB
MOB3A
COL1A1
PIWIL3
PODN
NRSN2
WBSCR27
GZF1
JOSD1
NHLRC3
DRP2
CCDC3
FMNL1
TMEM41B
ACHE
SDHA
WDR5B
HIST1H3A
ZMIZ2
SRRD
TMEM50A
IGFBP4
RBM33
RP11-302B13.5
GOSR2
PHOX2B
KIF26B
CRTAM
PRICKLE2
GBP4
FUT1
WWC3
GDPD2
MTCH2
ANK2
LURAP1
PLEKHO1
SLC1A5
PAQR8
ITGBL1
TMEM30B
DPPA4
S1PR1
ZNF250
MS4A1
KCNE1
TRIOBP
ALDH9A1
BRIP1
CNIH4
OLR1
ZNF677
RNF141
NPHP3
TPMT
DENND6A
SLA2
DCAF4L1
TNRC18
CACNA1S
DGKG
PRKCA
SPEM1
PIGO
ATM
EYA4
C15orf38
AC002472.13
CNDP2
MFSD4
SELL
TRPM2
C1orf213
DNAJB14
UCN2
CPSF7
RP11-343C2.12
[truncated: 2,076 more rows]
