# Supplementary material for: FN1 mRNA 3'-UTR supersedes traditional fibronectin 1 in facilitating the invasion and metastasis of gastric cancer through the FN1 3'-UTR-let-7i-5p-THBS1 axis
Source: Theranostics. 2023 Sep 25;13(14):5130–50. doi: 10.7150/thno.82492 (PMC10526670; doi:10.7150/thno.82492)
Supplement: Supplementary file 2 — Supplementary tables. [file thnov13p5130s2.zip › Supplementary Tables/Table S2.xlsx]

## Sheet: Table S2
Table S2. RNA-seq data of HGC27-FN1 3′-untranslated region (UTR) and HGC27-Control cells.
Gene Name	HGC27-FN1 3'UTR-Rep1	HGC27-FN1 3'UTR-Rep2	HGC27-FN1 3'UTR-Rep3	HGC27-Control-Rep1	HGC27-Control-Rep2	HGC27-Control-Rep3	logFoldChange	F	P-value	FDR
COL12A1	6.49514	6.42338	6.12395	1.62161	1.53393	1.63542	2.02853	1645.81	3.27691e-25	5.51504e-21
CCDC80	9.75662	9.18136	9.19832	3.15506	3.3117	3.36282	1.55168	1375.16	3.32977e-24	2.802e-20
THBS1	2.76372	2.69151	2.9241	0.391152	0.407475	0.445179	2.78231	1315.96	5.86936e-24	3.29271e-20
IGFN1	1.60963	1.47342	1.79191	0.177394	0.133911	0.149305	3.46885	1015.5	1.85753e-22	7.81557e-19
DDIT4	13.249	14.0661	12.8291	38.7503	37.2425	38.1249	-1.4687	869.739	1.18542e-21	3.88845e-18
ASNS	10.5255	10.6154	10.6153	25.5999	25.0343	25.3633	-1.21963	859.127	1.38626e-21	3.88845e-18
SLC2A3	7.25607	7.0934	7.28363	2.0502	2.10743	2.38477	1.75614	831.63	2.09821e-21	5.04469e-18
NDNF	9.16346	9.19994	8.92698	2.6695	2.78319	3.0143	1.71846	764.887	6.08104e-21	1.2793e-17
NUPR1	8.5551	8.99143	8.92618	22.3333	21.3087	20.7327	-1.23974	755.108	7.16055e-21	1.33902e-17
CALD1	34.3907	32.2593	31.5723	15.9948	15.679	15.4844	1.09565	734.605	1.01551e-20	1.7091e-17
RP11-442H21.2	23.8191	24.799	23.0451	72.6902	66.2393	68.5351	-1.49421	698.21	1.93372e-20	2.95859e-17
ENC1	5.88605	4.94862	5.73464	1.51346	1.62855	1.70073	1.80149	665.518	3.54746e-20	4.97531e-17
TNS4	1.61447	1.30936	1.38474	0.0554287	0.0468629	0.072415	4.59892	572.199	2.38244e-19	3.08435e-16
COL5A1	18.7904	18.6519	18.6875	9.65256	10.0517	10.7526	0.918506	562.77	2.93551e-19	3.5289e-16
MME	2.42763	2.31113	2.50246	0.842481	0.792678	0.864438	1.57454	545.937	4.29737e-19	4.82165e-16
ACTA2	20.358	20.2798	19.9412	9.29848	8.01417	8.41924	1.27924	539.348	5.00412e-19	5.26371e-16
GPT2	8.14949	8.7509	8.69847	17.3499	17.0724	17.2774	-0.97163	518.981	8.10399e-19	8.02295e-16
NEDD9	1.78231	1.49803	1.40163	0.224772	0.231803	0.304948	2.61095	543.99	9.98023e-19	9.33152e-16
LYZ	3.77765	3.59777	4.81437	0.253839	0.147162	0.153059	4.56357	503.353	1.30807e-18	1.15867e-15
ANXA1	68.6284	62.8672	63.2102	33.3497	33.7298	37.5248	0.931977	460.032	4.08212e-18	3.43511e-15
SPARC	39.4831	38.5379	37.5545	19.9833	20.8357	23.0204	0.891145	452.116	4.52656e-18	3.62771e-15
TNNC1	25.0719	24.5389	22.7219	9.89084	8.5846	8.99217	1.43944	446.737	5.25233e-18	4.01803e-15
PLK2	9.61655	10.8975	9.59526	4.17908	4.58699	4.264	1.2477	442.013	5.9935e-18	4.38568e-15
HAPLN1	10.3621	10.6542	9.35857	4.84721	5.04745	5.06922	1.05586	440.163	6.31372e-18	4.42749e-15
TNC	1.08491	0.960311	1.04126	0.120818	0.165007	0.196137	2.6645	434.471	7.42018e-18	4.99527e-15
TGFB2	2.50429	2.48007	2.50632	0.730204	0.648858	0.70762	1.88757	408.673	1.58325e-17	9.95371e-15
PHGDH	58.2974	59.0723	59.4674	104.751	105.394	101.299	-0.778722	408.39	1.59685e-17	9.95371e-15
PLA2G2A	3.41053	2.74586	3.08909	0.0797219	0.0962885	0.192282	4.55328	404.58	1.79289e-17	1.07766e-14
KIF1A	4.98208	4.6389	4.76376	8.4503	9.56382	9.02173	-0.875824	398.567	2.15694e-17	1.25177e-14
IL32	2.36236	2.70499	2.40104	0.320933	0.252799	0.420686	2.92202	389.032	2.90751e-17	1.63111e-14
BMP4	7.73617	6.76216	6.77772	2.2374	2.40053	2.8121	1.5236	388.424	3.22958e-17	1.70831e-14
CTSE	2.10576	2.36073	2.92313	0.0502926	0.133636	0.0404338	5.0755	434.492	3.24812e-17	1.70831e-14
EMP1	1.35718	1.46269	1.40682	0.268503	0.322919	0.378918	2.13404	377.661	4.18921e-17	2.12816e-14
PPL	0.620424	0.671228	0.72623	0.0466065	0.0548842	0.0667438	3.58641	376.865	4.29931e-17	2.12816e-14
CCDC85A	34.6824	34.2819	34.7172	20.4882	19.6716	21.6431	0.783841	375.826	4.44783e-17	2.13877e-14
RIMS4	1.31525	1.47861	1.48659	4.0425	4.26963	3.83264	-1.44803	372.26	5.00082e-17	2.33788e-14
TAGLN	5.85291	5.28929	6.14594	1.71472	2.05448	2.26088	1.53805	385.409	5.18567e-17	2.35878e-14
PCK2	9.66144	9.30522	9.40918	18.6634	18.0721	17.4798	-0.895818	366.07	6.14451e-17	2.72137e-14
GJA1	35.4091	36.6172	35.3379	20.9363	21.615	22.519	0.759538	354.455	9.12446e-17	3.91788e-14
CRIM1	9.89741	9.75044	9.58279	5.63958	5.59956	5.59934	0.833772	353.868	9.31165e-17	3.91788e-14
CD24	4.54026	4.54797	5.35169	1.57595	1.34114	1.4995	1.76645	350.001	1.06527e-16	4.37279e-14
AKNA	1.2918	1.13167	1.32441	3.20591	3.12524	2.92384	-1.26198	349.083	1.10005e-16	4.40806e-14
TGFB2-AS1	13.5003	13.5993	11.9885	1.68819	2.21377	2.47214	2.60702	343.336	1.34767e-16	5.27472e-14
ETV5	1.84397	1.56666	1.49914	0.216091	0.341159	0.339706	2.42994	337.658	1.77232e-16	6.77913e-14
GPNMB	8.86856	8.82007	8.72203	4.40554	3.9826	4.79157	1.03859	332.062	2.23095e-16	8.34374e-14
HSPA1A	11.6707	10.1744	11.5848	22.3435	21.8245	23.4874	-0.981894	325.465	2.58718e-16	9.4193e-14
KCNMA1	0.822549	0.798276	0.751091	0.295544	0.304788	0.287872	1.45211	325.022	2.63046e-16	9.4193e-14
FSTL1	24.0773	23.7731	23.2532	14.977	15.1259	15.8558	0.66646	319.893	3.19232e-16	1.11931e-13
COL1A2	1.12341	1.13043	1.22169	0.393345	0.404306	0.416273	1.55844	308.739	4.91279e-16	1.68739e-13
TMEM179	0.727655	0.554559	0.81517	2.68314	2.597	2.68722	-1.87694	303.012	6.16455e-16	2.07499e-13
IGFBP5	4.55528	5.04026	5.34235	10.7946	11.5753	10.2055	-1.07532	354.446	7.7432e-16	2.55525e-13
TGM1	5.45064	4.74676	4.43753	1.42663	1.37268	1.77829	1.68194	326.302	8.27017e-16	2.67667e-13
TSC22D3	1.8215	2.1134	2.04057	4.4251	5.2153	4.84362	-1.22973	292.6	9.41045e-16	2.98826e-13
PHLDB2	0.646243	0.456484	0.591051	0.0850503	0.0991511	0.0936481	2.61948	287.394	1.16878e-15	3.64268e-13
ATF4	153.228	151.956	153.077	244.297	239.187	246.283	-0.633745	283.482	1.37878e-15	4.21908e-13
CTB-113P19.1	22.8805	23.0794	21.1154	10.9542	12.3814	12.6803	0.927147	282.133	1.4603e-15	4.38872e-13
LMO7	14.6722	14.4235	13.5361	9.17235	9.0931	9.45467	0.657459	281.027	1.53108e-15	4.52072e-13
C1orf198	22.8385	21.2857	22.0222	12.6931	13.8197	14.6272	0.718486	272.915	2.17762e-15	6.31885e-13
PALLD	12.5729	12.0519	11.6878	7.94248	7.67437	7.74431	0.673399	271.668	2.30074e-15	6.56296e-13
FRMD6	3.2204	3.0787	3.10947	1.63587	1.71275	1.65737	0.946357	266.778	2.86096e-15	7.94345e-13
MYL9	31.7706	30.3785	33.2973	19.5077	18.922	20.5584	0.732672	266.637	2.87909e-15	7.94345e-13
RHOBTB3	12.9151	11.8714	12.6734	7.84728	7.92771	8.32945	0.671875	263.335	3.34279e-15	9.07407e-13
GALC	0.385177	0.419948	0.516799	0.00656076	0.0190179	0.01978	4.77305	256.16	4.65161e-15	1.22861e-12
PSAT1	81.6725	86.7741	81.8542	138.465	136.589	130.531	-0.657857	255.942	4.69904e-15	1.22861e-12
ALCAM	17.0062	17.5894	17.5252	10.8216	11.4176	12.0199	0.642654	255.734	4.74508e-15	1.22861e-12
KRT80	1.18055	1.12952	1.40913	0.174991	0.246167	0.179998	2.66986	254.22	5.09355e-15	1.29885e-12
CRYAB	10.5385	9.3118	10.4177	5.03263	4.78075	5.52629	1.01292	240.057	1.00798e-14	2.53197e-12
BST2	23.7658	24.1498	26.5017	13.5252	12.8463	12.5467	0.986147	239.127	1.05551e-14	2.6124e-12
AC007743.1	13.8967	12.6926	13.7419	8.00755	7.72559	8.20969	0.789124	234.843	1.30794e-14	3.19023e-12
GDA	0.595577	0.476586	0.589222	0.0566513	0.0821084	0.0888146	2.84861	232.075	1.50511e-14	3.56441e-12
GATM	0.524493	0.449877	0.54634	0.0606554	0.0293039	0.0325101	3.73661	232.015	1.50968e-14	3.56441e-12
INHBE	1.33829	1.12717	1.31752	4.05445	4.08979	3.55518	-1.58615	231.819	1.52488e-14	3.56441e-12
ADM2	1.41544	1.46505	1.28135	3.38237	3.34661	3.4602	-1.26019	225.146	2.15354e-14	4.96494e-12
TMSB4X	21.1196	22.2856	23.3985	12.9736	12.0281	12.035	0.898888	223.579	2.33841e-14	5.31831e-12
AARS	65.6344	67.0794	66.6764	103.232	102.903	99.1267	-0.576533	222.379	2.49166e-14	5.59128e-12
CCL2	5.72569	5.87578	5.8453	1.64589	1.6339	2.35193	1.64243	223.302	2.5651e-14	5.68036e-12
L1CAM	2.80846	2.99516	2.96632	1.39344	1.32018	1.6186	1.05215	219.585	2.89167e-14	6.32037e-12
PARD3B	1.61937	1.48288	1.60963	0.77202	0.737624	0.746378	1.10369	217.468	3.24085e-14	6.99276e-12
EVA1A	2.18341	2.37254	2.25882	0.538501	0.532148	0.688766	1.973	213.173	4.09665e-14	8.72742e-12
SEMA5A	0.555916	0.60248	0.597299	0.140657	0.182404	0.187482	1.8006	212.062	4.35556e-14	9.16302e-12
C6orf223	5.05691	4.63074	4.24009	2.26344	2.26159	2.1437	1.09265	209.298	5.07942e-14	1.05539e-11
S100A10	44.2569	44.315	46.9831	29.4258	29.7574	30.3068	0.639064	207.933	5.48384e-14	1.12552e-11
JUN	7.77147	6.76632	7.40022	3.84527	4.13407	3.97368	0.907953	206.277	6.02175e-14	1.22104e-11
KRT17	1.08439	1.00063	1.22831	0.105898	0.102323	0.0957811	3.48401	203.406	7.09325e-14	1.42118e-11
CTD-2231E14.2	82.0395	75.5825	80.1643	53.3343	55.5077	57.3318	0.5536	202.942	7.28485e-14	1.43607e-11
UCA1	0.983913	1.21107	1.02777	0.0584304	0.0705725	0.0234882	4.4676	202.815	7.33819e-14	1.43607e-11
HMGCS1	19.295	19.1837	19.1395	12.9703	13.6643	13.207	0.570024	201.827	7.7686e-14	1.50282e-11
VEGFA	6.04112	6.00371	6.03681	9.3768	9.21917	8.88887	-0.565152	200.646	8.31906e-14	1.59102e-11
ANXA3	0.489276	0.519504	0.741968	0.0349617	0.0506722	0.0421622	3.80339	199.355	8.96892e-14	1.69603e-11
ISG15	19.4699	16.604	19.4123	7.98573	9.43852	8.85657	1.10577	197.767	9.84446e-14	1.84091e-11
ARID5B	4.06622	3.95206	3.89253	2.39133	2.29339	2.1695	0.839181	197.04	1.02756e-13	1.90042e-11
RND3	9.66194	9.38749	8.57534	5.19535	5.39917	4.94317	0.865823	196.687	1.04918e-13	1.91932e-11
NEFL	15.704	16.2966	14.4286	25.652	24.7361	24.3801	-0.650565	197.108	1.10018e-13	1.98473e-11
AP1M2	5.52264	5.60357	5.41349	2.42695	2.25708	2.56094	1.22645	195.759	1.10852e-13	1.98473e-11
TPM4	177.239	172.367	171.627	124.288	122.978	123.053	0.530467	192.309	1.36275e-13	2.41421e-11
MYOF	1.59459	1.86531	1.97633	0.861404	0.846368	0.796638	1.18185	191.136	1.46301e-13	2.56484e-11
ACTA2-AS1	4.32155	4.3865	4.24959	1.96946	1.45782	1.91703	1.32272	191.751	1.51344e-13	2.62591e-11
C4BPB	1.02557	1.06846	1.06381	0.0417308	0.0806442	0.159364	3.38363	190.322	1.53722e-13	2.63994e-11
ETV1	1.56399	1.38811	1.55267	0.731075	0.695148	0.718792	1.10967	188.437	1.72498e-13	2.93246e-11
XIST	0.0980081	0.116921	0.116658	0.00897293	0.00487689	0.00541048	4.18388	186.228	1.97713e-13	3.29666e-11
IER3	12.0378	10.8703	10.5056	4.32582	4.90567	5.59506	1.18009	186.217	1.97839e-13	3.29666e-11
ITGB2	0.593637	0.626493	0.594499	0.131756	0.109803	0.13903	2.28644	185.465	2.07317e-13	3.42073e-11
DAB2	2.66978	2.45659	2.61369	0.800732	0.904054	1.16507	1.43785	255.829	2.11809e-13	3.46092e-11
AXIN2	12.6225	11.6504	12.5483	8.11404	7.69939	8.27658	0.649519	183.878	2.28941e-13	3.70489e-11
CARS	8.93553	9.56211	9.0549	14.0127	13.9211	13.5146	-0.54913	182.768	2.45505e-13	3.9351e-11
ANXA2	62.7984	60.0161	59.4655	39.0734	39.3884	44.9239	0.600158	185.523	2.5795e-13	4.09557e-11
GAS5	52.2624	52.6048	52.2103	73.7571	75.7566	76.7828	-0.488907	180.504	2.83439e-13	4.4582e-11
TMTC1	1.14034	1.18616	1.11839	0.633293	0.587527	0.551578	1.0096	179.823	2.96037e-13	4.60968e-11
SLC1A3	8.68486	9.25427	8.96962	5.94646	5.97708	5.96018	0.630348	179.691	2.98547e-13	4.60968e-11
SLC1A5	45.2095	44.4225	44.8607	62.1666	65.2685	67.645	-0.499274	178.794	3.16248e-13	4.83859e-11
GAB2	8.36991	7.45003	7.24231	4.31173	4.77321	4.95253	0.742903	178.619	3.42349e-13	5.19075e-11
OSBPL6	2.04921	2.08895	2.22709	3.51247	3.68112	3.60121	-0.718965	176.412	3.68955e-13	5.54421e-11
CDH1	0.821475	0.682747	0.604276	0.115984	0.105065	0.157356	2.45326	176.128	3.75844e-13	5.59774e-11
H19	2.94316	2.84078	2.69105	0.729115	0.918916	1.11822	1.60956	173.569	4.44522e-13	6.56254e-11
ETV4	0.966102	1.1011	0.9209	0.198623	0.206912	0.149707	2.48615	168.597	6.19868e-13	9.07164e-11
TIMP3	12.8832	12.0442	11.1147	5.55459	5.38588	6.50502	1.07376	272.99	6.54382e-13	9.49418e-11
LGALS3BP	3.83803	3.62152	3.87922	1.66165	1.71119	2.01141	1.09939	166.488	7.15545e-13	1.02928e-10
FXYD5	23.8782	23.0238	24.21	16.3669	15.8614	16.9142	0.571228	165.545	7.63435e-13	1.08887e-10
PRSS12	7.10134	7.08043	6.87874	4.5442	4.42103	4.5699	0.675722	165.4	7.71059e-13	1.0905e-10
KLHL4	3.03681	2.80801	2.77226	1.52387	1.51147	1.61961	0.91624	163.289	8.92434e-13	1.25164e-10
TOX	3.15223	3.23119	3.1003	1.64757	1.57101	1.58168	1.02551	159.756	1.14397e-12	1.59115e-10
MYL12A	53.4677	55.5059	51.1499	38.5953	39.579	37.45	0.507886	159.562	1.15986e-12	1.60004e-10
CADM1	6.93096	6.38127	6.57717	4.33668	4.58006	4.79852	0.569196	159.323	1.17973e-12	1.61421e-10
KIRREL	10.3135	9.48204	10.027	6.84854	6.90041	7.20951	0.544329	157.455	1.34827e-12	1.82995e-10
PCDH7	1.62709	1.56105	1.68299	0.961417	0.961635	0.974271	0.790508	156.415	1.45315e-12	1.95651e-10
SOST	2.28594	1.78021	1.71221	0.525645	0.395034	0.375647	2.20028	155.828	1.51625e-12	2.02528e-10
DKK2	0.849302	0.881657	0.848374	0.176247	0.0976707	0.200044	2.46959	155.127	1.59549e-12	2.11433e-10
HMCN1	0.552817	0.550957	0.62299	0.26029	0.272462	0.268848	1.15274	154.653	1.6515e-12	2.1597e-10
OLR1	1.99986	1.55368	1.50105	0.234359	0.127377	0.326787	2.84756	187.658	1.65539e-12	2.1597e-10
CTGF	3.63311	3.36102	3.67477	1.26349	1.20696	1.59297	1.41232	154.277	1.69752e-12	2.19764e-10
SELP	0.648142	0.633532	0.569101	0.0641507	0.0650844	0.0464177	3.4288	153.921	1.74236e-12	2.23847e-10
CEBPG	19.8334	19.7902	19.618	27.5302	28.8961	27.9055	-0.471687	153.265	1.82826e-12	2.33103e-10
HSPA1B	35.9393	33.4901	39.3788	71.2953	69.5193	78.043	-0.968636	333.717	1.87021e-12	2.36659e-10
TJP2	2.20905	1.9022	2.11236	1.03434	1.02595	1.1742	0.968893	152.297	1.96354e-12	2.46615e-10
RP11-482H16.1	16.3188	16.3315	16.0524	10.6221	9.59726	10.4743	0.705972	150.967	2.16732e-12	2.70193e-10
FOSL2	3.98915	3.96463	3.87562	2.23354	2.3123	2.60678	0.755613	150.716	2.20824e-12	2.7327e-10
IFITM3	89.7532	95.9229	87.0839	57.5327	64.3929	66.5577	0.568515	155.218	2.33154e-12	2.86422e-10
MATN2	3.43904	3.4608	3.59581	2.06028	2.09214	2.26652	0.74636	149.875	2.35164e-12	2.86798e-10
CGNL1	1.85602	1.87639	1.79463	1.01308	1.00385	1.07213	0.873491	148.543	2.59962e-12	3.13673e-10
HSP90B1	385.958	396.235	377.153	288.014	283.695	281.492	0.479735	148.493	2.60928e-12	3.13673e-10
DDIT4L	2.10319	1.9693	2.29896	0.643092	0.758666	0.829648	1.53519	148.191	2.66972e-12	3.18662e-10
TRIM51CP	13.831	14.5434	14.1065	24.6489	24.2951	23.0402	-0.717167	145.296	3.32995e-12	3.94594e-10
CDH6	10.0403	10.3561	9.93659	6.94862	7.21909	7.83882	0.499153	145.207	3.35276e-12	3.94594e-10
SARS	76.5789	77.631	76.6655	112.982	109.131	106.584	-0.471949	142.283	4.20777e-12	4.91784e-10
SERPINF1	7.60958	7.03095	7.83298	12.4892	13.3751	11.9734	-0.711445	141.877	4.34421e-12	5.04227e-10
PTX3	1.9223	1.96282	1.62395	0.323134	0.41816	0.459272	2.18449	141.363	4.52339e-12	5.21429e-10
ANOS1	0.471527	0.528248	0.470611	0.125585	0.122862	0.106015	2.10637	140.936	4.67838e-12	5.35627e-10
PRSS23	0.68305	0.691437	0.7652	0.313154	0.30166	0.324686	1.23337	140.459	4.85831e-12	5.52469e-10
CCDC136	2.95403	3.28195	3.30378	5.65142	5.43792	5.2795	-0.728907	140.13	4.98697e-12	5.63293e-10
BCORL1	7.11057	6.67224	7.59316	11.0095	10.4417	10.9538	-0.559493	140.637	5.02576e-12	5.63891e-10
COL5A2	43.1947	44.4467	43.7575	31.9184	32.8437	34.3532	0.444646	139.644	5.18344e-12	5.77731e-10
COL3A1	112.193	110.426	111.332	79.3845	79.3927	87.5946	0.476482	139.285	5.33385e-12	5.90584e-10
IFI6	7.42108	7.95231	8.43238	3.41652	3.18865	2.96528	1.37781	139.021	5.44725e-12	5.98101e-10
OPTN	11.2324	11.3399	11.5369	8.23558	7.56601	7.83505	0.571282	138.963	5.47282e-12	5.98101e-10
HSPB3	11.9308	9.40062	10.1335	3.99796	4.2631	4.47698	1.31691	138.785	5.55124e-12	6.02757e-10
IFIT3	2.96415	3.24147	2.65911	1.18727	1.24143	1.19657	1.32282	138.561	5.65183e-12	6.09746e-10
NOG	21.2294	18.1136	19.1492	10.6026	11.8855	12.7435	0.755831	138.359	6.08395e-12	6.52184e-10
RUNX2	2.41796	2.63403	2.50812	1.43755	1.53294	1.61826	0.756167	137.263	6.27385e-12	6.66122e-10
APCDD1	6.34707	5.81483	5.8082	3.48091	3.66371	4.05699	0.709611	137.225	6.29313e-12	6.66122e-10
PPP1R15A	27.9488	25.8934	24.778	18.7621	18.0029	18.6457	0.539167	136.773	6.52768e-12	6.8663e-10
SPRY4	0.360834	0.289998	0.248314	0.0226529	0.00547204	0.0136592	4.43506	136.227	6.82375e-12	7.13315e-10
RPL26L1	120.38	106.654	109.381	81.7837	78.8092	82.669	0.502585	136.409	7.04653e-12	7.32057e-10
SAMD4A	3.09948	3.11881	3.09801	2.0273	2.15439	2.07212	0.613086	134.049	8.15527e-12	8.42044e-10
LIMA1	18.6204	20.0479	18.9571	14.517	13.9053	13.7755	0.490398	133.836	8.30018e-12	8.47701e-10
MTHFD2	39.757	38.986	39.082	54.7624	53.9177	54.1933	-0.429613	133.82	8.3108e-12	8.47701e-10
ADCYAP1	1.28537	1.17293	1.04397	0.270663	0.341122	0.368983	1.8254	133.723	8.37785e-12	8.49393e-10
MLLT4	2.46859	2.44416	2.53337	3.88047	4.08217	3.63865	-0.598437	133.395	8.60819e-12	8.6752e-10
FABP3	11.9173	11.9323	12.2158	6.15359	5.66122	6.73675	0.995026	133.27	8.69743e-12	8.71296e-10
CYR61	13.6466	13.009	11.7727	4.10381	4.7319	5.69687	1.41283	273.387	8.80817e-12	8.77169e-10
CHODL	8.30163	9.75636	9.3665	14.5348	15.3486	14.5604	-0.649134	131.65	9.95347e-12	9.85394e-10
KRT4	1.38441	1.40934	1.14768	0.41911	0.352709	0.374995	1.8174	131.088	1.04337e-11	1.0269e-09
F2R	5.17232	4.98469	4.92692	3.0615	3.21619	3.18737	0.705367	130.856	1.06396e-11	1.04012e-09
IFI44L	2.72841	3.19482	3.07663	1.9109	1.90132	1.80613	0.729927	130.751	1.0734e-11	1.04012e-09
CDH13	0.240455	0.252543	0.263252	0.0440287	0.037708	0.0603371	2.41982	130.729	1.07535e-11	1.04012e-09
ASS1	56.9062	56.2355	58.1365	76.0478	78.3675	83.0792	-0.433696	128.986	1.24637e-11	1.19592e-09
ADAMTS12	0.912845	0.808179	0.816005	0.338874	0.398231	0.383816	1.19598	128.946	1.25064e-11	1.19592e-09
OCIAD2	0.664785	0.692584	0.992985	0	0.0653428	0.0434952	4.3041	129.424	1.26858e-11	1.20623e-09
ITGBL1	1.15855	1.00804	1.08712	0.261091	0.378417	0.454804	1.55473	128.402	1.38354e-11	1.30815e-09
AL358113.1	4.40783	3.83086	4.22597	2.04215	2.12193	2.30882	0.970092	127.497	1.41562e-11	1.331e-09
GARS	81.1313	84.3257	81.6763	112.299	115.792	112.31	-0.423943	125.461	1.68851e-11	1.5717e-09
EGR1	1.63652	1.60492	1.47322	0.499427	0.548059	0.576474	1.55434	125.448	1.6903e-11	1.5717e-09
OAF	29.7786	27.3955	27.4622	19.3151	20.5566	21.6354	0.492792	125.017	1.75521e-11	1.62308e-09
INHBB	1.31659	1.4824	1.6887	3.14446	3.49406	3.37074	-1.09612	124.528	1.83184e-11	1.6847e-09
KIF20B	15.5538	15.9094	15.0902	11.9214	10.8417	11.0584	0.501013	124.632	1.91486e-11	1.75147e-09
ALPK2	0.200955	0.212735	0.250541	0.0284872	0.0378477	0.02004	3.01083	123.85	1.94441e-11	1.76889e-09
CCDC88C	8.90515	8.38603	8.49077	11.7186	12.1221	11.629	-0.423904	123.676	1.9744e-11	1.78652e-09
RBMS1	3.15941	3.34798	3.29198	2.19223	2.28648	2.21688	0.590492	123.038	2.08889e-11	1.88e-09
NELL2	10.2781	9.86656	10.1176	13.6548	14.9264	14.1471	-0.461074	122.911	2.1126e-11	1.89123e-09
EN1	6.6728	5.94453	6.69221	4.12707	3.65419	3.4802	0.829852	122.696	2.24908e-11	2.00012e-09
NOV	13.8601	12.913	13.2339	8.15805	8.87407	9.31301	0.633299	122.162	2.25801e-11	2.00012e-09
LAMB3	0.386201	0.353494	0.331698	0.0471438	0.0273314	0.0227413	3.53635	120.02	2.73661e-11	2.41137e-09
NUAK1	2.34667	1.91053	2.13537	1.2076	1.19462	1.10957	0.899409	119.29	2.92361e-11	2.56273e-09
RP1-261G23.7	100.809	97.1353	104.736	184.11	169.668	158.982	-0.714161	118.882	3.03439e-11	2.64605e-09
EIF5B	78.0656	77.771	72.1938	58.7959	54.8381	55.2939	0.469848	118.009	3.45961e-11	3.00131e-09
CXCL14	1.76442	1.14024	1.57783	0.272064	0.34503	0.232402	2.42238	116.041	3.94114e-11	3.40151e-09
PRELP	0.351048	0.313481	0.399227	0.0623312	0.0451703	0.0516784	2.79795	115.808	4.02739e-11	3.44855e-09
TINAGL1	0.868239	0.759819	0.732738	0.254367	0.147469	0.245405	1.89712	115.783	4.03663e-11	3.44855e-09
ADM	4.70101	4.11257	4.00649	1.97692	1.81467	2.37414	1.06832	115.688	4.114e-11	3.48926e-09
SLC12A2	4.08755	3.80115	3.98188	2.6915	2.82987	2.80782	0.546383	115.549	4.12575e-11	3.48926e-09
IFI44	2.15984	1.96889	2.43641	0.768989	0.76426	0.543172	1.73647	115.184	4.26878e-11	3.59218e-09
SDC2	18.0738	19.0643	18.4206	14.1656	13.8138	13.6962	0.45577	114.615	4.50273e-11	3.7702e-09
TDO2	0.487784	0.396693	0.292741	0.0595441	0.0246575	0.0256456	3.49295	114.4	4.59454e-11	3.82802e-09
MORC4	4.71516	5.14601	5.19742	8.37122	7.80282	7.53582	-0.60677	114.786	4.61845e-11	3.82899e-09
SOX4	9.18287	8.25616	8.70148	5.94529	5.69469	6.43618	0.565306	114.169	4.69547e-11	3.87376e-09
MISP	0.948158	0.911114	1.13147	0.226452	0.240689	0.263988	2.06566	113.804	4.85987e-11	3.98983e-09
CUL4B	9.52119	9.34087	9.46817	7.03086	7.17658	6.85071	0.467034	113.725	4.89667e-11	4.00053e-09
ST14	0.365408	0.432981	0.669139	0.0617616	0.037298	0.0620681	3.26516	113.823	5.10002e-11	4.14654e-09
EPPK1	0.0955124	0.115143	0.179759	0.0167893	0.0141948	0.0134981	3.23554	112.154	5.97307e-11	4.83302e-09
EID1	132.274	130.835	133.669	103.194	102.502	105.508	0.388269	111.306	6.16649e-11	4.96564e-09
CTB-102L5.4	7.94987	7.12412	8.71784	3.11636	2.43666	2.02745	1.73637	111.037	6.32846e-11	5.07181e-09
CTD-2535L24.2	13.9598	13.8595	14.1342	9.47635	8.53398	9.27277	0.663843	110.931	6.39371e-11	5.09982e-09
SPINT1	0.310683	0.393034	0.570414	0.0252835	0.00916127	0.0304908	4.2993	110.129	6.9095e-11	5.48523e-09
SLC1A4	0.722455	0.790693	0.661294	1.63905	1.60867	1.41632	-1.0574	109.858	7.09373e-11	5.60505e-09
KLF5	12.7673	13.0628	11.3385	7.46478	8.42696	8.78026	0.620043	113.115	7.21298e-11	5.67264e-09
C1orf115	1.34344	1.54758	1.31438	3.80468	2.8998	3.20388	-1.18135	112.959	7.31831e-11	5.7287e-09
VLDLR	2.13408	2.03431	2.0864	3.21241	3.20705	3.27268	-0.595335	109.117	7.62489e-11	5.94106e-09
IGFBP3	29.3574	33.7431	27.5542	10.2955	10.3857	11.1696	1.54535	507.217	8.14101e-11	6.31397e-09
WNT5A	4.15634	4.05045	3.65132	2.53882	2.64988	2.64583	0.628565	108.063	8.45613e-11	6.52829e-09
SHROOM3	3.27537	2.88752	3.18526	2.0791	2.1355	2.23441	0.569037	107.693	8.7705e-11	6.74007e-09
TLE4	4.02493	3.65089	3.64318	2.54322	2.5525	2.51297	0.606598	107.327	9.09411e-11	6.95699e-09
2021-09-03	0.946267	1.1996	1.03483	2.0132	2.26612	2.14923	-0.966348	105.907	1.04754e-10	7.97745e-09
HSPA5	174.959	176.73	178.292	133.025	129.315	144.069	0.420754	105.829	1.05576e-10	8.00384e-09
OLFML1	4.71506	5.15982	5.4117	3.15369	2.90872	3.34745	0.748427	104.966	1.15153e-10	8.69072e-09
ASPM	15.5382	15.7296	14.7928	12.2198	11.7509	11.646	0.409084	104.767	1.1748e-10	8.82673e-09
ANXA2P2	21.5173	18.9471	17.9614	12.7747	11.5163	11.3557	0.747028	105.106	1.19009e-10	8.9019e-09
DUSP4	0.336974	0.468297	0.537941	0.0802126	0.138615	0.0967329	2.1451	104.604	1.25166e-10	9.321e-09
ARHGAP23	5.21678	4.9287	5.38947	2.79685	3.36342	3.60194	0.699507	118.357	1.2692e-10	9.40999e-09
C19orf33	5.54877	4.57893	5.2171	1.74174	1.26221	1.13775	1.96227	103.884	1.28483e-10	9.48405e-09
COL11A1	55.3993	56.2678	56.0453	44.0634	44.6084	43.7257	0.378971	103.737	1.3043e-10	9.58579e-09
CLPTM1L	20.5961	19.9698	19.8352	15.6245	15.7718	16.236	0.379204	103.625	1.31919e-10	9.6138e-09
OAS3	1.76346	1.65745	1.63522	1.06909	0.928132	0.945691	0.825001	103.623	1.31954e-10	9.6138e-09
HIPK2	2.49274	2.37662	2.31452	3.30843	3.60687	3.42535	-0.491979	102.335	1.50557e-10	1.09219e-08
CPE	15.6042	16.4721	16.3812	22.9789	23.8268	22.162	-0.466963	102.018	1.5557e-10	1.12371e-08
ATXN1	1.82439	1.63164	1.7094	1.17327	1.1809	1.12997	0.604087	101.971	1.56314e-10	1.12426e-08
SCARA3	26.9506	23.7483	25.9529	12.4301	12.4935	14.9031	0.975596	249.256	1.58294e-10	1.13366e-08
NFKBIA	21.6924	20.6881	20.4339	15.4352	15.1238	15.508	0.483438	101.704	1.60687e-10	1.14592e-08
SLC12A7	9.08248	8.21772	9.16192	11.965	12.5426	12.9088	-0.463759	101.465	1.64717e-10	1.1697e-08
APEH	9.83355	9.15539	9.76938	6.47346	6.87348	7.22265	0.517231	101.415	1.65583e-10	1.17091e-08
SFN	3.01046	3.25698	4.59183	1.05158	1.22914	1.28862	1.65861	101.223	1.76806e-10	1.24004e-08
SEMA3C	1.7654	1.68535	1.56798	0.885828	0.942208	0.913198	0.900175	100.783	1.76833e-10	1.24004e-08
EPHA2	6.24732	5.3064	5.93654	3.33756	3.31592	4.00548	0.737465	103.735	1.85215e-10	1.29343e-08
CARMIL2	3.39069	3.02075	3.3359	4.79236	4.87223	5.10605	-0.565207	100.133	1.89252e-10	1.31616e-08
CPED1	1.08703	1.01499	0.999992	0.366121	0.505374	0.532634	1.1445	100.034	1.91222e-10	1.32439e-08
B2M	21.1851	19.9312	19.92	14.7517	15.2734	16.6902	0.419779	99.345	2.056e-10	1.41813e-08
MARS	12.6046	12.8579	13.2289	16.7436	17.7436	17.4261	-0.384596	98.9626	2.14071e-10	1.47054e-08
IQCE	5.66364	5.69861	5.76295	8.21884	7.6944	8.05606	-0.444905	98.784	2.18158e-10	1.49252e-08
MYL12B	154.696	156.642	145.377	108.574	118.999	123.668	0.415511	98.5023	2.24772e-10	1.53155e-08
C1orf21	1.32068	1.22413	1.17986	2.02438	2.02013	1.9122	-0.64502	98.4213	2.26716e-10	1.53856e-08
RP13-270P17.1	41.2938	42.3701	38.8187	29.5285	28.9998	29.5904	0.512215	97.7673	2.43073e-10	1.64294e-08
DDX58	1.22187	0.978239	0.951883	0.390887	0.395086	0.372152	1.4618	97.4182	2.52321e-10	1.69862e-08
RP11-672L10.2	0.830391	0.713546	0.710861	0.183607	0.241165	0.193744	1.87635	97.306	2.55371e-10	1.71231e-08
BAMBI	12.3645	12.103	12.2681	8.26268	8.18943	8.90265	0.570306	97.123	2.60435e-10	1.73933e-08
GIT1	13.9847	13.6968	14.196	19.1107	18.456	18.998	-0.394832	96.8801	2.67324e-10	1.77829e-08
PHLDB1	5.93569	5.54553	5.74625	4.46287	4.52036	4.63004	0.375984	96.3001	2.8458e-10	1.88562e-08
IFITM1	17.5482	17.9703	18.4538	11.8991	12.4088	12.1998	0.606165	95.8072	3.00188e-10	1.97521e-08
IVNS1ABP	11.4268	11.402	11.4061	8.79279	9.21625	8.56402	0.404523	95.7992	3.00448e-10	1.97521e-08
ESF1	36.2517	37.762	34.1483	26.2732	23.0656	24.9931	0.580246	130.093	3.05603e-10	2.00128e-08
FREM2	2.51733	2.57688	2.52034	1.73334	1.93219	1.83237	0.506827	95.5575	3.08442e-10	2.01205e-08
S100A4	25.9453	29.001	28.2974	18.8719	18.8997	19.5188	0.583153	95.2741	3.1811e-10	2.0671e-08
OLFML3	6.15473	7.40231	6.76143	3.619	4.17549	4.55577	0.751463	97.454	3.3119e-10	2.14382e-08
NAALAD2	0.286547	0.248356	0.349334	0.0432093	0.0715726	0.0521085	2.42744	94.6724	3.39734e-10	2.18473e-08
EPHB6	0.642928	0.668959	0.668806	1.36223	1.46859	1.37914	-1.0434	94.6624	3.40106e-10	2.18473e-08
KLHL36	1.30284	1.27402	1.28823	2.1683	1.94143	2.10432	-0.643568	93.8701	3.71063e-10	2.37452e-08
UNC13D	0.307571	0.248247	0.326892	0.0635383	0.0209296	0.0626927	2.6251	93.86	3.84896e-10	2.45371e-08
PALM2-AKAP2	30.0796	28.8307	28.0282	22.8662	23.3114	23.0828	0.364692	93.0697	4.05438e-10	2.57492e-08
PDPN	1.17093	1.15976	1.15471	0.314056	0.472689	0.473422	1.46739	92.8738	4.14359e-10	2.61574e-08
IL7R	9.42255	9.61463	8.04682	1.66252	1.55821	2.08512	2.37251	525.588	4.14975e-10	2.61574e-08
FKRP	10.7808	10.6452	10.3184	13.7301	14.7589	14.9425	-0.417401	92.8171	4.16982e-10	2.61859e-08
FLNA	117.882	106.759	112.157	80.7892	85.1926	92.2834	0.420751	92.6904	4.41329e-10	2.74777e-08
AKAP2	26.8586	26.2585	25.5634	20.8736	20.9133	21.2886	0.355915	92.3006	4.41712e-10	2.74777e-08
EIF4EBP1	95.6632	90.4757	96.2539	123.273	122.902	129.286	-0.373673	92.2484	4.44299e-10	2.74777e-08
SERPINB1	0.33591	0.357309	0.37631	0.0289445	0.0209756	0.0174529	4.01189	92.2234	4.45546e-10	2.74777e-08
FBN2	5.55947	5.56958	6.13987	4.23815	4.21968	4.55246	0.448746	92.2199	4.45717e-10	2.74777e-08
NRXN2	0.774307	0.677255	0.754149	1.19349	1.34336	1.31681	-0.776213	91.6777	4.73655e-10	2.90935e-08
ANKRD30B	0.562096	0.616022	0.601076	0.164677	0.20613	0.234701	1.56626	90.9967	5.11447e-10	3.13005e-08
TUBB4A	5.50326	5.52863	5.7897	8.25522	8.48211	8.50652	-0.544136	90.3662	5.4934e-10	3.34978e-08
RPL22L1	8.77871	8.64315	8.71563	5.69821	5.91508	6.23336	0.583839	90.0601	5.68815e-10	3.45602e-08
CASP4	2.02213	2.29102	2.10958	1.3638	1.35503	1.38794	0.689873	89.9861	5.73635e-10	3.47276e-08
TENM3	5.19369	4.95453	5.21536	3.55736	3.95359	4.03541	0.446432	89.7827	5.8711e-10	3.5416e-08
TP53I11	6.98336	7.05178	7.4456	9.6626	9.6442	10.3477	-0.425107	89.582	6.00739e-10	3.61087e-08
RAP1B	6.44482	5.98876	5.77878	4.72034	4.49715	4.77458	0.41498	89.4057	6.12997e-10	3.67144e-08
MFGE8	14.468	13.81	14.6704	6.71952	7.35174	8.62867	0.950787	223.493	6.1712e-10	3.68302e-08
HAPLN3	1.47461	1.62664	1.60337	0.66073	0.534068	0.781488	1.28606	89.0063	6.41762e-10	3.81656e-08
RASL11B	6.70216	6.261	5.91515	3.31481	3.42607	4.24873	0.7922	89.3173	6.45391e-10	3.82462e-08
GATS	0.993768	1.08681	1.1908	2.35863	2.06981	2.09442	-0.928576	88.6795	6.66382e-10	3.93516e-08
KRT19	1.51792	1.22695	2.41879	0.0575049	0.0972365	0.0693484	4.54462	173.986	6.85848e-10	4.03595e-08
BCL2L1	15.7728	14.0849	15.0968	10.4849	10.8197	11.626	0.48128	88.1058	7.12094e-10	4.1758e-08
LAMA3	1.0444	1.05072	1.23078	1.86102	1.92939	1.69721	-0.666641	88.2341	7.52258e-10	4.39601e-08
PLA2G16	0.334828	0.316585	0.419226	0.0144256	0	0.026095	4.56745	87.5364	7.60826e-10	4.43069e-08
ZNF608	2.26984	2.63817	2.27074	1.4943	1.51417	1.56802	0.689505	87.4423	7.69216e-10	4.46411e-08
PCLO	3.5121	3.4889	3.39852	2.64478	2.62028	2.83182	0.39704	87.0576	8.04577e-10	4.65328e-08
ARHGEF35	0.352077	0.505285	0.662063	0.0552577	0	0.0111064	4.7589	87.3737	8.0755e-10	4.65447e-08
DNAJB11	49.8387	50.4828	48.1665	39.7455	39.4249	40.3887	0.35014	86.8045	8.28793e-10	4.76061e-08
COPS2	10.135	10.0372	9.82183	7.95972	7.77744	7.38086	0.415392	86.4542	8.63619e-10	4.94378e-08
AC013461.1	3.8279	3.68234	3.67035	2.75497	2.91594	2.82343	0.432234	86.3759	8.71615e-10	4.97264e-08
DIRAS1	16.2093	15.908	15.8103	21.804	20.8662	22.5371	-0.407271	86.2969	8.7976e-10	5.00215e-08
CENPE	9.58076	10.2579	9.23186	7.38226	6.79977	6.57552	0.527648	105.155	8.87648e-10	5.03e-08
PAN2	3.11214	3.32031	3.48174	4.74313	5.28057	4.90128	-0.545465	86.0454	9.06252e-10	5.11566e-08
PARVA	2.04916	2.03885	1.82492	1.12294	1.16589	1.35747	0.715656	86.0212	9.08843e-10	5.11566e-08
TFEB	1.28809	1.2759	1.41876	2.29118	2.27512	2.34239	-0.746913	85.5548	9.60435e-10	5.38804e-08
CAMSAP3	2.2082	2.03668	2.32535	3.59511	3.48268	3.56094	-0.651167	85.4997	9.66735e-10	5.40536e-08
ACTB	658.109	588.194	623.894	451.993	473.862	515.904	0.413194	85.9499	9.81269e-10	5.46846e-08
CASZ1	1.7096	1.65066	1.77927	2.38185	2.64781	2.8343	-0.578895	85.243	9.96677e-10	5.536e-08
HOOK2	9.2063	9.06982	9.83585	12.9891	13.2742	12.4561	-0.419943	85.1774	1.0045e-09	5.55629e-08
TSIX	0.0297199	0.0342802	0.041618	0.00604655	0.000876366	0.000729188	4.06228	85.157	1.00693e-09	5.55629e-08
PDE5A	1.66989	1.6378	1.57646	1.09023	1.00252	1.09103	0.654008	85.0096	1.02477e-09	5.63623e-08
SEMA3B	1.00691	0.908625	1.13395	0.450256	0.483813	0.491498	1.13641	84.869	1.04211e-09	5.71293e-08
LINC00152	3.67946	2.97372	3.17076	1.81389	1.84968	1.94529	0.827749	83.5509	1.22084e-09	6.67103e-08
POSTN	98.909	103.651	95.4688	79.4909	79.3474	78.8741	0.363885	83.4263	1.23936e-09	6.75033e-08
CPLX1	9.70888	9.8891	10.5083	14.7405	15.2047	14.4378	-0.515885	83.1453	1.28228e-09	6.96154e-08
PALM	8.69451	7.74183	8.21916	11.1395	11.3255	11.8	-0.44177	83.0605	1.29553e-09	6.99396e-08
EHD2	5.50111	5.13508	5.18507	3.56117	3.2259	3.7922	0.612365	83.054	1.29656e-09	6.99396e-08
HMGA2	1.57969	1.40621	1.51179	0.872112	1.04702	1.064	0.614606	82.8059	1.33623e-09	7.18493e-08
MBNL1	8.8071	8.64889	8.90986	6.9481	6.89006	7.1763	0.365413	82.6294	1.36528e-09	7.3177e-08
VCL	20.4785	19.7062	19.6959	15.6173	16.5006	16.5748	0.335025	82.4674	1.3925e-09	7.43995e-08
RBM3	35.7211	36.3577	35.5658	27.6872	29.2747	30.1186	0.342881	82.3897	1.40578e-09	7.48709e-08
CKAP4	30.1645	30.1516	31.2791	22.9794	24.8498	25.3298	0.361662	82.0353	1.46808e-09	7.79424e-08
SNAI2	4.79547	4.62918	4.24676	2.11916	2.41734	2.85141	0.895518	82.0042	1.47367e-09	7.79935e-08
GRB10	3.29532	2.97699	3.16476	4.12469	4.74469	4.74883	-0.497952	81.6598	1.53732e-09	8.11069e-08
CREB5	0.183292	0.147309	0.228803	0.0345207	0.0472534	0.0439432	2.1761	81.3616	1.59483e-09	8.38779e-08
CTB-147N14.6	24.9218	22.8879	24.1855	32.2439	34.3238	37.1932	-0.495228	81.0123	1.66514e-09	8.72429e-08
HES7	19.5058	21.2177	20.1835	29.6037	28.5581	27.8524	-0.454591	80.9927	1.66918e-09	8.72429e-08
JUP	0.544307	0.430825	0.609771	0.16309	0.151018	0.142046	1.85205	80.8511	1.69871e-09	8.85117e-08
TNS2	3.81484	3.65282	4.02823	2.53403	2.67436	2.8958	0.539724	80.6264	1.74673e-09	9.07327e-08
TMEM173	1.44502	1.31875	1.60103	0.697826	0.648984	0.722328	1.12099	80.4231	1.79142e-09	9.2768e-08
CEP290	3.40754	3.3858	3.18443	2.40524	2.18661	2.46396	0.535921	80.3923	1.79831e-09	9.28391e-08
MYO1C	14.7364	13.9128	14.3622	10.4802	11.3126	12.0756	0.379207	80.3631	1.80484e-09	9.28915e-08
IFIT1	1.48432	1.37578	1.44756	0.776539	0.60495	0.75503	1.05327	80.2802	1.82358e-09	9.35695e-08
C6orf132	0.223057	0.14939	0.244887	0.0392094	0.0142072	0.00788081	3.51975	79.0396	2.19693e-09	1.12384e-07
S100A14	1.10111	0.833648	0.992196	0.140257	0.101642	0.105715	3.09368	78.6933	2.22558e-09	1.13504e-07
DDIT3	11.4931	10.9963	11.1983	17.7199	17.5574	16.251	-0.57174	78.6666	2.23312e-09	1.13545e-07
TEX15	8.83774	8.40103	7.97161	6.71101	6.4687	6.64631	0.382074	78.592	2.25429e-09	1.14276e-07
UBR4	9.09787	8.34829	8.66548	11.0949	11.5068	11.2912	-0.339705	78.3182	2.33392e-09	1.17958e-07
PYCR1	33.2157	32.8013	35.3002	42.5274	44.5137	45.7478	-0.351241	78.1504	2.38421e-09	1.20139e-07
RIMS3	0.794298	0.741366	0.84723	1.31825	1.55182	1.4666	-0.826128	78.0997	2.39967e-09	1.20556e-07
ACPP	0.291608	0.253892	0.285845	0.0213581	0.0232167	0.0386353	3.24124	77.7891	2.49654e-09	1.24344e-07
PAX2	2.40899	2.48568	2.76455	3.66509	4.04901	3.9788	-0.564342	77.7871	2.49717e-09	1.24344e-07
NAV3	0.609593	0.644457	0.665977	0.372682	0.355645	0.338191	0.903875	77.7869	2.49723e-09	1.24344e-07
RGL1	1.68253	1.72115	1.61377	0.962224	0.758474	0.987357	0.927805	77.5333	2.57948e-09	1.28061e-07
RP11-29G8.3	12.1598	11.9856	12.5076	9.28124	8.86179	9.76459	0.43181	77.4292	2.61408e-09	1.29397e-07
JPH2	1.13157	0.985214	1.02565	0.467135	0.420426	0.581517	1.10823	77.2989	2.65808e-09	1.31189e-07
CTD-2154I11.2	18.4954	14.8645	17.4423	11.0342	10.1025	10.782	0.704555	76.8698	2.80875e-09	1.3822e-07
PCDH10	1.75086	1.91004	1.78281	2.5383	2.79751	2.7183	-0.525942	76.2367	3.04813e-09	1.49563e-07
ELF3	0.144529	0.244838	0.376205	0.0311342	0.0180499	0.0225279	3.55619	89.8809	3.12228e-09	1.52423e-07
ATF4P3	5.44199	6.63029	5.51279	11.3215	10.4169	10.4828	-0.822172	76.0458	3.12453e-09	1.52423e-07
DOCK10	0.19338	0.173919	0.139267	0.0323739	0.0175956	0.0414816	2.43771	76.0211	3.13458e-09	1.52471e-07
XXbac-BPG252P9.10	11.3687	8.46869	8.18741	3.39865	3.57126	4.25232	1.30627	75.9956	3.14496e-09	1.52535e-07
AR	1.81851	1.67626	1.7236	2.37994	2.65182	2.54674	-0.506208	75.9175	3.17706e-09	1.53649e-07
TAOK2	9.92154	10.0396	9.96174	12.4524	13.6131	12.8947	-0.342698	75.7959	3.22771e-09	1.55652e-07
KCNC3	3.59392	3.89424	4.40804	5.77816	6.04837	6.07352	-0.539936	75.8054	3.34193e-09	1.60699e-07
MICAL2	0.37898	0.326337	0.366074	0.195434	0.155996	0.165663	1.10168	75.428	3.38629e-09	1.62368e-07
DHCR24	26.0222	24.9523	26.7024	19.6071	20.966	21.7268	0.354892	75.3863	3.40481e-09	1.62793e-07
COL16A1	19.7739	22.2946	21.4686	16.478	17.4026	16.7637	0.367297	75.6371	3.41575e-09	1.62853e-07
LHX9	14.9824	15.6965	16.6728	20.7591	20.8114	20.6363	-0.353326	75.323	3.43307e-09	1.63217e-07
SASS6	8.95793	9.61773	7.82823	6.12135	6.0781	6.02258	0.570698	76.2697	3.58859e-09	1.7013e-07
RCN3	3.18384	3.2083	3.66493	5.71214	5.78288	5.81789	-0.731609	74.7295	3.71097e-09	1.75437e-07
SPINT2	1.25822	1.27584	1.32392	0.637336	0.724006	0.711473	0.930636	74.4834	3.83322e-09	1.80709e-07
GFRA1	0.202143	0.23269	0.244146	0.0416403	0.0804692	0.0530061	1.98002	74.0794	4.04344e-09	1.90087e-07
DKK1	27.4916	23.7763	22.1206	4.10017	4.14809	5.44644	2.43369	470.063	4.0739e-09	1.90985e-07
COL6A3	0.0965315	0.0917627	0.0854665	0.0228071	0.0165279	0.0233787	2.14325	73.8127	4.18896e-09	1.95834e-07
NGFR	0.928082	0.799166	0.825161	1.65082	1.64983	1.69805	-0.94482	73.7284	4.23612e-09	1.9749e-07
CD44	3.98776	4.18121	3.87831	2.73819	3.09747	3.08736	0.46702	73.6386	4.28699e-09	1.99309e-07
TEAD1	4.12765	4.25024	3.96445	2.97527	3.00532	3.27022	0.450644	73.6	4.30907e-09	1.99784e-07
DYNC1H1	45.6914	43.1803	44.507	55.7578	59.4301	57.0582	-0.331403	73.4426	4.40036e-09	2.03456e-07
PDHB	38.6877	39.4346	35.8704	30.8893	30.6056	30.6	0.34489	73.2759	4.49927e-09	2.07459e-07
JDP2	19.1888	19.3397	18.4869	24.2737	23.9037	24.9514	-0.321985	73.1932	4.54925e-09	2.09191e-07
CGN	6.76409	7.10471	7.52068	10.1182	9.95155	9.47191	-0.420389	73.0579	4.63232e-09	2.1243e-07
RARS	44.1763	42.0461	39.8197	33.4291	33.3978	35.0103	0.342532	72.835	4.77265e-09	2.18271e-07
LAMC2	0.17753	0.237797	0.293088	0.0205306	0.0446344	0.0495179	2.61398	72.7775	4.80962e-09	2.19365e-07
LSR	1.97076	1.76923	2.09035	0.890629	1.07942	0.888877	1.0682	72.7314	4.83949e-09	2.20022e-07
SAMD9	0.642124	0.651057	0.64442	0.32007	0.302954	0.252075	1.2069	72.715	4.85016e-09	2.20022e-07
ZFPM2	1.39963	1.42188	1.41822	2.30941	2.48325	2.05579	-0.644429	72.5152	4.98218e-09	2.25403e-07
DMKN	2.91552	2.92621	3.07296	2.02111	2.16212	2.21612	0.515784	72.4445	5.02977e-09	2.26946e-07
BUD31	51.5069	53.6704	52.6103	69.5259	67.5969	66.7337	-0.330022	72.3586	5.08835e-09	2.28976e-07
FAM27E3	12.3576	14.0596	12.7905	21.981	19.2903	19.3726	-0.580759	73.7039	5.28909e-09	2.37374e-07
CD55	7.1259	7.03006	7.33716	5.20309	5.29165	5.71706	0.443614	71.8971	5.41565e-09	2.42408e-07
CITED2	5.88445	6.02464	5.59254	3.55038	3.91695	4.08989	0.625189	71.8697	5.43577e-09	2.42465e-07
DNAH10	0.533839	0.568135	0.593948	1.09265	1.08293	0.878457	-0.785835	79.8715	5.44574e-09	2.42465e-07
LTBR	0.340724	0.325995	0.338079	0.0855614	0.108509	0.0945847	1.81922	71.6483	5.60142e-09	2.4786e-07
TNS3	5.87673	5.36237	5.50659	3.97783	4.13695	4.63459	0.424322	71.9007	5.60238e-09	2.4786e-07
PPP1R26	6.41947	6.61203	7.23048	8.88584	9.63759	9.81526	-0.441773	71.6356	5.61108e-09	2.4786e-07
HKDC1	0.373216	0.336481	0.321617	0.0525677	0.0685708	0.0697337	2.40755	71.4625	5.74461e-09	2.53094e-07
ARHGEF40	6.74141	7.34499	7.72365	5.45156	5.57529	5.77645	0.419278	71.4067	5.78838e-09	2.54356e-07
CCDC69	0.795877	0.779044	0.720136	1.44385	1.44926	1.47084	-0.896695	71.2214	5.93638e-09	2.6018e-07
AL136419.6	27.8072	28.1707	27.1817	38.101	36.6479	35.0685	-0.361947	71.0941	6.04044e-09	2.64053e-07
LSAMP	0.834474	0.808593	0.838701	0.485483	0.427211	0.512287	0.837554	71.0413	6.08413e-09	2.65274e-07
MRO	0.276632	0.281612	0.247922	0.67267	0.745892	0.645059	-1.32169	70.9088	6.19535e-09	2.69426e-07
SLC44A1	5.68563	6.09868	5.74487	7.98646	8.18162	7.41093	-0.386682	70.8569	6.45494e-09	2.79991e-07
YBX2	0.436872	0.354655	0.489414	0.998711	1.03995	1.01146	-1.20277	70.2835	6.75052e-09	2.9206e-07
LAYN	4.68628	4.11533	4.32409	2.77721	2.93116	2.90263	0.636076	69.9147	7.10293e-09	3.06519e-07
GALNT12	2.02681	2.23194	2.31424	3.78258	3.63075	3.76979	-0.712102	69.5374	7.48397e-09	3.22136e-07
ITGAV	5.30125	4.99158	4.96292	3.61009	4.0033	3.95245	0.431394	69.4665	7.55805e-09	3.24495e-07
RP4-734G22.3	0.8565	0.728668	0.847136	1.28855	1.40069	1.50964	-0.761201	69.1842	7.86076e-09	3.36632e-07
SYDE1	6.7226	6.74326	6.227	4.35914	4.73849	5.00498	0.509876	69.158	7.88951e-09	3.37006e-07
CACNA1H	2.86318	2.76931	2.82151	3.77783	4.14807	4.02563	-0.463952	69.0777	7.9783e-09	3.39936e-07
ADAMTSL1	0.317948	0.344907	0.293479	0.114796	0.161628	0.138439	1.22114	69.0578	8.00044e-09	3.40019e-07
ABALON	18.2475	16.8901	17.8509	12.212	12.3624	13.9184	0.493165	68.8151	8.2763e-09	3.50857e-07
ST3GAL1	1.62487	1.7637	1.63983	2.47765	2.46464	2.47138	-0.517467	68.7295	8.3761e-09	3.53413e-07
MARCKS	20.1211	20.6784	20.7147	16.5283	15.8641	17.1977	0.350007	68.7243	8.38218e-09	3.53413e-07
ADAM9	18.3946	18.3906	18.7147	15.4806	15.3304	14.982	0.316738	68.7095	8.3996e-09	3.53413e-07
RNF187	47.9035	47.6756	45.7736	59.0622	60.078	60.1882	-0.306294	68.5196	8.62611e-09	3.6155e-07
PDLIM1	16.5467	15.4526	15.845	11.0193	11.2753	12.722	0.481179	68.5115	8.63595e-09	3.6155e-07
IFITM2	21.0785	19.955	21.7938	10.4761	13.2909	14.331	0.746505	94.6599	8.726e-09	3.64413e-07
PWP1	52.4839	49.9568	48.7587	42.1148	40.1102	41.3631	0.327512	68.3736	8.80478e-09	3.66793e-07
VIPR1	1.28332	1.57481	1.42375	0.685241	0.84375	0.925096	0.831301	68.2177	9.30018e-09	3.86474e-07
PUM3	109.511	109.645	102.113	90.0175	83.7303	84.7192	0.351135	68.0581	9.51097e-09	3.93432e-07
KMT2C	4.237	4.13032	4.29712	5.4786	5.46413	5.35321	-0.324771	67.8237	9.51437e-09	3.93432e-07
LDHA	174.547	172.292	164.151	135.384	141.11	143.698	0.31991	67.7235	9.65016e-09	3.97484e-07
KHK	2.85699	3.13108	2.92083	4.36065	4.95222	4.83523	-0.629907	67.7166	9.6596e-09	3.97484e-07
TRIB3	2.74167	2.68276	2.70244	4.1074	4.17663	4.33221	-0.598921	67.4752	9.99588e-09	4.10319e-07
SLC26A10	4.78962	5.41975	5.83817	7.95852	7.87706	7.98118	-0.517859	67.323	1.02142e-08	4.1826e-07
B4GALNT1	4.5147	5.05992	5.216	6.6637	6.89693	6.86208	-0.41933	67.0418	1.06314e-08	4.34287e-07
ACTG1	284.889	243.111	267.763	172.639	189.222	202.098	0.534133	101.844	1.08655e-08	4.42777e-07
IRF9	2.41706	2.8383	2.62653	1.28643	1.72766	1.57273	0.813518	66.7182	1.11343e-08	4.51982e-07
STRBP	5.74585	5.37032	5.19774	7.14488	7.19357	7.43599	-0.384045	66.7114	1.11451e-08	4.51982e-07
ITGB2-AS1	0.677055	0.604601	0.632071	0.110198	0.0931684	0.177192	2.29351	66.6904	1.11787e-08	4.52254e-07
ZNF853	1.14124	1.18896	1.10093	2.51922	2.37249	1.92505	-0.935719	66.6567	1.15995e-08	4.68154e-07
WNK2	3.61774	3.34124	3.45088	4.40036	4.63947	4.7727	-0.374462	66.3584	1.17237e-08	4.72035e-07
BCLAF1	28.138	27.8912	26.476	23.2001	22.3064	21.5515	0.336602	66.2696	1.18743e-08	4.76955e-07
USP16	14.8598	14.0941	13.9406	11.7015	11.6826	11.0957	0.352366	66.1915	1.20085e-08	4.81197e-07
RP11-147L13.11	2.99294	3.12589	2.95431	4.62948	5.05457	4.66786	-0.622531	66.1097	1.21507e-08	4.85738e-07
FYN	0.775435	0.784534	0.854834	1.58904	1.60692	1.2824	-0.829908	66.1893	1.24019e-08	4.94608e-07
IGFBP4	51.4373	48.8361	51.2417	37.6128	39.3226	43.8744	0.361522	65.9489	1.28376e-08	5.10411e-07
NRG1	0.485717	0.451811	0.43833	0.249026	0.197652	0.235961	1.04843	65.7091	1.28741e-08	5.10411e-07
RP11-134F2.8	257.721	277.216	247.228	211.999	210.888	210.824	0.341979	65.701	1.28892e-08	5.10411e-07
IGSF8	5.07105	4.50205	5.1789	7.10008	7.36117	7.4374	-0.533184	65.5036	1.32631e-08	5.23933e-07
PROCR	4.32563	4.46628	4.86607	2.79857	1.97068	2.59489	0.95101	65.707	1.32929e-08	5.23933e-07
ABCB5	0.594383	0.575007	0.517898	0.28539	0.273419	0.294584	1.00944	65.3793	1.35044e-08	5.31025e-07
LIF	0.600728	0.691184	0.767884	0.25948	0.237094	0.272105	1.4793	65.0751	1.41154e-08	5.53759e-07
AMOTL2	8.20386	6.78082	7.37646	3.12033	3.29698	4.05175	1.11547	164.871	1.41538e-08	5.53974e-07
CNN3	39.4215	35.5635	35.9335	29.1414	29.808	30.8431	0.338476	65.0059	1.42585e-08	5.56777e-07
RP11-672L10.3	7.31537	6.53252	5.75614	1.53084	2.1263	2.23074	1.70816	64.9491	1.43771e-08	5.60109e-07
MAGI2-AS3	7.42041	7.35424	7.34666	6.10895	6.06835	5.94805	0.32635	64.9185	1.44415e-08	5.61317e-07
RIBC2	4.10939	3.78994	3.7546	6.48837	6.72226	6.06934	-0.692003	64.7461	1.48098e-08	5.74305e-07
NRP1	1.26283	1.34327	1.19477	0.86663	0.805457	0.883429	0.609876	64.7069	1.4895e-08	5.76266e-07
MYC	81.0591	78.3698	81.8734	97.4474	102.127	108.862	-0.316552	64.6905	1.49308e-08	5.76266e-07
CNN1	0.656461	0.680761	0.640521	0.201629	0.202316	0.177691	1.80935	64.6714	1.49725e-08	5.76266e-07
FN1	0.776773	0.744883	0.818775	0.543067	0.474135	0.531728	0.641944	64.6601	1.49973e-08	5.76266e-07
RP3-468K18.5	41.9605	42.0196	37.9742	30.3803	30.4052	28.6295	0.48497	64.6169	1.50926e-08	5.78605e-07
AC124789.1	2.93921	3.44489	3.18295	1.39929	1.19604	1.62257	1.21829	64.5471	1.52476e-08	5.83221e-07
NDUFA4L2	1.32903	1.53215	1.48888	3.17557	2.93731	2.52099	-0.92049	64.4736	1.54128e-08	5.88202e-07
ARRDC4	3.88854	4.36397	4.01982	2.81507	2.70941	3.01027	0.564829	64.2561	1.59131e-08	6.0585e-07
POU3F2	0.36338	0.386035	0.42814	0.96364	0.984317	0.830077	-1.16945	64.2416	1.59472e-08	6.0585e-07
COL9A3	29.2833	29.8336	30.0974	23.9967	24.5502	25.8763	0.299511	64.0167	1.6484e-08	6.24832e-07
FAM129B	25.9123	24.3334	24.3608	19.0271	21.1912	20.6945	0.327006	64.0005	1.65235e-08	6.24922e-07
C12orf75	9.5574	7.32843	8.79947	5.25421	4.74749	5.49417	0.756876	85.4214	1.65854e-08	6.25856e-07
ADGRL2	7.04076	7.17619	6.69956	5.38781	5.47795	5.68267	0.373712	63.87	1.68447e-08	6.34219e-07
GUCY1A3	9.65913	9.0468	8.85502	6.95032	7.49607	7.19709	0.382041	63.8284	1.69485e-08	6.36705e-07
FERMT2	7.26299	7.15454	7.29952	5.66686	5.85306	6.00591	0.346468	63.7133	1.72395e-08	6.46194e-07
CHMP4A	32.7847	32.8679	31.3775	44.9256	43.0056	40.3932	-0.364418	63.8577	1.74047e-08	6.50937e-07
AC133644.2	6.38297	4.83011	5.64158	3.21788	3.10193	3.20335	0.848853	63.3813	1.81091e-08	6.75779e-07
SPTBN1	62.2556	57.1092	58.4375	48.5255	49.4367	48.6297	0.315656	63.2139	1.85655e-08	6.91279e-07
FLNB	8.29923	7.85032	8.16588	6.41553	6.85173	6.86022	0.308805	63.1416	1.87664e-08	6.97216e-07
FAM46A	4.49452	4.74861	4.3279	2.77407	3.10393	3.55059	0.551457	64.4313	1.88274e-08	6.97941e-07
PDE4DIP	1.66212	1.59641	1.62152	1.27898	1.19351	1.30878	0.405182	63.1	1.88831e-08	6.98467e-07
AC240274.1	20.7347	20.5721	21.6072	27.2725	27.1726	26.1753	-0.31766	63.0742	1.89556e-08	6.9961e-07
KIAA1217	3.16228	3.18254	3.10216	2.39071	2.22494	2.46587	0.453621	63.037	1.90611e-08	7.01966e-07
FHL1	0.417969	0.395999	0.388295	0.0895991	0.162327	0.130564	1.64276	62.9894	1.91969e-08	7.05422e-07
P2RY1	2.70022	2.74908	2.63417	1.86489	1.92377	2.04888	0.501961	62.8982	1.946e-08	7.13535e-07
RABGGTB	27.5849	29.7271	27.1845	22.6953	23.9212	22.9495	0.318936	62.6077	2.03241e-08	7.43597e-07
YARS	21.9543	20.9411	20.75	26.8325	27.1464	26.3848	-0.299769	62.454	2.07981e-08	7.5929e-07
COL9A2	3.38742	3.60031	3.67108	4.89733	5.20626	5.34009	-0.492428	62.4018	2.09617e-08	7.63605e-07
HDDC2	12.6466	12.4059	11.7831	9.73416	9.54519	10.2945	0.351627	62.3873	2.10075e-08	7.6362e-07
ZNF862	0.435129	0.437135	0.349347	0.764877	0.796796	0.778281	-0.917545	62.3485	2.11302e-08	7.66424e-07
CTD-2033D15.1	3.69859	3.35136	4.02156	0.478048	0.461911	0.576505	2.856	62.3185	2.12258e-08	7.68236e-07
SLC6A9	2.0501	2.18257	2.19046	3.11591	3.23297	3.23954	-0.533362	62.047	2.21115e-08	7.98577e-07
C18orf25	4.46259	4.28006	4.62025	5.7234	5.89616	6.05631	-0.365208	61.8623	2.27367e-08	8.19397e-07
S100A16	5.06768	5.27157	5.99927	3.42212	3.43378	3.25392	0.749705	61.7668	2.30673e-08	8.27752e-07
HSPA8	328.574	313.12	311.623	401.083	404.715	410.941	-0.314595	67.6638	2.30744e-08	8.27752e-07
ITGB1	51.0362	50.6243	50.1557	42.7063	41.961	42.6802	0.291145	61.7528	2.31161e-08	8.27752e-07
TERF1	7.63589	7.70586	7.22032	6.26708	5.79096	5.68365	0.386921	61.8384	2.32777e-08	8.31769e-07
CRAT	3.60094	3.76827	3.90796	5.38079	5.2987	5.77194	-0.500971	61.6901	2.33366e-08	8.32108e-07
RP11-161H23.5	402.866	390.964	391.441	321.276	331.364	342.617	0.289195	61.4491	2.42053e-08	8.6126e-07
RP11-1334A24.5	0.848544	0.730676	0.690316	1.56853	1.5978	1.58821	-1.04979	61.4208	2.43095e-08	8.63139e-07
STAG3	0.890359	0.973176	0.997442	1.57552	1.59543	1.45646	-0.637414	61.3608	2.45319e-08	8.69206e-07
TNIP3	0.324499	0.325995	0.281733	0.0713012	0.0430589	0.0429931	2.63031	61.2565	2.49242e-08	8.7989e-07
SLC16A14	1.10009	1.12586	1.15624	2.1275	1.837	1.94336	-0.752043	61.2529	2.49381e-08	8.7989e-07
CRABP2	404.884	388.865	392.096	324.757	321.218	343.116	0.298995	60.9049	2.62974e-08	9.25909e-07
FAS	4.79303	4.47665	4.3376	3.06873	3.22762	3.35516	0.520586	60.8875	2.63671e-08	9.26427e-07
AXIN1	10.1498	10.2759	10.1996	12.5953	12.8462	13.6387	-0.314234	60.7041	2.71176e-08	9.49841e-07
GEMIN6	19.9626	19.1721	18.8535	15.8532	16.1837	15.515	0.323094	60.6972	2.71464e-08	9.49841e-07
HERPUD1	2.52607	2.53374	2.55752	3.74374	3.48097	4.07482	-0.531622	60.6179	2.74783e-08	9.5946e-07
SESN2	1.62887	1.6008	1.68593	2.74913	2.63127	2.97911	-0.726962	60.5796	2.76401e-08	9.62368e-07
SNX27	3.18491	3.29007	3.48083	4.40156	4.92801	4.67169	-0.449884	60.5712	2.76759e-08	9.62368e-07
SSR1	13.548	13.2478	12.8419	10.7396	11.0966	11.4265	0.28904	60.555	2.77446e-08	9.62767e-07
ZNF536	1.16874	1.01995	1.05538	0.601802	0.703048	0.675695	0.731598	60.5073	2.79485e-08	9.67845e-07
DDX21	197.729	193.11	182.715	160.431	158.057	151.128	0.325481	60.2636	2.90158e-08	1.00274e-06
PRRX1	13.4712	15.3382	13.7874	11.2404	11.7661	11.437	0.346522	60.4194	2.93649e-08	1.01273e-06
TMEM52B	0.455582	0.481153	0.510375	0.128338	0.158107	0.116078	1.8954	60.1377	2.95841e-08	1.0182e-06
TMEM2	10.4042	10.0352	10.6201	8.44369	8.72505	8.65391	0.304568	60.0978	2.97665e-08	1.02239e-06
CYTH3	9.54717	9.40436	9.29805	7.67873	7.52567	7.5123	0.352994	59.9019	3.06811e-08	1.05165e-06
UBE2H	18.8514	18.7814	17.6203	15.0261	15.1585	15.6498	0.305635	59.8827	3.07721e-08	1.05263e-06
IPO4	47.8389	44.8293	46.3702	37.3098	38.9105	40.1732	0.29314	59.7753	3.12878e-08	1.0681e-06
KIAA0040	0.0894729	0.231134	0.250585	0	0.0203528	0.00564492	4.36346	60.2044	3.21448e-08	1.09514e-06
GLE1	19.0843	19.3986	19.0008	23.9311	25.135	24.2285	-0.312226	59.5187	3.25581e-08	1.10697e-06
PNO1	75.8136	74.8309	75.1348	60.4843	61.355	66.5803	0.29798	59.3591	3.33765e-08	1.13251e-06
AGAP3	5.41974	5.12183	5.35143	6.42109	6.95046	7.35442	-0.348612	59.1145	3.46733e-08	1.17415e-06
PAK1IP1	74.7892	69.1514	68.964	60.1755	57.6875	56.9242	0.32127	59.086	3.48279e-08	1.17702e-06
RNASEH2A	39.3379	38.7561	40.391	48.0932	50.4483	51.5893	-0.303552	59.0174	3.52031e-08	1.1853e-06
FAM184A	0.164786	0.12613	0.131861	0.40231	0.370682	0.356946	-1.39523	59.0155	3.52138e-08	1.1853e-06
PRUNE2	0.21274	0.217911	0.200942	0.540772	0.498163	0.372129	-1.09999	62.0163	3.5445e-08	1.1907e-06
H2AFX	39.1283	38.4081	39.8879	29.2133	30.1171	33.7412	0.370503	58.7671	3.66094e-08	1.22736e-06
SLC23A2	2.39987	2.52262	2.50623	3.36648	3.54502	3.49576	-0.44489	58.72	3.68807e-08	1.234e-06
RP3-508I15.9	4.98843	4.77975	4.44624	7.30729	6.8899	6.54488	-0.508916	58.6582	3.724e-08	1.24355e-06
RP11-468E2.2	55.2904	51.814	53.5424	43.0174	45.0978	46.5342	0.291322	58.6375	3.73611e-08	1.24512e-06
ADAMTS9	6.65164	6.19925	6.18191	4.83828	4.86131	5.42521	0.363859	58.4575	3.84335e-08	1.27833e-06
ATP2B3	1.22531	1.23911	1.32268	2.098	2.0803	1.82052	-0.608315	58.3285	3.92222e-08	1.30199e-06
ISM2	0.532772	0.604609	0.795798	1.39827	1.35107	1.3856	-1.01323	58.2466	3.97318e-08	1.31631e-06
PI15	0.273384	0.234592	0.205771	0.043801	0.0680182	0.0679141	1.94376	58.0789	4.07973e-08	1.34896e-06
AC007563.5	3.04325	2.76288	3.97748	6.48873	6.35344	7.67578	-1.01227	58.0285	4.11237e-08	1.35708e-06
FAM171B	3.23202	2.67063	2.83899	2.07515	2.07194	1.91861	0.558969	57.9741	4.14791e-08	1.36399e-06
BAIAP2-AS1	1.57546	1.83579	1.80799	2.7675	2.80778	2.71524	-0.611588	57.9717	4.14951e-08	1.36399e-06
COL26A1	3.71928	3.60668	3.60237	2.3552	2.35452	2.56651	0.618038	57.9565	4.15954e-08	1.36462e-06
AHR	2.68002	2.19447	2.57564	1.55957	1.84631	1.62946	0.593677	58.1164	4.17195e-08	1.36603e-06
G6PD	29.5541	27.3997	27.6151	21.4409	23.0443	24.4373	0.328219	57.919	4.18425e-08	1.3674e-06
DDX46	53.0346	52.1246	50.839	44.7529	42.5056	42.0804	0.307587	57.8155	4.25345e-08	1.38732e-06
PDXK	5.62497	5.32092	5.1487	3.85673	3.91178	4.56265	0.414499	60.3627	4.26521e-08	1.38846e-06
CBY1	9.50362	9.20738	8.54646	13.5018	12.6591	12.4879	-0.468073	57.685	4.34248e-08	1.41089e-06
EHD4	3.65463	3.47141	3.39877	2.61991	2.45047	2.75856	0.459973	57.471	4.49276e-08	1.4569e-06
VAV3	6.21362	6.45906	5.93892	4.88355	4.94481	4.87189	0.378252	57.4215	4.52831e-08	1.46561e-06
GNAZ	1.70352	1.50345	1.57844	2.49539	2.5689	2.77731	-0.687908	57.2692	4.63962e-08	1.49875e-06
RP5-1120P11.1	6.0177	5.40345	4.99643	3.76393	3.61803	3.26912	0.658679	57.1784	4.70738e-08	1.51773e-06
ATP1B2	0.858436	0.862393	1.09757	1.7222	1.90179	1.93679	-0.92329	57.1069	4.76157e-08	1.53226e-06
LAD1	0.263364	0.493879	0.776936	0.0385788	0.0186383	0.00775406	4.78458	87.6192	4.79249e-08	1.53927e-06
SATB1	1.03496	1.07485	1.11857	1.486	1.55361	1.56251	-0.467611	57.0228	4.82607e-08	1.5471e-06
DSP	10.8243	10.5151	11.4984	14.6447	13.9596	13.6403	-0.322882	57.0344	4.95271e-08	1.58293e-06
OASL	0.347658	0.279408	0.36026	0.0763898	0.0369056	0.0614152	2.54764	56.8562	4.95664e-08	1.58293e-06
P3H2	5.96631	5.49341	5.43141	4.03434	4.232	4.4606	0.437835	56.7878	5.0113e-08	1.59735e-06
RP3-510L9.1	2.86573	1.91929	1.65384	0.31802	0.414834	0.498573	2.29571	56.7322	5.0563e-08	1.60865e-06
RRAGD	2.16964	2.63171	2.40357	3.89328	3.58272	3.52401	-0.551349	56.7423	5.13169e-08	1.62955e-06
ITGA4	6.71633	6.8302	6.40588	5.35558	5.45406	5.11561	0.363963	56.3996	5.33441e-08	1.69074e-06
ADCYAP1R1	0.39373	0.329621	0.310764	0.720944	0.707689	0.683685	-1.01251	56.2546	5.46076e-08	1.72753e-06
KNSTRN	34.2152	34.2664	33.4944	28.1849	29.1102	29.039	0.277597	56.2136	5.49713e-08	1.73577e-06
ACTN4	55.3108	48.868	53.3093	42.3687	42.8949	44.8828	0.31175	56.1679	5.53786e-08	1.74509e-06
PLAUR	6.61148	6.11831	6.63831	4.98305	4.87066	4.86442	0.435692	56.1573	5.54738e-08	1.74509e-06
CENPF	47.7998	47.8275	44.699	39.9011	38.5754	37.6378	0.310407	56.0342	5.65913e-08	1.77384e-06
LASP1	33.4293	31.377	31.8775	26.203	27.0632	28.1506	0.284393	56.0334	5.65984e-08	1.77384e-06
ANKS6	8.01688	8.16029	7.87392	10.0579	10.183	10.1516	-0.299605	55.9701	5.71823e-08	1.78881e-06
HES6	16.2068	15.8795	15.6007	20.4432	20.9	24.468	-0.432734	56.1069	5.74776e-08	1.79471e-06
SMAD6	7.91057	7.16763	7.4463	5.8305	5.98357	6.33765	0.344419	55.8168	5.86233e-08	1.82709e-06
PPFIBP1	5.60627	5.18729	5.19668	4.3245	4.28585	4.35597	0.337391	55.7885	5.88938e-08	1.83213e-06
ABLIM1	4.00716	3.88668	4.05199	3.25248	2.97503	3.06621	0.403963	55.7169	5.95831e-08	1.85016e-06
TFAP2A	4.90123	5.00079	4.87185	3.1716	2.99895	3.84774	0.592671	72.7591	6.03127e-08	1.86936e-06
COBLL1	1.48764	1.51118	1.55094	1.10001	1.16929	1.19768	0.429806	55.574	6.09862e-08	1.88373e-06
C19orf68	8.49151	9.16922	8.37161	12.0806	12.3015	11.2145	-0.409994	55.5633	6.10926e-08	1.88373e-06
NOL6	25.5577	24.5836	24.0741	19.9776	21.62	20.9926	0.28161	55.5613	6.11121e-08	1.88373e-06
LOX	6.74191	6.27503	6.48811	4.71683	4.7119	5.35746	0.431419	55.5398	6.13267e-08	1.88689e-06
PSTPIP2	4.85227	4.4622	4.81247	7.05349	6.91515	6.26496	-0.476378	55.4392	6.23416e-08	1.91462e-06
PRKAR2B	4.04928	4.03001	4.40146	5.84861	5.93675	5.7776	-0.447203	55.4188	6.25496e-08	1.9175e-06
SVEP1	2.58071	2.77006	2.63287	1.78919	2.17929	2.05875	0.440636	55.2723	6.40656e-08	1.96041e-06
MYBBP1A	36.6242	35.321	34.7852	29.7841	30.3358	30.4208	0.274219	55.2347	6.44614e-08	1.9657e-06
TLX1	3.07376	2.92036	3.08308	4.52876	4.40118	4.49862	-0.524686	55.2337	6.4472e-08	1.9657e-06
SLC7A1	10.539	9.74651	10.0302	12.1955	12.951	13.205	-0.304851	55.1933	6.48998e-08	1.97516e-06
AGRN	9.6835	9.33611	10.1224	6.26414	7.63121	7.59945	0.473893	76.916	6.57363e-08	1.99701e-06
PDGFC	4.01158	4.09962	4.29812	2.93818	2.93569	3.3309	0.468585	55.0511	6.64302e-08	2.01445e-06
CD83	1.79882	1.28614	1.6203	0.640945	0.825746	0.622656	1.19274	55.0233	6.67339e-08	2.02002e-06
PPIB	238.72	247.726	245.856	204.461	204.425	209.95	0.280887	55.7575	6.89059e-08	2.08023e-06
ZFAS1	31.6444	33.1685	32.3663	41.5032	40.3915	41.4925	-0.304417	54.8143	6.90653e-08	2.08023e-06
STARD4	2.24795	2.45641	2.32552	1.59131	1.70695	1.61029	0.561201	54.8118	6.90938e-08	2.08023e-06
PIH1D1	11.1956	11.8004	10.9795	8.65701	8.61156	9.19982	0.397306	54.6967	7.0416e-08	2.11625e-06
PTRF	87.024	82.0396	84.2954	69.7859	69.6285	74.0938	0.283916	54.6513	7.09449e-08	2.12835e-06
SYT7	1.98205	2.28351	2.30672	3.1441	3.12337	3.36078	-0.499348	54.5911	7.16532e-08	2.14577e-06
XXbac-BPG252P9.9	585.415	585.2	583.834	470.015	500.171	513.552	0.279578	54.9437	7.39119e-08	2.20948e-06
THY1	7.4085	7.69834	7.84871	5.81914	6.00242	6.43434	0.368975	54.239	7.59497e-08	2.26443e-06
SP100	1.14345	1.42778	1.27825	0.93685	0.838362	0.905123	0.578405	54.3936	7.60192e-08	2.26443e-06
FAM96A	38.8174	39.4772	38.0397	31.7517	32.4893	33.3407	0.290737	54.2023	7.64136e-08	2.27216e-06
RANBP10	4.30599	4.16421	4.4528	5.61447	5.97246	5.82624	-0.391323	54.1765	7.67415e-08	2.27788e-06
FABP5	62.9311	63.99	61.0855	54.1551	51.8219	51.3734	0.295613	54.1651	7.68868e-08	2.27818e-06
GCC2	2.66968	2.65732	2.59887	2.08344	2.09862	2.00027	0.397777	54.039	7.85127e-08	2.31955e-06
HHIP	0.384819	0.413722	0.456627	0.656415	0.774008	0.735703	-0.737884	54.0355	7.85587e-08	2.31955e-06
EZR	155.199	147.216	150.103	130.272	125.088	123.203	0.29456	54.0237	7.87126e-08	2.32002e-06
GOLGB1	6.50773	6.57051	6.11287	5.43062	5.11694	4.96985	0.345939	53.9724	7.93875e-08	2.33583e-06
PAQR4	18.1432	19.1912	18.7006	23.5186	24.3588	23.8473	-0.315819	53.8745	8.06909e-08	2.37003e-06
TSR1	51.1907	47.694	47.0773	40.6669	40.8585	41.4027	0.284212	53.8539	8.09688e-08	2.37405e-06
MAPT	0.389268	0.386946	0.511826	0.696267	0.81993	0.731089	-0.742162	53.9824	8.18521e-08	2.39578e-06
YWHAZ	24.9044	24.3707	24.3652	21.0146	20.6188	21.0064	0.270962	53.711	8.29217e-08	2.42287e-06
FILIP1L	1.3153	1.15836	1.27625	0.675109	0.731111	0.818725	0.77299	53.7005	8.30672e-08	2.42291e-06
KRT8P3	0.843831	0.565147	0.898053	0.0309021	0.0895769	0.1677	2.85198	53.6826	8.33148e-08	2.42593e-06
MYB	1.36896	1.4759	1.5149	2.25801	2.13847	2.52645	-0.622579	53.5694	8.49062e-08	2.46606e-06
CLUL1	1.47832	1.74596	1.27325	0.908117	0.683408	0.709039	1.02465	54.0687	8.49859e-08	2.46606e-06
SCIN	0.662745	0.711596	0.606926	0.419918	0.399229	0.383287	0.763111	53.5106	8.57446e-08	2.48379e-06
TRIP11	8.71176	8.94141	8.2738	7.37796	6.90156	6.93994	0.32816	53.459	8.64885e-08	2.49928e-06
ECT2	11.8069	11.1763	11.4832	9.38048	9.23496	9.66272	0.321924	53.453	8.65762e-08	2.49928e-06
XRCC5	90.1758	88.5679	85.5822	73.9893	74.224	75.3054	0.279222	55.0609	8.84054e-08	2.54771e-06
LRP1	2.3675	2.38333	2.48134	2.93085	3.16411	3.24296	-0.330322	53.2992	8.88369e-08	2.55577e-06
TOB2	9.25404	8.94241	9.18929	11.4665	11.7144	12.2726	-0.336171	53.2418	8.96954e-08	2.57606e-06
MEX3A	19.3969	19.3292	19.9348	24.3043	24.1303	24.1824	-0.268917	53.1953	9.03998e-08	2.58998e-06
ARHGEF4	1.05436	1.18849	1.2328	1.71749	1.81955	1.63102	-0.514573	53.1895	9.04879e-08	2.58998e-06
MIR4435-2HG	1.18675	1.16573	1.12804	0.62688	0.820774	0.746461	0.687192	53.1727	9.07431e-08	2.59288e-06
HHIPL2	17.5656	17.3913	16.8878	13.1241	13.7828	14.8584	0.345483	53.1596	9.09424e-08	2.59417e-06
ABCA3	13.3176	12.6759	13.7916	15.8418	16.7485	17.7172	-0.301251	53.0994	9.18676e-08	2.61613e-06
MYO1D	1.95622	1.94523	1.9782	2.63041	2.71467	2.81603	-0.435853	53.063	9.24329e-08	2.62778e-06
SRCIN1	1.08553	1.07473	1.16908	1.52484	1.55315	1.69066	-0.478089	52.8371	9.60189e-08	2.72476e-06
ANXA5	42.5168	42.6453	39.9214	33.8411	34.9626	36.3436	0.28621	52.8279	9.61679e-08	2.72476e-06
TFRC	9.56527	9.12656	9.23946	7.2897	7.79654	8.0037	0.309047	52.6822	9.85653e-08	2.78799e-06
ZFP36L1	5.56855	5.09431	5.2229	3.82688	4.04986	4.20692	0.424651	52.6064	9.98376e-08	2.81924e-06
KIF23	16.4799	16.7452	16.6737	14.254	13.8559	13.9846	0.284841	52.5862	1.00179e-07	2.82413e-06
NBN	10.3184	9.61102	9.6124	7.9502	8.21246	7.96042	0.327518	52.5674	1.005e-07	2.82844e-06
RDH10	3.68813	3.43965	3.27575	2.65078	2.51861	2.47619	0.479671	52.5244	1.01234e-07	2.84236e-06
PCDHGB7	4.46883	4.43584	4.46843	3.21898	3.36515	3.55573	0.433239	52.5187	1.01332e-07	2.84236e-06
PDE4A	14.1754	13.7633	13.237	16.7897	17.2109	17.3267	-0.28245	52.4295	1.02875e-07	2.88085e-06
C11orf63	1.21487	1.42607	1.38294	2.29626	2.20488	2.14036	-0.663559	52.3832	1.03687e-07	2.89876e-06
AGO4	2.10319	2.12416	2.13938	2.93297	3.09891	2.88685	-0.444568	52.3391	1.04467e-07	2.91573e-06
CTD-2636A23.2	8.69168	8.90392	9.09247	6.95776	6.8745	6.12006	0.469902	52.2423	1.062e-07	2.95919e-06
NTRK2	1.318	1.309	1.24781	1.65581	1.81026	1.75684	-0.396602	52.0681	1.09398e-07	3.04325e-06
CBFA2T3	1.32058	1.01471	1.02067	1.76949	1.77677	1.87623	-0.684484	51.9669	1.11303e-07	3.08381e-06
ZXDB	2.44791	2.15353	2.31238	1.46624	1.58007	1.70866	0.562204	51.9664	1.11311e-07	3.08381e-06
C9orf3	10.6882	10.5926	10.2203	8.70783	8.8962	9.08115	0.275801	51.9614	1.11406e-07	3.08381e-06
AIMP2	61.701	58.6328	63.253	73.8409	75.9679	78.6633	-0.277919	51.9029	1.12526e-07	3.10637e-06
GNG12	9.18846	9.27415	9.17721	7.38387	7.1163	7.64723	0.357848	51.8995	1.1259e-07	3.10637e-06
OAS1	0.210088	0.397283	0.283811	0.0271541	0.0590344	0.0873245	2.31185	52.023	1.13076e-07	3.11467e-06
SNX22	46.5063	48.0235	48.2815	39.4353	39.6852	42.103	0.274639	51.8638	1.13279e-07	3.11517e-06
APOL1	0.833904	0.7563	1.25533	0.229039	0.221308	0.0920704	2.53568	82.2331	1.14562e-07	3.14532e-06
SPOCK3	0.163683	0.0913542	0.106965	0.359656	0.434394	0.421681	-1.77955	51.701	1.16479e-07	3.19273e-06
TWIST1	71.2096	73.7331	71.7561	47.3982	51.8581	59.0725	0.487896	81.9926	1.16835e-07	3.19729e-06
DHRS3	0.483285	0.364135	0.451175	0.92917	1.13294	1.03161	-1.23186	51.6141	1.18227e-07	3.23012e-06
RP1-140K8.5	0.0692755	0.144989	0.160065	0.00634237	0.0183848	0.0152972	3.21246	51.5927	1.18661e-07	3.23674e-06
PIK3R1	5.67237	5.65859	5.42907	4.64531	4.63216	4.42095	0.32969	51.4733	1.21119e-07	3.29843e-06
RCOR2	35.3908	35.2025	34.757	41.8662	45.4858	43.6057	-0.276796	51.396	1.22739e-07	3.33716e-06
SP7	0.411868	0.323818	0.441343	0.118042	0.076038	0.0949021	2.08471	51.3612	1.23477e-07	3.3518e-06
ELFN2	0.0966616	0.0799706	0.114657	0.27486	0.229366	0.278735	-1.36536	51.3419	1.23887e-07	3.35753e-06
ANKRD9	3.41478	3.15529	3.20372	4.22016	4.78081	4.40077	-0.423037	51.219	1.26537e-07	3.42156e-06
KRT7	0.253923	0.270099	0.301195	0.0656396	0.0634238	0.0527723	2.24368	51.2135	1.26657e-07	3.42156e-06
SLC25A32	8.71692	8.67306	8.0128	6.20067	6.87348	6.31765	0.423485	51.1871	1.27236e-07	3.4317e-06
PAIP2B	1.35338	1.41504	1.3798	2.18216	1.9638	2.2145	-0.573363	51.1775	1.27447e-07	3.43188e-06
CCHCR1	8.16183	7.30987	7.96517	9.85168	10.7441	10.1607	-0.357133	51.1215	1.28683e-07	3.45786e-06
GCC1	7.52702	6.88026	7.24436	9.93951	9.53241	9.25253	-0.370067	51.1129	1.28874e-07	3.45786e-06
ABCB1	0.916086	1.10014	1.04986	1.74296	1.79404	1.5997	-0.683904	51.106	1.29028e-07	3.45786e-06
RPS6KA2	0.24475	0.198689	0.253414	0.472596	0.511755	0.491319	-1.04423	51.0284	1.3077e-07	3.49598e-06
BRF1	4.18807	4.17628	4.33286	5.36292	5.47105	5.30478	-0.30581	51.0242	1.30865e-07	3.49598e-06
RP11-363E6.3	116.602	115.242	114.212	99.3912	94.9406	93.5551	0.30506	50.7495	1.37238e-07	3.66041e-06
EBNA1BP2	168.762	172.817	165.211	145.812	139.574	142.686	0.280985	50.6475	1.3969e-07	3.71991e-06
ST3GAL5	2.57807	2.36121	2.51786	1.65423	1.70755	1.87815	0.536805	50.6031	1.40773e-07	3.74282e-06
PLCB2	8.9416	9.59281	9.53712	7.66999	7.80989	7.80602	0.311014	50.5881	1.41141e-07	3.74372e-06
LMAN1	35.749	35.6687	35.0134	30.9146	29.505	29.9282	0.274184	50.5799	1.41341e-07	3.74372e-06
CNTN1	1.50146	1.88001	1.97457	4.60801	5.03717	4.01102	-1.28368	146.306	1.41474e-07	3.74372e-06
NBPF1	3.56941	3.40314	3.47433	4.41098	4.53843	4.4572	-0.323274	50.5452	1.42196e-07	3.75441e-06
ANKRD11	37.1596	37.715	38.1355	49.8865	48.1023	45.2251	-0.304409	50.5401	1.42324e-07	3.75441e-06
ACTN3	1.25157	1.0245	0.983413	0.47107	0.56281	0.522029	1.07043	50.4991	1.43341e-07	3.77532e-06
WWC1	8.26993	7.93623	7.78277	6.41705	6.88209	6.74723	0.293847	50.4686	1.44104e-07	3.78948e-06
GREB1L	0.127221	0.17041	0.123087	0.0296481	0.0368323	0.043416	1.92965	50.3762	1.46443e-07	3.8393e-06
HYPK	41.9811	42.4308	40.8166	36.5473	34.5963	34.1117	0.288579	50.3758	1.46454e-07	3.8393e-06
RP11-468E2.1	34.4724	35.1319	33.8942	45.153	43.9367	41.7016	-0.29837	50.3218	1.47838e-07	3.86955e-06
PTCHD4	0.413318	0.31636	0.396881	0.103791	0.150431	0.119952	1.59769	50.2685	1.4922e-07	3.89964e-06
ASCC3	4.33593	4.25121	4.13347	3.3017	3.53785	3.51679	0.331291	50.1687	1.51846e-07	3.96212e-06
EML1	4.63721	4.48144	4.52536	5.82672	5.8087	5.91025	-0.325892	50.1394	1.52626e-07	3.97632e-06
DNAJC15	0.592959	0.539687	0.528013	0.244988	0.302623	0.308874	0.963013	50.0991	1.53706e-07	3.99826e-06
SUSD5	6.98274	6.67971	6.46865	5.16797	5.33261	5.25113	0.388329	50.0231	1.55765e-07	4.04555e-06
JUND	34.7846	34.2417	35.9352	27.472	29.1224	30.159	0.311946	49.9553	1.57626e-07	4.08759e-06
IL21-AS1	0.636149	0.677317	0.758342	0.226992	0.26839	0.338576	1.32899	49.8893	1.59459e-07	4.12877e-06
BCLAF1P2	17.9259	17.9065	15.7111	13.8502	13.2707	13.091	0.394207	49.8991	1.63109e-07	4.21679e-06
FLYWCH1	3.26773	3.18552	3.33534	4.207	4.40159	4.4032	-0.372436	49.7238	1.64165e-07	4.23757e-06
CD36	0.102749	0.0890547	0.108336	0.0177072	0.00320803	0.0213541	2.81709	49.5814	1.68331e-07	4.33845e-06
PANK3	17.4335	17.0475	16.2417	14.2076	14.8475	13.6861	0.284075	49.4062	1.73615e-07	4.4678e-06
HIST1H1C	14.4745	16.7734	17.6555	11.6476	10.7153	10.1354	0.657814	49.2632	1.78062e-07	4.57523e-06
FDPS	55.1338	58.477	55.8057	47.3785	49.3982	47.6742	0.268585	49.0918	1.83553e-07	4.70913e-06
SVIL	5.86316	5.33599	5.44488	7.05656	7.15796	6.96388	-0.312986	49.0558	1.84727e-07	4.73206e-06
CHAC1	1.06943	1.01467	0.748779	1.97994	1.79748	2.36148	-1.11951	49.0068	1.86342e-07	4.76617e-06
SMOX	1.88844	1.98748	1.81334	3.03986	2.98498	3.16187	-0.655018	48.9956	1.86712e-07	4.76838e-06
BEND7	1.02152	0.984514	0.980399	1.40513	1.48774	1.4497	-0.506271	48.8482	1.91671e-07	4.88218e-06
MIR600HG	0.745805	0.725295	1.01863	1.4367	1.58884	1.45285	-0.779419	48.9802	1.91748e-07	4.88218e-06
ROCK2	11.6968	11.6397	10.6699	9.63073	9.54125	9.16577	0.300089	48.8347	1.92133e-07	4.88458e-06
AKAP8L	23.6553	23.8207	24.7076	29.6458	30.1565	29.1783	-0.262248	48.8089	1.93017e-07	4.89967e-06
DUS3L	22.2586	21.2257	21.9456	18.1961	18.256	18.6966	0.28365	48.7496	1.95066e-07	4.94421e-06
S100A6	7.36649	8.81307	12.0966	0.876175	1.30332	0.69515	3.38269	179.622	1.96581e-07	4.97513e-06
MCCC2	37.0927	36.4392	37.1442	31.6052	31.0618	32.3289	0.258129	48.6652	1.98024e-07	5.00413e-06
RP11-42O4.2	7.24971	7.75417	8.54589	4.67584	3.61823	4.25304	0.973631	48.595	2.00522e-07	5.05965e-06
RP11-385D13.1	10.7436	9.83896	10.0919	8.11251	8.48599	8.55429	0.319986	48.2652	2.12716e-07	5.35929e-06
SGF29	12.6071	12.2218	11.4792	16.2117	15.9802	16.4871	-0.389591	48.0342	2.21727e-07	5.57798e-06
FGF18	1.01585	0.948372	0.982839	0.31565	0.343119	0.40785	1.47133	48.0004	2.23081e-07	5.60366e-06
KIAA1549	2.32696	2.33274	2.36433	2.94383	3.19087	3.11777	-0.359608	47.9413	2.2547e-07	5.65523e-06
KCNS3	1.17155	1.04618	0.951531	1.93067	1.84477	1.88851	-0.816625	47.9184	2.26402e-07	5.66893e-06
ZNFX1-AS1_3	281.083	319.559	293.24	445.713	413.634	392.581	-0.438576	48.0403	2.26734e-07	5.66893e-06
PEAK1	1.95915	1.87252	1.85352	1.55713	1.56718	1.44019	0.35533	47.9031	2.27027e-07	5.66893e-06
RP4-621F18.2	0.711864	0.578928	0.484184	0.186209	0.215908	0.217075	1.49824	47.891	2.27523e-07	5.6729e-06
EZH2	35.1645	35.5574	35.9556	46.3417	44.8922	42.3862	-0.285791	47.8433	2.29489e-07	5.71347e-06
DAB2IP	7.58378	7.33386	7.47768	8.89898	9.5364	9.55649	-0.285755	47.8331	2.29913e-07	5.71556e-06
TPD52	17.2212	17.3081	16.5393	24.6364	22.992	21.2815	-0.39392	61.9212	2.35131e-07	5.83666e-06
TUBB	316.38	310.908	315.466	248.561	269.515	276.933	0.283987	51.936	2.36925e-07	5.87252e-06
PDP1	1.99675	1.82692	1.80297	1.21473	1.29727	1.30107	0.586566	47.5253	2.43074e-07	6.01609e-06
EPB41	6.63787	6.66084	6.71873	8.27245	8.32457	8.2691	-0.27386	47.4629	2.45839e-07	6.07558e-06
SMARCD2	18.3701	17.9723	18.7729	22.8802	22.7336	23.0878	-0.278915	47.307	2.52901e-07	6.24094e-06
IFNGR1	12.3413	11.0524	12.134	8.81262	9.30186	9.45145	0.399725	47.227	2.56609e-07	6.32317e-06
ZNF786	3.71935	3.71771	3.65369	5.33876	5.1387	5.15065	-0.453385	47.0515	2.64948e-07	6.51912e-06
SULF2	9.42243	9.23214	9.6503	11.6029	12.0789	11.7092	-0.283326	47.0205	2.66452e-07	6.54656e-06
EFNB2	1.82269	2.07432	2.07261	3.23207	2.86595	3.0625	-0.559591	47.0029	2.67306e-07	6.55797e-06
PNP	31.8307	34.9501	32.7384	26.9593	29.4152	27.515	0.28593	46.9812	2.68368e-07	6.57442e-06
SWAP70	27.5663	26.5886	25.3807	22.8992	22.3263	22.4334	0.269977	46.8847	2.73145e-07	6.67728e-06
PKM	140.952	131.582	133.109	110.739	112.934	118.35	0.283594	51.6971	2.7336e-07	6.67728e-06
ID1	27.221	23.5774	25.4679	15.9062	17.3168	20.4523	0.529702	53.8551	2.73923e-07	6.68133e-06
SNRPD3	61.1356	59.3734	58.9716	50.0223	51.5565	53.1502	0.250518	46.8369	2.75545e-07	6.71118e-06
H19_2	15.9484	13.0549	16.8739	3.89367	5.64334	6.65209	1.48796	46.8253	2.7613e-07	6.71411e-06
SALL2	3.29419	3.37784	3.19409	4.68405	4.49176	4.38957	-0.418006	46.8187	2.76463e-07	6.71411e-06
CSF1	3.2723	2.80372	2.83156	1.99175	2.01834	2.30229	0.512908	46.7565	2.79629e-07	6.78122e-06
FAM155B	2.14805	1.82635	2.01386	3.00151	3.17781	2.91324	-0.570139	46.6241	2.86499e-07	6.93782e-06
SCO1	10.0638	9.99809	10.1862	8.66217	8.12341	8.7729	0.281794	46.5794	2.88865e-07	6.98044e-06
SSR2	17.8691	17.9946	17.3255	13.6264	14.9732	15.901	0.292211	46.5742	2.89139e-07	6.98044e-06
PRICKLE1	3.12661	3.01128	2.9929	2.15142	2.3769	2.42738	0.421169	46.5673	2.89504e-07	6.98044e-06
NCAM1	3.49908	3.84793	3.90379	5.76897	5.50799	4.93909	-0.479286	62.7053	2.91613e-07	7.02123e-06
SCAF4	9.32419	9.97777	10.2309	13.097	12.8015	12.1798	-0.321859	46.4895	2.93674e-07	7.06077e-06
KTN1	39.2485	39.8849	37.6754	34.3185	31.1051	31.6038	0.304722	46.9782	2.96281e-07	7.11328e-06
AC006273.5	3.09191	2.82379	3.03081	0.77202	1.30543	1.42757	1.32982	46.4283	2.97e-07	7.12038e-06
ARL6IP4	59.289	58.4507	58.7606	51.1854	51.3984	48.6207	0.26166	46.4099	2.98009e-07	7.13442e-06
C15orf52	3.7528	3.98545	4.17223	2.99906	3.16715	3.16374	0.395093	46.3875	2.99239e-07	7.15368e-06
C1QL4	7.5866	9.31196	8.82974	11.524	12.5817	12.2939	-0.450572	46.3173	3.03136e-07	7.23656e-06
MID1	1.65747	1.59463	1.67997	1.08872	1.25328	1.26357	0.481306	46.2161	3.0885e-07	7.36254e-06
C9	0.952978	0.790871	0.568609	0.197256	0.285896	0.283629	1.54156	46.1991	3.09822e-07	7.37525e-06
IFIT2	0.998801	0.718858	0.951923	0.294802	0.490576	0.401604	1.16783	46.2875	3.10523e-07	7.3815e-06
TRIM51GP	7.51741	7.76437	8.2947	11.8411	11.3692	11.1599	-0.490609	46.1544	3.1239e-07	7.41541e-06
CEBPZ	52.5776	50.7383	46.6812	43.0991	40.6755	40.0419	0.31334	48.3377	3.19847e-07	7.58173e-06
EPCAM	1.43192	1.41414	2.59652	0.159982	0.206109	0.257242	3.15479	108.325	3.20557e-07	7.58787e-06
OGDH	17.7305	16.7945	17.1024	13.4847	14.8793	15.0338	0.284771	45.9223	3.261e-07	7.70823e-06
HBA2	24.9256	23.5338	24.763	30.6012	33.1695	37.3453	-0.43515	45.8547	3.30213e-07	7.79452e-06
PIK3C2A	7.16703	6.91313	6.79005	5.69201	6.02165	5.66159	0.300753	45.8099	3.32976e-07	7.84871e-06
SRM	58.7198	54.8809	58.7816	46.0275	46.8958	51.5668	0.290286	45.801	3.33522e-07	7.85061e-06
CCT2	42.5912	40.2344	39.2437	34.1268	34.116	35.9704	0.263835	45.79	3.34208e-07	7.85576e-06
CEP104	4.61078	4.46568	4.19139	6.04344	5.68974	5.69406	-0.357535	45.7808	3.34777e-07	7.85816e-06
NABP1	1.45687	1.51549	1.52296	1.08975	1.2457	1.05214	0.452374	45.7319	3.37834e-07	7.91886e-06
TNFRSF12A	10.8509	10.6129	11.2109	7.63247	7.23435	9.0291	0.483306	45.8184	3.39946e-07	7.94839e-06
ECD	16.4819	15.5917	15.1206	13.0069	12.9902	12.9909	0.31062	45.6969	3.40038e-07	7.94839e-06
PRPF31	64.4748	62.191	64.5938	55.5317	55.2839	53.6963	0.255602	45.6454	3.43311e-07	8.01376e-06
TRIM16	12.4656	11.6591	11.6333	9.73347	10.0685	10.1009	0.292414	45.6079	3.45718e-07	8.05878e-06
ZMPSTE24	27.3159	26.5706	26.1625	22.8023	22.2657	23.054	0.269645	45.5897	3.4689e-07	8.07492e-06
PKN1	25.4046	23.4949	27.211	31.4879	31.3784	33.307	-0.298877	46.3146	3.49084e-07	8.11475e-06
ATOH8	2.27397	2.07555	2.11349	1.33388	1.60217	1.58194	0.536262	45.5105	3.52051e-07	8.17244e-06
ANTXR1	11.4877	11.1854	11.0661	9.50249	9.73278	9.56945	0.265093	45.4338	3.57129e-07	8.27889e-06
TAX1BP3	10.8302	10.3028	11.5138	5.89258	6.92156	8.37516	0.641886	50.639	3.59829e-07	8.33002e-06
R3HDM2	4.61909	5.04962	4.94838	6.65248	6.64596	6.26165	-0.374695	45.3563	3.62331e-07	8.37641e-06
SMURF2	3.13538	3.2116	3.12876	4.34842	4.21406	4.18512	-0.38672	45.3165	3.65038e-07	8.42741e-06
KIAA1462	1.80548	1.90201	1.7311	2.3718	2.56797	2.47438	-0.411466	45.2827	3.67351e-07	8.46921e-06
NBL1	8.22199	8.30715	8.06443	5.76352	6.26509	6.88043	0.409782	45.27	3.68227e-07	8.47778e-06
SUFU	4.21226	4.05573	4.46945	5.66155	5.4925	5.7185	-0.364287	45.2455	3.69921e-07	8.50515e-06
DANCR	22.7954	21.1623	22.21	14.9323	17.6518	18.7402	0.395736	47.528	3.72514e-07	8.55308e-06
TUBA1C	141.69	136.672	137.746	110.497	118.684	124.83	0.270913	45.8778	3.7319e-07	8.55692e-06
EVI5L	4.5177	4.6826	4.63929	5.78694	6.31649	6.0719	-0.353966	44.976	3.89098e-07	8.90955e-06
GULP1	1.64335	1.40482	1.55227	1.19615	1.06187	1.154	0.467683	44.9441	3.91439e-07	8.95097e-06
SCARF2	11.9856	10.5518	11.5001	8.21562	9.24623	9.26118	0.379757	44.8496	3.98462e-07	9.09921e-06
PHF21B	1.06267	0.960815	0.958337	1.69675	1.48907	1.59567	-0.646842	44.8378	3.99348e-07	9.10709e-06
RRM2	34.7443	33.1195	31.5627	27.6525	28.1794	29.1247	0.262236	44.8039	4.01909e-07	9.15308e-06
SUSD1	2.61613	2.22197	2.39046	1.61639	1.59027	1.67174	0.594996	44.7352	4.07143e-07	9.25974e-06
EIF5A	140.015	134.704	134.118	106.829	111.953	124.745	0.288216	44.7998	4.11075e-07	9.33655e-06
PCDHGC3	7.25929	6.85179	7.21826	5.35809	5.65113	6.04907	0.356004	44.646	4.14058e-07	9.39163e-06
DHRS7	9.97594	10.564	10.8489	13.2208	13.5272	14.1066	-0.338268	44.5707	4.19992e-07	9.51341e-06
CTSC	3.22245	3.31976	3.52306	2.54055	2.63378	2.85103	0.365921	44.516	4.2436e-07	9.59943e-06
MDK	81.8482	79.8948	80.6516	96.2627	96.4611	104.298	-0.256114	44.489	4.26528e-07	9.61523e-06
ATP6V0A1	1.3437	1.36656	1.43097	1.83466	1.89894	1.92192	-0.40713	44.4821	4.27085e-07	9.61523e-06
LRRC75A	14.1464	13.8736	15.1249	17.8987	17.9415	18.8742	-0.30268	44.4795	4.27298e-07	9.61523e-06
RRP15	15.2858	14.3045	13.9097	12.701	11.6452	11.9329	0.298561	44.6195	4.27344e-07	9.61523e-06
DNM3OS	0.967957	1.212	1.09223	0.647306	0.647793	0.557588	0.885907	44.4323	4.31132e-07	9.68752e-06
RNF157	3.23622	3.22227	3.53766	4.49379	4.41695	4.4711	-0.376935	44.3231	4.40149e-07	9.87695e-06
SH3BP4	3.75612	3.88256	3.71791	2.71967	2.95862	3.14346	0.396953	44.2924	4.42727e-07	9.92156e-06
TNIP2	21.0765	20.4572	21.7628	26.3728	26.1913	26.7282	-0.285726	44.1803	4.5225e-07	1.01215e-05
MICALCL	0.921998	0.961873	0.903776	0.428552	0.46114	0.501153	1.02705	44.1618	4.53849e-07	1.01438e-05
ZNFX1-AS1_2	429.264	433.224	458.062	613.399	544.658	578.315	-0.35107	44.2171	4.57122e-07	1.02034e-05
GALNT13	1.20958	1.05502	1.26052	1.75125	1.7867	1.81378	-0.563171	44.1001	4.59206e-07	1.02363e-05
RGAG4	0.805931	0.779659	0.845535	1.48039	1.37836	1.32767	-0.731602	44.0251	4.65815e-07	1.03699e-05
INHBC	0.583121	0.678305	0.515726	1.43862	1.46608	1.30119	-1.20013	44.0161	4.66609e-07	1.03739e-05
CTD-2353F22.2	0.845318	0.967922	0.885889	0.319552	0.405253	0.349237	1.36212	43.8481	4.81812e-07	1.06978e-05
ARF4	17.363	15.7626	16.9703	13.4418	13.4674	13.8484	0.333389	43.8198	4.84421e-07	1.07415e-05
YEATS2	3.6758	3.97341	3.86303	4.82323	4.90933	5.02343	-0.316914	43.6123	5.04053e-07	1.11621e-05
PCDHGA12	4.27886	4.07323	4.12495	2.99444	3.20786	3.38126	0.409516	43.501	5.14935e-07	1.13881e-05
TRIB2	1.87884	1.82057	1.95553	2.55702	2.87149	2.88357	-0.520409	43.4923	5.15789e-07	1.1392e-05
ARHGDIA	147.5	142.51	141.79	115.282	126.634	128.339	0.259271	43.617	5.23194e-07	1.15404e-05
PLEK2	0.64835	0.510854	0.897227	0.111733	0.161942	0.168432	2.2255	43.3643	5.28636e-07	1.16452e-05
INTS6	1.65607	1.64364	1.70892	2.24684	2.14598	2.06607	-0.324535	43.3236	5.328e-07	1.17148e-05
MAP3K6	4.18602	4.22599	4.5373	3.00263	3.454	3.46289	0.420761	43.3198	5.33189e-07	1.17148e-05
PCDHGA9	4.45418	4.27641	4.22554	3.06435	3.3686	3.50216	0.410279	43.3093	5.34268e-07	1.17233e-05
ID2	21.4598	18.5877	18.4033	13.6058	15.1577	16.1998	0.402774	44.7436	5.35518e-07	1.17354e-05
CNN2	43.1891	37.6087	39.1671	25.1342	26.5647	30.4144	0.57837	89.1761	5.38641e-07	1.17885e-05
PHACTR2	1.97176	2.05746	1.90076	1.41624	1.61899	1.52992	0.410577	43.2449	5.40933e-07	1.18232e-05
PDGFD	2.88051	2.23633	2.36001	1.63742	1.5289	1.72783	0.627541	43.2039	5.45231e-07	1.19017e-05
CEBPB	9.72043	9.00119	10.1542	12.2702	13.0228	14.3556	-0.42302	43.1735	5.48442e-07	1.19563e-05
CLIP2	1.21185	1.25941	1.29206	1.7262	1.85424	1.88241	-0.496682	43.1619	5.49664e-07	1.19675e-05
FAM193A	7.56398	6.86044	7.39603	9.68381	8.96212	9.29992	-0.319345	43.1524	5.50679e-07	1.19741e-05
MAD2L1	7.68981	7.74307	8.06061	6.30214	6.1929	6.74052	0.327478	43.1373	5.52281e-07	1.19934e-05
MSN	60.0708	54.4744	56.8978	48.9617	48.7852	49.2921	0.258301	43.0301	5.63842e-07	1.22152e-05
MAGED1	8.83092	8.50751	8.82858	7.14529	6.71531	7.56672	0.32534	43.0261	5.64275e-07	1.22152e-05
PCDHGA11	3.5226	3.3663	3.45151	2.48762	2.68457	2.80027	0.405394	43.0225	5.6467e-07	1.22152e-05
BOD1L1	6.16367	6.1469	5.89449	5.30776	5.06584	5.10031	0.272759	43.0079	5.66273e-07	1.22341e-05
PSPH	8.69887	9.91751	8.77801	12.2075	12.5826	12.1899	-0.391116	42.9827	5.69031e-07	1.22779e-05
MAML2	0.928772	0.719949	0.77554	0.434607	0.397114	0.524117	0.84315	42.9407	5.73676e-07	1.23491e-05
MLYCD	0.896549	0.755002	0.870884	1.17477	1.22079	1.13438	-0.449077	42.9396	5.73797e-07	1.23491e-05
FCHO1	0.633474	0.517744	0.565324	1.0459	1.09988	0.924645	-0.80626	42.9246	5.75475e-07	1.23672e-05
SBK1	0.416388	0.287074	0.37043	0.789341	0.747528	0.703116	-1.03061	42.9189	5.76107e-07	1.23672e-05
SPRED2	4.98195	4.89369	5.41502	3.91822	3.72719	4.20658	0.408424	42.7818	5.91633e-07	1.26843e-05
ACOT9	4.27683	4.36551	4.26186	3.38091	3.42755	3.33349	0.388247	42.7565	5.94536e-07	1.27303e-05
POLB	1.80161	1.64538	1.77643	2.6827	2.55263	2.66314	-0.558224	42.7164	5.9919e-07	1.28137e-05
LRRC37A16P	2.14736	2.23238	2.28893	3.54461	3.34274	3.14229	-0.534436	42.6677	6.04887e-07	1.29191e-05
GAS8	13.9365	14.4529	14.9784	17.7434	18.5218	17.5606	-0.270293	42.6187	6.10678e-07	1.30123e-05
FZD1	4.44271	4.51611	4.3131	3.26681	3.42527	3.73412	0.380939	42.6177	6.10796e-07	1.30123e-05
MANF	33.8838	31.79	33.644	25.1354	26.5927	29.7111	0.319533	42.6826	6.1575e-07	1.31012e-05
ARHGAP29	0.240226	0.240015	0.220589	0.149988	0.100333	0.102614	1.06184	42.5587	6.17859e-07	1.31295e-05
RP11-197N18.2	30.9487	30.501	30.7088	26.7563	27.1931	25.9327	0.244446	42.5308	6.21222e-07	1.31763e-05
RP1-310O13.7	0.212593	0.183062	0.306207	0.756296	0.773752	0.844996	-1.67612	42.5274	6.21626e-07	1.31763e-05
FAM213B	8.61448	7.57925	8.32994	10.5202	10.8774	10.9008	-0.363219	42.5053	6.24319e-07	1.32076e-05
DUSP6	0.224375	0.132594	0.221789	0.0386677	0.0210163	0.0349736	2.62221	42.5023	6.24675e-07	1.32076e-05
XPR1	10.2865	10.3937	10.1775	8.43941	8.96973	9.04335	0.259036	42.7917	6.32353e-07	1.3349e-05
PARP9	1.12175	1.03989	1.04978	0.80156	0.689791	0.679673	0.612155	42.4337	6.33097e-07	1.3349e-05
NID1	0.656811	0.614453	0.759165	0.381797	0.36522	0.36374	0.925302	42.4285	6.33741e-07	1.3349e-05
CDH7	0.639458	0.777649	0.648028	1.01682	0.984731	1.04602	-0.516914	42.4035	6.36833e-07	1.33974e-05
MAMLD1	1.35446	1.20952	1.28171	1.84129	1.86809	2.00299	-0.542659	42.3738	6.40541e-07	1.34586e-05
TOP1MT	18.8124	19.0962	18.4911	23.5113	22.9175	22.4683	-0.250224	42.2237	6.59609e-07	1.38258e-05
SGO2	8.66984	8.59422	8.17152	7.24227	6.9511	6.69387	0.323411	42.2233	6.59663e-07	1.38258e-05
CTPS1	30.87	30.4276	29.4731	25.9219	26.1934	26.6338	0.241845	43.2721	6.69177e-07	1.40078e-05
RUSC1-AS1	21.926	23.5701	23.0437	19.5486	19.5747	19.0979	0.27713	42.088	6.77382e-07	1.41619e-05
PCDHGC5	4.01853	3.88936	3.95283	2.88045	3.06935	3.23022	0.400591	42.075	6.79119e-07	1.41806e-05
COMP	1.5969	1.88814	2.1092	3.10451	3.02413	3.01254	-0.638648	42.0529	6.82067e-07	1.42108e-05
MUC1	2.12555	3.02942	2.93293	1.77514	1.67853	1.70572	0.720671	49.8627	6.82254e-07	1.42108e-05
MRC2	11.9776	12.4327	12.9788	10.1891	10.7754	10.8707	0.271971	41.9678	6.93565e-07	1.44286e-05
ZCWPW1	9.04689	9.00838	8.12241	11.8893	12.5865	10.8552	-0.396717	42.0919	7.00809e-07	1.45613e-05
THRA	13.3446	13.6973	13.1091	16.1826	16.3901	16.4465	-0.249954	42.2205	7.02379e-07	1.45759e-05
DIS3	6.86682	7.19512	6.6592	5.57493	5.99869	5.92073	0.280854	41.8828	7.05242e-07	1.46173e-05
USP42	3.64808	3.70542	3.58808	4.86901	4.85454	4.69592	-0.35854	41.8648	7.07747e-07	1.46512e-05
SOS1	5.47798	5.81265	5.63404	7.2268	7.11129	6.98382	-0.291647	41.8181	7.1428e-07	1.47429e-05
CAMK2B	1.01156	1.04382	1.00731	1.55312	1.41187	1.57517	-0.526967	41.8146	7.14779e-07	1.47429e-05
GALNT16	0.690478	0.758099	0.668906	1.09435	1.03037	1.06479	-0.548674	41.8144	7.14806e-07	1.47429e-05
RILPL1	3.62442	3.71669	3.7404	4.86506	4.58855	4.93903	-0.336375	41.7904	7.18192e-07	1.47946e-05
PCDHGA10	3.19344	3.27288	3.27853	2.35244	2.5889	2.6581	0.393324	41.7818	7.19411e-07	1.48016e-05
RP11-761B3.1	510.728	500.628	468.584	427.774	422.401	417.876	0.259971	41.7077	7.29998e-07	1.50011e-05
TMEM106C	28.5534	27.8661	26.8928	32.8452	35.9416	33.5806	-0.261256	41.6702	7.35418e-07	1.5094e-05
PPFIA3	20.5744	19.4918	20.0125	23.9677	24.4966	24.3336	-0.24021	42.9346	7.3742e-07	1.51167e-05
ZNF385A	18.3272	16.4862	18.237	21.6068	21.9152	23.475	-0.301499	41.6105	7.44134e-07	1.52182e-05
GOLGA4	14.4625	15.0745	13.4049	11.8271	10.4749	11.0443	0.403285	59.2134	7.44183e-07	1.52182e-05
BMF	1.40296	1.10499	1.15677	0.78917	0.756573	0.698907	0.735972	41.4723	7.64754e-07	1.56199e-05
PCDHGB6	2.98376	2.86168	2.91848	2.12596	2.26312	2.39661	0.399206	41.4233	7.72222e-07	1.57533e-05
ERP29	46.7986	47.7979	46.2846	59.4608	56.173	56.9506	-0.254383	41.3854	7.78041e-07	1.58528e-05
TSPAN18	0.301981	0.30686	0.233311	0.60252	0.530595	0.625439	-1.04508	41.3552	7.82714e-07	1.59288e-05
C16orf45	2.38707	2.05391	1.98705	3.26601	3.33467	3.03087	-0.558149	41.3414	7.84856e-07	1.59531e-05
PCDHGA3	4.08741	3.9551	3.99609	2.91107	3.12114	3.28913	0.399065	41.255	7.98438e-07	1.61954e-05
NHSL1	1.91639	1.77064	1.97841	2.60743	2.4761	2.6317	-0.404851	41.2533	7.98702e-07	1.61954e-05
AKAP17A	8.73151	8.13875	8.42029	11.4278	10.5749	10.7932	-0.336877	41.2236	8.03427e-07	1.62536e-05
DEF6	19.2415	17.842	19.7526	23.5586	24.3019	23.9018	-0.298029	41.2231	8.03507e-07	1.62536e-05
ARMC7	2.36053	2.34966	2.511	3.21989	3.79321	4.323	-0.623008	41.1245	8.1942e-07	1.65556e-05
GTF3C6	106.056	111.208	97.2766	86.1971	89.8664	89.1722	0.282102	41.2166	8.20758e-07	1.65628e-05
INPP4B	0.371487	0.364521	0.377453	0.24994	0.199469	0.221293	0.785009	41.0288	8.35187e-07	1.68338e-05
SGK223	1.13445	0.843279	1.0195	0.584367	0.549202	0.567081	0.845008	40.9409	8.49951e-07	1.70889e-05
PIK3C3	2.5651	2.66997	2.55782	3.48909	3.46464	3.1531	-0.333176	40.9394	8.50211e-07	1.70889e-05
LINC00623	5.62742	5.48563	5.36355	4.0785	3.89391	3.89055	0.513933	40.9354	8.50893e-07	1.70889e-05
EPHB2	1.58261	1.4296	1.50208	1.14125	1.11483	1.21451	0.410058	40.8976	8.57334e-07	1.71967e-05
CRYL1	2.67259	2.59169	2.51062	3.93533	3.75323	4.69666	-0.647511	40.892	8.58305e-07	1.71967e-05
SCN4A	0.378067	0.426975	0.531497	0.77099	0.802673	0.798825	-0.755758	40.8671	8.62585e-07	1.7262e-05
UTP3	74.2003	77.505	73.2293	64.9085	65.4776	65.07	0.241005	40.8514	8.65282e-07	1.72954e-05
NPL	3.17045	2.8394	2.80837	4.0592	4.16133	3.84236	-0.421138	40.808	8.72834e-07	1.74077e-05
INS-IGF2	1.54549	1.20476	1.5043	2.26391	2.82401	2.41688	-0.791817	40.8024	8.73813e-07	1.74077e-05
TANGO6	5.93567	5.62177	5.36771	4.6617	4.54545	4.45717	0.344506	40.8013	8.74006e-07	1.74077e-05
TRABD2B	1.18204	0.960465	1.02236	0.617484	0.590489	0.74082	0.710265	40.7351	8.85648e-07	1.76188e-05
ENO2	3.44164	4.02659	3.73558	5.15654	5.35135	4.98872	-0.417997	40.716	8.89056e-07	1.76657e-05
TMEM63B	4.60071	5.03368	5.27012	6.20303	6.8565	7.24262	-0.403084	40.6963	8.92565e-07	1.77145e-05
BMP8B	0.786065	0.687793	0.852198	1.31861	1.37953	1.27663	-0.725328	40.6193	9.0645e-07	1.79689e-05
WASF3	1.78835	1.76883	1.73808	2.66304	2.48932	2.51062	-0.491152	40.5472	9.19653e-07	1.82091e-05
RP11-174O3.3	1.79178	1.37283	1.74232	1.07087	0.920599	1.03187	0.735741	40.5006	9.28317e-07	1.83381e-05
RP11-123K3.4	8.24039	8.29781	8.14254	11.4971	10.9807	10.7768	-0.387723	40.4993	9.28554e-07	1.83381e-05
RP11-176H8.1	4.10612	3.44449	3.46933	2.40999	2.74446	2.82696	0.477319	40.4891	9.30464e-07	1.83381e-05
PCDHGC4	3.99459	3.9101	3.92424	2.86271	3.08574	3.24061	0.394773	40.4887	9.30525e-07	1.83381e-05
VARS	52.5398	50.1022	49.2686	41.147	43.5324	46.0162	0.253699	40.4628	9.35391e-07	1.84124e-05
AEBP1	21.7275	20.9063	22.4332	18.5073	18.3431	19.1858	0.253893	40.4243	9.42664e-07	1.85339e-05
BDP1	11.5723	10.7762	10.2353	9.30037	8.7568	8.35651	0.339525	48.186	9.51702e-07	1.86898e-05
RP11-26J3.4	81.9946	82.7479	77.9969	113.072	106.422	98.3445	-0.350395	50.1363	9.58711e-07	1.87978e-05
PDIA3	71.2287	72.3682	70.9274	61.9488	58.7606	64.1751	0.252199	40.3367	9.59434e-07	1.87978e-05
GNL3	61.2461	61.9727	60.9542	54.5747	52.3217	52.8845	0.243259	40.3255	9.61603e-07	1.88183e-05
PCDHGB5	4.10847	3.97548	4.02374	2.95376	3.15729	3.31164	0.392349	40.3039	9.65799e-07	1.88566e-05
CHORDC1	7.96972	7.70095	7.3952	6.77856	6.37412	6.15252	0.295207	40.4008	9.65801e-07	1.88566e-05
OSMR	1.33793	1.59807	1.3079	0.979929	0.958912	0.963466	0.592115	40.2966	9.67217e-07	1.88624e-05
FAM72B	7.72006	7.97839	7.35013	10.2457	10.335	9.95239	-0.367564	40.2616	9.74075e-07	1.89725e-05
DNASE1L1	2.14641	2.00263	2.18068	1.36608	1.45354	1.50361	0.58269	40.2563	9.75115e-07	1.89725e-05
PPP1R18	15.5531	15.7494	16.3812	20.3878	20.6944	18.7806	-0.286218	40.2056	9.85142e-07	1.91454e-05
BOP1	34.3518	32.648	32.309	26.2686	28.38	30.044	0.263715	40.1993	9.86385e-07	1.91475e-05
CSE1L	50.7586	48.2073	49.6811	43.6931	43.0721	42.3539	0.240794	40.0796	1.01055e-06	1.95763e-05
SIPA1L2	3.40042	3.26338	3.30745	2.60775	2.56502	2.74908	0.366965	40.0783	1.0108e-06	1.95763e-05
ANK2	1.51631	1.63115	1.40554	1.96072	2.08327	1.98675	-0.369469	40.0672	1.01308e-06	1.95978e-05
FNIP2	1.0013	1.06243	0.973634	1.42555	1.48989	1.36638	-0.45398	39.9951	1.02798e-06	1.98633e-05
RASAL2	2.73594	2.79704	2.73202	2.2076	2.36634	2.25165	0.314371	41.9005	1.03272e-06	1.9932e-05
WSCD1	0.0605836	0.0856589	0.0791816	0.226795	0.203656	0.205128	-1.40492	39.9322	1.04116e-06	2.00719e-05
RP11-407N17.4	47.0629	47.4343	42.256	35.3993	36.9799	33.8769	0.399573	39.8994	1.04812e-06	2.01829e-05
MYBPC1	0.0496701	0.049899	0.0278219	0.194024	0.149394	0.16452	-1.97957	39.8433	1.0601e-06	2.03903e-05
HIST3H2A	8.47018	8.46348	9.1828	6.00364	4.67704	6.09377	0.686636	39.8207	1.06499e-06	2.04608e-05
LRP2	0.0563981	0.105762	0.0800294	0.225813	0.221517	0.164389	-1.2284	40.1101	1.06844e-06	2.05037e-05
MAFF	0.489956	0.473984	0.433007	0.26316	0.202266	0.187531	1.15894	39.7758	1.07474e-06	2.06013e-05
COL1A1	44.0321	43.8597	45.5961	27.7856	29.0817	34.7649	0.580431	85.0143	1.07785e-06	2.06373e-05
TDG	8.34177	8.65163	8.88407	7.29695	7.03519	7.02662	0.320456	39.6851	1.09475e-06	2.0937e-05
CDC42	17.0595	16.8537	17.2649	14.5482	14.2134	14.4904	0.282112	41.5417	1.11103e-06	2.12177e-05
VASN	4.81503	4.26084	4.40561	2.96812	2.64821	3.53131	0.579025	40.011	1.11195e-06	2.12177e-05
AGBL5	8.13521	8.03708	8.25801	10.1454	10.0978	10.574	-0.296697	42.1646	1.11403e-06	2.12335e-05
PXN	4.82693	4.3305	4.58119	3.30727	3.51026	3.93413	0.382321	39.571	1.12048e-06	2.13323e-05
ERFE	1.93402	2.41864	2.38712	3.347	3.37937	3.477	-0.538478	39.5432	1.12686e-06	2.14294e-05
ALDH16A1	4.29253	3.82729	4.12287	2.61353	3.26379	3.2274	0.447351	39.5984	1.13195e-06	2.15018e-05
PIF1	3.02001	3.13067	3.3391	2.28887	2.53684	2.33695	0.451916	39.4827	1.14086e-06	2.16467e-05
TGFB2-OT1	0.891839	0.77649	0.949146	0.261282	0.189346	0.295401	1.83146	39.4766	1.14229e-06	2.16494e-05
PCDHGB3	4.25392	4.20897	4.18244	3.10626	3.32882	3.4679	0.384393	39.4654	1.1449e-06	2.16745e-05
LDLR	10.007	10.4325	10.7787	8.56246	9.11969	9.04736	0.264051	39.4522	1.14798e-06	2.17085e-05
PCDHGB4	2.89478	2.79251	2.83633	2.0813	2.22718	2.34185	0.388444	39.3606	1.16969e-06	2.20846e-05
RIF1	3.63125	3.63559	3.69851	3.23147	2.94376	3.03348	0.293473	39.3572	1.1705e-06	2.20846e-05
EIF2S3	37.3822	39.2703	38.4458	33.7763	32.4118	33.6562	0.244747	39.3268	1.17781e-06	2.21976e-05
DNAJC2	38.6335	38.5746	36.0232	33.2145	29.5128	30.2121	0.322469	45.4075	1.19284e-06	2.24558e-05
BNIP3L	3.77573	3.67905	3.95951	5.34373	4.80673	5.49145	-0.412183	39.2436	1.19806e-06	2.25146e-05
CDH3	0.274502	0.354558	0.351448	0.129248	0.119681	0.160197	1.30414	39.2412	1.19864e-06	2.25146e-05
SLC39A8	6.81171	6.83679	6.05086	5.38293	5.31807	5.25826	0.339024	39.1826	1.21314e-06	2.27224e-05
RP11-130F10.1	2.09349	2.10314	1.75896	0.787382	1.20127	1.12446	0.931186	39.1814	1.21343e-06	2.27224e-05
UPF1	16.7767	14.883	16.2939	18.7491	19.9525	20.008	-0.256214	39.1758	1.21483e-06	2.27224e-05
RNASET2	1.12784	1.15715	1.25005	1.70485	1.66003	1.75217	-0.48525	39.1747	1.2151e-06	2.27224e-05
MRTO4	33.2108	30.0775	31.0163	26.7203	26.2169	27.3919	0.266274	39.1319	1.22583e-06	2.28975e-05
WDR77	13.5348	13.3272	14.0517	10.4081	10.9668	11.849	0.336199	39.1063	1.23227e-06	2.29924e-05
CYB5R2	2.4679	2.46737	2.17512	1.87006	1.77044	1.83118	0.411637	39.0343	1.25065e-06	2.33068e-05
PCDHGA2	2.97313	2.88027	2.9131	2.13098	2.29712	2.41326	0.387779	39.0294	1.25189e-06	2.33068e-05
BAIAP2L1	6.71498	5.79442	6.48056	7.88593	8.73789	8.21581	-0.354155	38.9842	1.26361e-06	2.34989e-05
PCDHGA5	3.57237	3.44243	3.50028	2.60868	2.7508	2.89164	0.381322	38.9123	1.28245e-06	2.38203e-05
FGFR2	2.989	3.13404	3.08317	2.36866	2.4014	2.54993	0.369385	38.9075	1.28372e-06	2.38203e-05
CDKN2C	27.1222	28.7281	28.0621	32.7124	34.9626	34.5918	-0.246191	38.8975	1.28636e-06	2.38431e-05
TES	0.257112	0.36353	0.49606	0.0941576	0.159213	0.11355	1.68225	38.8568	1.2972e-06	2.40174e-05
MKRN1	8.62502	9.02058	8.75213	10.8872	11.2071	10.8385	-0.279096	40.1533	1.30268e-06	2.40925e-05
CACNA2D2	0.348131	0.336782	0.325	0.616199	0.641593	0.627799	-0.867816	38.8257	1.30555e-06	2.41122e-05
RP11-644F5.11	6.86345	8.00171	7.85504	10.5504	10.5915	11.0581	-0.451417	38.8217	1.30662e-06	2.41122e-05
GPRASP2	4.72167	5.73744	5.28954	6.8264	7.39597	7.24066	-0.39984	38.809	1.31006e-06	2.41493e-05
NPNT	5.64682	4.95998	5.40226	4.23103	4.39765	4.08283	0.368964	38.8007	1.3123e-06	2.41641e-05
PCDHGA8	2.31526	2.22666	2.24973	1.6699	1.77588	1.86731	0.384408	38.7253	1.3329e-06	2.45166e-05
FOXN4	1.10963	1.19143	1.35161	2.02536	2.03801	1.99133	-0.667958	38.7003	1.3398e-06	2.46166e-05
FAIM	8.81301	9.48209	8.68719	6.90571	6.87713	7.77102	0.359662	38.692	1.34209e-06	2.46229e-05
LAMA1	1.82575	1.90382	2.06259	2.51646	2.57598	2.47338	-0.33942	38.6885	1.34306e-06	2.46229e-05
TMED10	30.1622	28.8442	29.3217	25.0082	25.384	26.6577	0.233456	39.574	1.34557e-06	2.46419e-05
RP11-1017G21.4	18.9323	20.5055	21.375	26.8302	26.2996	27.6529	-0.363843	38.6736	1.34722e-06	2.46454e-05
CHMP4C	6.74916	5.90257	6.69835	8.47071	8.92093	9.2748	-0.431479	38.6387	1.35698e-06	2.47749e-05
ERGIC2	7.77574	7.64643	7.15331	6.17165	6.23809	6.22391	0.312001	39.3042	1.35725e-06	2.47749e-05
PBX4	5.29012	5.48284	5.6582	4.17266	3.96404	4.27089	0.450246	38.5943	1.36952e-06	2.49718e-05
CARS-AS1	2.57485	2.68591	2.51439	3.75507	3.85811	3.9146	-0.53132	38.5346	1.38653e-06	2.52547e-05
SYNJ1	1.06059	0.989376	0.97598	1.50367	1.44755	1.44199	-0.503103	38.5212	1.39042e-06	2.52981e-05
RIMBP3	0.0700981	0.0603611	0.0897472	0.29338	0.223238	0.234395	-1.6688	38.5009	1.39628e-06	2.53554e-05
TLCD2	1.33104	1.22746	1.22731	2.12975	2.08684	1.69115	-0.597011	38.5894	1.39658e-06	2.53554e-05
PCDHGA4	4.24084	4.07187	4.0852	3.02363	3.25355	3.41984	0.383487	38.482	1.40175e-06	2.54218e-05
CYP1B1-AS1	1.92101	1.89137	1.54506	1.04622	1.25928	1.32696	0.567216	39.0497	1.41295e-06	2.55973e-05
MRPS21	78.4592	81.5655	73.434	66.4154	65.9267	68.2971	0.255403	38.3719	1.43415e-06	2.59536e-05
CEP152	11.2496	11.6749	11.2903	10.2459	9.38755	9.09684	0.294056	38.9289	1.43669e-06	2.59715e-05
ADI1	25.147	23.6243	23.8785	21.1403	21.3138	20.8616	0.235096	38.2977	1.45648e-06	2.63009e-05
BRIX1	34.6122	35.7318	32.235	30.0599	29.3215	28.2173	0.265629	38.3774	1.45923e-06	2.63225e-05
HECW1	0.253911	0.22283	0.193719	0.0929851	0.113857	0.11987	1.02592	38.2223	1.47951e-06	2.66596e-05
PCDHGA7	3.71778	3.58071	3.5924	2.69831	2.8437	3.00106	0.380588	38.2153	1.48166e-06	2.66636e-05
EPB41L4B	1.97086	2.14624	2.08186	2.64264	2.86232	2.79968	-0.379776	38.2113	1.48289e-06	2.66636e-05
MBNL2	1.35774	1.14292	1.1931	0.793727	0.799991	0.731653	0.699391	38.1307	1.50803e-06	2.70695e-05
GRHL1	0.430532	0.525199	0.516763	0.793961	0.83653	0.82846	-0.681807	38.122	1.51078e-06	2.70695e-05
KCNQ2	0.248849	0.227561	0.235889	0.354011	0.45721	0.426922	-0.77734	38.119	1.51172e-06	2.70695e-05
VANGL2	1.09907	1.23448	1.35951	1.65189	2.0296	2.16907	-0.619934	38.2065	1.5119e-06	2.70695e-05
ETF1	59.2753	57.8355	54.8755	49.3999	51.2163	48.2954	0.244839	38.1055	1.51597e-06	2.71134e-05
POP1	7.39625	7.36705	7.30477	6.02627	5.91871	6.04877	0.333029	40.6119	1.51958e-06	2.71492e-05
SRSF6	55.6649	58.0165	56.5666	50.5778	49.0871	48.0621	0.243238	38.0495	1.53382e-06	2.73745e-05
BX322557.10	3.35476	3.06624	3.60349	5.98378	5.11143	5.19425	-0.644538	37.982	1.55559e-06	2.77337e-05
SRPK2	11.6371	12.0943	12.043	14.4408	14.7431	14.5835	-0.250933	39.588	1.57603e-06	2.80683e-05
STAG1	8.72698	8.13054	8.32318	10.6493	10.6413	9.9485	-0.273808	37.8892	1.5861e-06	2.82178e-05
CSRP1	1.48128	1.42065	1.46031	0.924359	1.07556	1.19062	0.471462	37.8784	1.5897e-06	2.82519e-05
REEP6	4.31868	3.94569	4.20886	5.35717	5.90949	6.24001	-0.462461	37.8734	1.59137e-06	2.82519e-05
FAM98A	25.4928	25.81	24.2931	21.6197	22.3933	21.7928	0.237272	37.8393	1.60278e-06	2.84244e-05
TM9SF3	20.1803	19.4712	19.9577	16.8822	17.5898	17.604	0.231997	41.069	1.60714e-06	2.84718e-05
GRIA4	1.20052	1.18575	1.32453	1.7719	1.696	1.67894	-0.420063	37.7868	1.62053e-06	2.86787e-05
HOMEZ	2.57401	2.73755	2.92072	3.82718	3.79962	3.62988	-0.398079	37.7236	1.64215e-06	2.90309e-05
SPATA18	0.098985	0.124302	0.0970286	0.317183	0.361204	0.289614	-1.53739	37.6947	1.65216e-06	2.91532e-05
H19_3	5.55778	4.96302	4.4473	0.581522	1.40473	1.63634	1.95004	37.6936	1.65254e-06	2.91532e-05
GPC4	4.51121	4.5155	4.33575	3.5569	3.41502	3.64169	0.36887	37.6203	1.67819e-06	2.95749e-05
TXNIP	10.7093	11.4646	10.9392	8.41193	9.31852	9.41449	0.323479	37.5795	1.69265e-06	2.97985e-05
LGR4	5.35177	5.23113	5.28246	3.59489	4.37604	4.45451	0.382225	37.6226	1.70253e-06	2.9941e-05
OLFM2	7.14064	7.37009	7.6707	9.18827	10.241	10.0223	-0.368385	37.5383	1.70743e-06	2.99958e-05
CCNA2	32.4469	32.194	31.7842	26.5814	28.0307	28.5629	0.249502	39.6845	1.71861e-06	3.01607e-05
PITX1	23.002	21.248	22.901	17.3956	18.3272	20.3785	0.292982	37.5767	1.72448e-06	3.02323e-05
PSMD12	19.2388	19.2969	18.5202	16.4033	16.1883	16.8471	0.243799	38.1397	1.73204e-06	3.03333e-05
RAB3B	0.64734	0.828845	0.549229	1.19926	1.36931	1.42524	-0.956333	67.9182	1.73624e-06	3.03657e-05
C6orf48	31.1618	30.487	31.278	35.2797	39.6021	41.5863	-0.291015	37.4554	1.7375e-06	3.03657e-05
PCDHGA6	2.63555	2.52606	2.57156	1.93034	2.06346	2.11969	0.370722	37.4316	1.74626e-06	3.04871e-05
ABCE1	18.609	19.0837	18.453	15.8167	16.367	16.6825	0.237879	39.4853	1.75157e-06	3.0548e-05
TERF2IP	18.2014	17.4976	17.5832	22.3554	21.2615	22.0775	-0.26486	37.3957	1.75955e-06	3.06556e-05
CEP112	2.43795	2.45179	2.3036	1.85407	1.9596	1.8369	0.38463	37.3737	1.76773e-06	3.07662e-05
CTD-2113L7.1	3.05678	3.26043	1.77562	1.07797	0.600911	0.599992	1.8858	37.382	1.79655e-06	3.12159e-05
RP11-403I13.8	1.8272	1.73083	1.70203	1.04253	1.33419	1.27062	0.546492	37.2953	1.79728e-06	3.12159e-05
TPRN	3.90544	3.85824	3.88118	4.63877	5.42847	5.34631	-0.371745	37.2207	1.82587e-06	3.16214e-05
DPYSL5	9.02482	9.1445	9.92641	11.101	11.8401	11.8388	-0.266981	37.2201	1.82607e-06	3.16214e-05
AC012314.8	9.52762	8.86254	9.56992	7.78593	7.55432	7.65574	0.320984	37.4769	1.82626e-06	3.16214e-05
SAT1	9.12873	8.53976	8.34856	6.99083	6.43009	6.98229	0.384515	37.1625	1.8485e-06	3.19687e-05
SC5D	5.50286	5.54662	4.80501	4.15914	4.16838	4.17655	0.375469	37.1584	1.85012e-06	3.19687e-05
HIST1H2BK	28.883	28.3713	26.155	18.569	18.9926	21.2596	0.526788	37.1403	1.85721e-06	3.20582e-05
TOMM40	30.7879	28.5934	29.3874	23.7654	25.6627	26.7753	0.254239	37.1192	1.86554e-06	3.20977e-05
CDT1	18.5826	17.2077	18.087	21.0463	21.983	24.4097	-0.290537	37.1866	1.86631e-06	3.20977e-05
TCF20	11.0478	11.1801	10.4711	13.4723	13.3442	13.1207	-0.251077	37.1132	1.86794e-06	3.20977e-05
SOX8	3.2968	3.66768	4.04872	4.93034	4.96403	5.30002	-0.41136	37.1114	1.86865e-06	3.20977e-05
STX1A	3.1619	3.24854	3.10636	4.28008	4.47242	4.25502	-0.411346	37.1104	1.86903e-06	3.20977e-05
KIAA1324L	1.76287	1.74577	1.87784	2.48302	2.4192	2.37557	-0.386716	37.0918	1.87642e-06	3.21918e-05
RGMB-AS1	0.417308	0.366827	0.394451	0.955144	0.872142	0.967564	-1.2097	37.0631	1.88789e-06	3.23555e-05
EHD1	6.60344	5.5758	5.91232	4.59059	4.69305	5.17864	0.350905	37.0473	1.92815e-06	3.3012e-05
IL6R	0.492647	0.520298	0.504137	0.839615	0.824682	0.887017	-0.70869	36.9581	1.93048e-06	3.30183e-05
ANP32E	136.788	138.974	130.441	121.401	114.864	109.414	0.270049	37.3638	1.93671e-06	3.30822e-05
TIMP1	6.30795	6.88172	6.57773	4.30047	4.12722	5.18617	0.570165	36.9394	1.93815e-06	3.30822e-05
KATNAL2	5.76461	6.28342	5.75629	8.40683	7.86298	7.41742	-0.367512	36.9842	1.95411e-06	3.33208e-05
KIF18A	6.36502	6.92064	6.54366	5.17988	5.58894	5.21715	0.351884	36.8389	1.9801e-06	3.37298e-05
KCNJ11	0.152648	0.115014	0.128255	0.36336	0.425364	0.463477	-1.65867	36.8079	1.99322e-06	3.3919e-05
PDRG1	15.5746	16.7837	15.0482	19.6993	20.2848	20.9051	-0.324164	36.8013	1.99603e-06	3.39325e-05
SYNPO2	0.178606	0.256745	0.253769	0.373303	0.434691	0.425176	-0.770346	36.7807	2.00481e-06	3.40474e-05
ZC3H4	15.6459	14.5782	14.8047	12.6646	13.35	12.9517	0.244179	37.078	2.02238e-06	3.43112e-05
DCAF13	13.5443	13.5534	12.0761	11.0008	11.2526	11.2794	0.25949	36.7011	2.03914e-06	3.45606e-05
DPF2	5.5866	5.76891	6.48487	7.21426	7.93671	8.55659	-0.368688	41.2803	2.05919e-06	3.48654e-05
CTD-2396E7.10	16.1069	17.2441	16.4635	26.0913	22.7145	24.1439	-0.500409	36.6361	2.06765e-06	3.49734e-05
IRF2BPL	8.51516	7.89941	8.47661	6.41982	6.65065	7.1185	0.336089	36.5322	2.11415e-06	3.5724e-05
CEP19	1.38881	1.56264	1.43138	3.41779	2.41784	2.47793	-0.851218	37.1316	2.12709e-06	3.59066e-05
CCDC18	5.99092	6.56369	6.04881	5.09536	4.91952	5.12384	0.33835	36.4739	2.14071e-06	3.60944e-05
FBN1	0.243674	0.321297	0.326297	0.128277	0.194004	0.178238	0.871536	36.5516	2.1425e-06	3.60944e-05
RP11-9M16.2	7.77447	4.26017	7.3239	14.7532	15.0054	15.1385	-1.19125	36.435	2.15861e-06	3.63118e-05
AC006128.2	27.2368	26.1545	26.9253	34.9914	33.973	32.2175	-0.293353	36.429	2.16139e-06	3.63118e-05
ALDH3B1	7.74113	7.40914	7.55584	6.14959	6.25869	6.59303	0.292255	39.3903	2.16391e-06	3.63118e-05
CLMN	0.198581	0.208623	0.220283	0.356483	0.392673	0.330166	-0.726875	36.4233	2.16403e-06	3.63118e-05
PCDHGA1	3.25626	3.13702	3.16041	2.34915	2.50687	2.66455	0.374623	36.416	2.16744e-06	3.63326e-05
RASSF2	0.743096	0.710973	0.648136	1.05742	1.18325	1.12987	-0.65857	36.3942	2.1776e-06	3.64667e-05
MINOS1-NBL1	23.7136	24.5702	22.2663	18.8592	20.0839	20.3607	0.285322	36.3893	2.17988e-06	3.64686e-05
TIMM8B	49.286	43.7191	45.6981	36.9815	37.4029	40.6384	0.301671	36.3786	2.18492e-06	3.65165e-05
LRRK2	0.363227	0.377064	0.371307	0.605232	0.588014	0.553427	-0.602718	36.3608	2.19327e-06	3.66198e-05
HUWE1	30.4236	29.7899	29.9706	36.5895	37.9271	35.7085	-0.252015	42.9684	2.19656e-06	3.66384e-05
MNX1	1.07664	1.23751	1.09203	1.66236	1.78386	1.95975	-0.631829	36.3307	2.20752e-06	3.67847e-05
ATP9A	4.48391	3.80059	4.22854	3.30028	3.39825	3.33397	0.352238	36.3157	2.21465e-06	3.68669e-05
TMEM132E	3.93041	3.36638	3.88096	4.80711	4.81423	5.59131	-0.415305	36.3824	2.22143e-06	3.69433e-05
CLNS1A	33.6965	31.7163	31.4253	28.0345	27.5804	28.9458	0.231392	36.2961	2.22397e-06	3.6949e-05
ZNF318	4.58565	4.46329	4.46009	5.50873	5.92702	5.4937	-0.28859	37.6628	2.23195e-06	3.7045e-05
NOTCH1	2.37612	2.40365	2.55098	2.95946	3.24164	3.50339	-0.367163	36.2617	2.24049e-06	3.71209e-05
EMILIN1	75.5313	74.2967	74.7783	64.2922	65.4723	65.6505	0.238451	43.2903	2.24093e-06	3.71209e-05
KCNG1	1.68665	1.61912	1.87691	2.42951	2.40519	2.58227	-0.471836	36.2314	2.25515e-06	3.73197e-05
LIMD1	1.5823	1.48944	1.524	1.97863	1.98695	2.02609	-0.347595	36.1845	2.27805e-06	3.76436e-05
OTUD6B-AS1	7.22354	8.06088	7.17481	6.4457	5.85371	5.93552	0.344239	36.5266	2.27919e-06	3.76436e-05
HES1	5.81114	4.18981	4.7995	3.34417	2.95851	2.48784	0.792696	43.9079	2.29296e-06	3.78338e-05
SMC4	23.1834	23.5202	22.7323	20.9828	19.7489	19.2161	0.250585	36.1415	2.29922e-06	3.78562e-05
ENPP2	0.263476	0.267733	0.315521	0.126433	0.12538	0.120373	1.24471	36.1382	2.30085e-06	3.78562e-05
EFNA5	1.80094	2.08925	1.99953	2.72447	3.027	2.6228	-0.454843	36.1378	2.30106e-06	3.78562e-05
TMSB10	4006.23	4084.01	3970.6	3412.18	3397.03	3482.08	0.266489	49.185	2.30856e-06	3.79424e-05
SERPINH1	75.9405	73.9075	76.2445	60.933	64.6673	70.0485	0.246211	36.1101	2.31488e-06	3.80091e-05
KIF3C	2.63524	2.17418	2.21948	3.00706	3.17752	3.25952	-0.408218	36.1011	2.31933e-06	3.80452e-05
RP11-244F12.2	5.92776	4.26633	3.46902	1.55521	2.30103	2.07088	1.16028	36.2766	2.32938e-06	3.81727e-05
FNBP1	6.43776	5.82535	5.75925	7.80208	7.46332	7.53944	-0.306189	36.051	2.34458e-06	3.83845e-05
CBX5	22.1129	21.3273	20.6581	18.3634	18.9711	18.3773	0.239331	39.3794	2.36591e-06	3.86961e-05
CCDC9	11.8252	11.9217	12.6845	15.3638	15.4674	15.0729	-0.290892	37.0989	2.37243e-06	3.87651e-05
SLC17A7	0.162676	0.217901	0.159461	0.36489	0.415531	0.449021	-1.15388	35.9829	2.37931e-06	3.88397e-05
TGIF1	2.0671	2.15631	2.11579	1.62291	1.701	1.70431	0.373503	35.9742	2.3838e-06	3.88753e-05
LMO2	0.570258	0.618981	0.671886	1.35383	1.0959	1.21581	-0.907875	35.9649	2.38859e-06	3.89157e-05
HDAC11	0.752474	0.984663	1.09587	1.58556	1.49312	1.64114	-0.660217	35.9424	2.40023e-06	3.90676e-05
LANCL2	3.99396	3.97326	3.83325	3.13055	3.21083	3.0842	0.362021	35.9121	2.41601e-06	3.92864e-05
FSTL3	13.4351	12.5491	13.1305	10.322	10.3685	11.4443	0.317264	35.9019	2.42135e-06	3.93353e-05
BRCA2	3.40223	3.27946	3.19199	2.71443	2.6651	2.7675	0.312697	38.2762	2.42376e-06	3.93364e-05
ZMYM2	2.28955	2.22795	2.27322	2.84748	2.90466	2.94026	-0.318905	40.148	2.45911e-06	3.98717e-05
GS1-44D20.1	12.3415	13.7943	10.2549	8.1413	7.67849	8.22984	0.627187	35.8946	2.4671e-06	3.99628e-05
S100A2	1.75565	1.90745	1.9668	0.914403	0.828315	1.13719	0.998606	35.8095	2.47025e-06	3.99753e-05
LTV1	81.4589	81.1583	75.0146	68.293	65.812	59.9781	0.330525	44.1734	2.50947e-06	4.05519e-05
HEXB	8.78364	8.79989	8.44784	6.90171	6.86512	7.71571	0.311092	35.7347	2.5107e-06	4.05519e-05
MORC2	12.3287	12.3201	12.9962	14.6395	16.0068	15.2774	-0.247414	35.7067	2.52598e-06	4.07596e-05
CDC42EP5	2.84352	3.40074	3.10966	1.68596	1.61707	1.6146	0.982221	35.6957	2.532e-06	4.08175e-05
PIM1	2.58753	2.3794	2.63417	1.62443	1.6677	1.84109	0.59694	35.691	2.5346e-06	4.08205e-05
RASSF4	0.39979	0.4405	0.465932	0.694256	0.705046	0.711941	-0.63777	35.6123	2.57831e-06	4.14846e-05
KLHL30	0.771168	0.549449	0.781201	0.28842	0.296101	0.376807	1.13629	35.5977	2.58652e-06	4.1577e-05
DAPK2	0.426674	0.366976	0.422643	0.266452	0.247922	0.257857	0.694992	35.5712	2.60145e-06	4.17771e-05
IFI27	0.368553	0.444302	0.495455	0.183557	0.211268	0.162766	1.30627	35.5427	2.61764e-06	4.19971e-05
C1orf35	18.9452	17.5166	18.9265	23.1473	22.2354	22.437	-0.253983	35.5145	2.63376e-06	4.22154e-05
PCDHGB2	4.4355	4.24989	4.35861	3.23928	3.47695	3.64034	0.363723	35.465	2.66234e-06	4.26329e-05
SMAD9	5.66169	5.03673	5.02025	6.43921	6.99674	6.72278	-0.329398	35.4321	2.68153e-06	4.28911e-05
EMX1	0.177333	0.237534	0.266951	0.478943	0.582392	0.474794	-1.08428	35.4286	2.68356e-06	4.28911e-05
MRPL32	39.3039	38.2802	37.3159	33.9566	31.8799	34.1277	0.237827	35.4226	2.68707e-06	4.29065e-05
CCDC84	4.31123	4.44339	4.74924	3.66638	3.52778	3.65989	0.361754	35.3799	2.71225e-06	4.32674e-05
TFPI	0.788072	0.922781	0.865313	0.657476	0.590036	0.59697	0.540269	35.363	2.72223e-06	4.33856e-05
SRP72	64.8321	65.1092	61.7882	57.4562	54.7913	54.3269	0.240391	35.3193	2.74834e-06	4.37603e-05
MAFA	2.34386	2.38736	2.51635	3.57645	3.52484	3.78469	-0.542969	35.2918	2.76493e-06	4.39827e-05
TMEM65	13.2848	13.6271	14.1505	16.1771	16.4995	16.701	-0.226328	36.5661	2.84472e-06	4.52093e-05
ADAMTS10	0.964791	1.2277	1.26697	0.777299	0.76244	0.738549	0.67181	35.1534	2.85e-06	4.52505e-05
CDC25B	17.8135	16.3248	16.8204	13.9293	14.1862	15.3023	0.264349	35.039	2.9224e-06	4.63563e-05
FXYD6	0.285625	0.366647	0.319977	0.618878	0.631676	0.667501	-0.927047	35.0156	2.93744e-06	4.6551e-05
SYCE2	5.03174	5.16726	4.25116	7.86211	7.16643	6.87028	-0.563459	35.0046	2.94455e-06	4.66197e-05
EMG1	25.7315	26.914	23.39	21.1092	21.8627	22.2313	0.257672	35.3133	2.97523e-06	4.70613e-05
TMEM79	2.97007	2.71008	2.8695	4.01491	4.15799	3.92626	-0.464463	34.9407	2.9862e-06	4.71903e-05
AC093110.3	32.942	30.0793	31.0857	24.4898	26.4634	26.4535	0.314135	36.0854	2.9907e-06	4.72171e-05
FBXO32	0.710975	0.758547	0.815007	0.484405	0.535335	0.456383	0.685567	34.891	3.01902e-06	4.76195e-05
TBL1X	3.03541	3.23634	3.25391	4.03755	4.22687	4.14875	-0.338802	35.0607	3.02349e-06	4.76454e-05
CEP131	13.2106	12.8017	13.2366	16.2805	15.8646	16.4272	-0.269174	37.6203	3.04977e-06	4.80147e-05
NOP58	78.9444	82.3367	76.7717	71.8823	65.2427	65.9318	0.267561	35.7946	3.0533e-06	4.80253e-05
CCM2L	0.189055	0.126617	0.26474	0.623107	0.514271	0.709693	-1.59371	34.8251	3.06315e-06	4.81353e-05
ZNF217	3.09585	2.89483	2.96402	2.33267	2.40442	2.38939	0.363395	34.8172	3.06851e-06	4.81745e-05
SF3B6	52.2487	54.9353	54.9852	44.9642	47.3862	46.4204	0.265012	36.9803	3.07922e-06	4.82976e-05
FABP5P7	36.6814	43.2702	33.8214	26.3135	29.3245	27.5996	0.484895	35.1786	3.14677e-06	4.93112e-05
CORO2A	6.26648	6.12348	6.12166	7.29185	7.7079	8.44418	-0.307363	34.6537	3.18125e-06	4.98051e-05
FOXG1	3.17202	3.33948	3.20839	2.55726	2.51939	2.65058	0.371034	34.5688	3.24158e-06	5.07025e-05
RPF2	18.0352	18.6559	16.7204	15.5042	14.7767	14.9248	0.278579	34.5504	3.25478e-06	5.08616e-05
TIAM2	1.85549	1.78593	1.6451	1.34735	1.45194	1.36262	0.375064	34.5086	3.28505e-06	5.1287e-05
MMADHC	11.217	9.96059	9.58087	6.88722	7.90866	8.55214	0.412706	34.6167	3.3546e-06	5.23244e-05
PLAC9	0.986058	0.693422	0.883721	0.288885	0.261687	0.174191	1.8787	34.3415	3.40915e-06	5.30864e-05
BAZ2B	2.34698	2.24926	2.14173	1.93661	1.88132	1.70454	0.325893	34.4143	3.40977e-06	5.30864e-05
EIF2S1	31.0492	30.9387	29.9962	26.7823	26.506	27.3819	0.226634	37.4133	3.42448e-06	5.32661e-05
FRY	0.0927702	0.0865409	0.105784	0.0509603	0.0386886	0.0278015	1.38869	34.2912	3.44747e-06	5.35743e-05
C9orf172	2.24364	2.70664	2.9506	3.84796	4.18652	3.61267	-0.49112	35.8808	3.45598e-06	5.36297e-05
WDR75	13.8539	14.3299	13.9518	11.9235	12.311	12.0235	0.255866	37.4216	3.45741e-06	5.36297e-05
PNN	231.823	256.781	238.984	203.602	189.373	176.683	0.390285	48.812	3.46456e-06	5.36911e-05
GLI3	6.06128	5.46878	5.60791	4.6866	4.88547	4.85403	0.281804	35.3716	3.47184e-06	5.37544e-05
GKAP1	3.39944	3.65731	3.79816	5.35048	4.86594	4.8553	-0.415881	34.2355	3.49045e-06	5.39929e-05
HELLS	10.1933	9.67943	9.73536	8.79394	8.13789	8.64159	0.248587	34.2273	3.49687e-06	5.40426e-05
DTNBP1	10.897	10.9204	11.4783	14.2313	14.0769	14.0218	-0.3044	37.022	3.54753e-06	5.47752e-05
EPB41L1	0.846823	0.816867	0.941591	0.648005	0.586997	0.591681	0.567764	34.1413	3.56448e-06	5.49864e-05
ZNF516	1.56243	1.66431	1.44612	1.9999	2.11273	2.17522	-0.397936	34.117	3.58384e-06	5.52344e-05
TOMM5	40.5166	42.5854	39.3658	34.357	36.964	35.9575	0.228522	34.0877	3.60741e-06	5.55468e-05
ODAM	1.87869	1.25823	0.942701	0.601998	0.394709	0.466703	1.47163	34.535	3.61822e-06	5.56624e-05
LIN28B	3.13725	3.20628	2.99537	2.51415	2.51938	2.40217	0.368979	34.0306	3.6537e-06	5.61569e-05
HSPB7	1.11013	1.09954	1.05973	0.652762	0.614128	0.697433	0.766213	34.0224	3.66036e-06	5.6208e-05
TSPAN3	8.66794	8.2843	8.11216	6.53285	7.25968	7.50061	0.267379	34.0126	3.66842e-06	5.62804e-05
PSME3	41.0577	38.3859	40.5586	33.6437	34.7544	36.6948	0.228105	34.4215	3.68913e-06	5.65465e-05
WLS	17.2367	17.1238	17.6546	14.388	15.4223	15.1461	0.248386	36.9493	3.71704e-06	5.69225e-05
IDH1	12.5871	11.6911	11.5985	14.8435	14.3379	14.8581	-0.261209	33.8974	3.76418e-06	5.75919e-05
KDM4A	11.9978	11.6296	11.3154	14.0859	14.242	14.4082	-0.254933	36.9267	3.78432e-06	5.78475e-05
PLXND1	3.77938	3.73794	4.02293	4.63497	4.78174	5.11823	-0.293906	34.1425	3.79547e-06	5.79653e-05
KRR1	4.77186	4.83005	4.51747	4.06989	3.94559	3.89333	0.284194	34.3162	3.81834e-06	5.82617e-05
MERTK	1.56091	1.47228	1.68306	2.22933	2.23002	2.40699	-0.500559	33.7573	3.88427e-06	5.9214e-05
DOCK5	2.2447	2.23966	2.2808	1.84046	1.9498	1.78983	0.3182	35.2253	3.89694e-06	5.93535e-05
HMGN3	166.525	169.029	162.981	136.981	152.518	148.125	0.225029	33.7235	3.91383e-06	5.9555e-05
AIF1L	8.83749	8.49188	9.1572	10.4528	10.8634	11.5662	-0.274796	33.8161	3.91726e-06	5.9555e-05
RP11-203M5.8	70.8278	74.2335	78.9983	61.7051	60.0838	63.3833	0.318739	33.6781	3.954e-06	6.00594e-05
EXOSC2	32.2692	31.6068	31.3932	26.8663	28.4007	28.3751	0.224402	37.5374	4.01792e-06	6.09753e-05
RBM11	1.96877	1.787	1.48004	2.61833	3.12118	2.7114	-0.681487	33.5984	4.02551e-06	6.10354e-05
KCCAT333	0.843465	1.19257	1.08489	1.73892	2.00631	2.22123	-0.880696	33.5484	4.07108e-06	6.16708e-05
DNAJB2	2.44085	2.20516	2.30971	3.06578	3.01558	3.11005	-0.369142	33.5142	4.10258e-06	6.20921e-05
NOS2	0.922304	0.774581	0.934827	1.29742	1.6007	1.42886	-0.686651	33.5101	4.10631e-06	6.20928e-05
KIFC3	2.19069	2.05151	1.88343	1.39929	1.66302	1.63685	0.40018	33.486	4.12875e-06	6.23759e-05
IGSF3	4.00686	3.73484	4.34068	5.07676	5.19188	5.29412	-0.324488	33.4484	4.16386e-06	6.285e-05
PPP1R13B	3.58785	3.29609	3.45817	4.37806	4.30093	4.46954	-0.310992	35.6885	4.17154e-06	6.29095e-05
XPC	19.1893	17.8611	19.7557	24.0498	23.0147	22.5654	-0.254109	33.3917	4.27276e-06	6.43783e-05
SRGAP1	0.463548	0.411893	0.447317	0.326068	0.331301	0.329375	0.457074	33.3237	4.28286e-06	6.44727e-05
PRR5L	1.30292	1.213	1.22153	1.59725	1.84415	1.84459	-0.476318	33.2952	4.31052e-06	6.48312e-05
SFXN3	4.43566	4.84514	4.42194	3.60654	3.64362	3.74882	0.356374	33.2555	4.34944e-06	6.53581e-05
ZBTB46	2.07001	1.81708	2.03191	2.55386	2.80544	2.64494	-0.402287	33.2329	4.37179e-06	6.5616e-05
CKMT1A	3.32323	3.43732	3.32639	4.79601	4.38362	4.76771	-0.424972	33.2303	4.3744e-06	6.5616e-05
ATP1A3	3.30805	3.15733	3.71237	4.17042	4.60676	4.91226	-0.388531	33.2766	4.38522e-06	6.56903e-05
MUC13	0.401863	0.538287	0.538277	0.166363	0.176203	0.254641	1.33289	33.2174	4.38716e-06	6.56903e-05
ZNF804A	4.53242	4.14334	4.15103	3.62491	3.09699	3.30737	0.39445	33.161	4.44359e-06	6.6472e-05
METAP2	96.325	97.1063	89.6403	83.9908	77.514	74.3918	0.300176	38.185	4.44727e-06	6.6472e-05
SLIRP	115.091	109.653	113.171	98.5574	93.9066	102.898	0.231349	33.4886	4.45885e-06	6.65116e-05
CARMN	0.0849672	0.0842207	0.0780527	0.0323606	0.0270591	0.0360235	1.38985	33.1445	4.46024e-06	6.65116e-05
LUM	12.9263	11.543	10.9973	5.40363	5.32909	7.17178	1.00317	87.0221	4.46177e-06	6.65116e-05
WNT9A	0.677403	0.494927	0.50879	1.00357	1.11133	0.945089	-0.856158	33.131	4.47399e-06	6.66347e-05
FAM107B	4.32017	4.28758	4.03475	5.7351	5.61239	5.06989	-0.337769	33.1149	4.49033e-06	6.68189e-05
PGAM1	146.411	131.237	143.898	113.809	119.221	129.468	0.254668	33.47	4.57427e-06	6.80079e-05
IKBIP	5.02243	4.9669	5.13292	4.17332	3.99867	4.07946	0.346559	33.0294	4.57846e-06	6.80101e-05
HS3ST3A1	3.3499	3.17837	3.38793	1.95943	2.03734	2.64038	0.597244	32.9773	4.63301e-06	6.87064e-05
FOXO6	5.78723	6.16394	5.54076	7.33837	7.67252	8.24176	-0.379254	32.9768	4.6335e-06	6.87064e-05
GADD45B	6.5196	6.77947	5.89423	4.37719	4.40144	5.25344	0.473198	32.9659	4.64497e-06	6.88159e-05
SRSF5	71.3382	71.8161	73.2315	64.4701	63.3114	60.9395	0.235315	35.8691	4.7044e-06	6.9635e-05
HAP1	0.16701	0.250025	0.33017	0.561243	0.557941	0.516304	-1.01013	32.8999	4.7154e-06	6.96888e-05
ENPEP	0.180225	0.199424	0.15362	0.0459135	0.0332727	0.0830545	1.67041	32.899	4.71631e-06	6.96888e-05
TNFRSF19	1.00438	0.856857	1.13187	0.665571	0.615602	0.586145	0.738805	32.8839	4.73263e-06	6.98685e-05
KCNE4	1.27489	1.25098	1.27046	0.694893	0.865522	0.844557	0.681185	32.8738	4.74345e-06	6.9967e-05
NSMF	25.1881	25.0835	25.6953	29.4445	29.6829	31.7843	-0.221258	34.212	4.7522e-06	7.00346e-05
SLC27A6	3.86801	3.84481	3.61755	2.84584	2.99131	2.80586	0.426207	32.8572	4.7615e-06	7.01102e-05
FAM102B	1.07829	1.03292	0.937093	1.35456	1.38746	1.48058	-0.447677	32.8451	4.77466e-06	7.02425e-05
FAM72D	9.51338	11.1031	9.5718	13.039	13.7811	13.0549	-0.359582	32.8239	4.7978e-06	7.05214e-05
CYCS	173.188	172.489	159.934	146.297	146.855	144.158	0.246631	37.3484	4.81154e-06	7.06617e-05
ZCCHC14	2.52319	2.2938	2.49765	3.06593	3.07367	3.57681	-0.379257	32.7824	4.84342e-06	7.10677e-05
NOL8	27.3274	27.8777	27.1666	24.6452	24.3007	23.3666	0.226275	33.7849	4.85174e-06	7.11263e-05
GABRB2	0.739593	0.650894	0.722408	0.998331	1.05114	1.00958	-0.499261	32.7712	4.85586e-06	7.11263e-05
DLL4	0.0771752	0.120604	0.108071	0.320308	0.334528	0.272666	-1.4954	32.765	4.8627e-06	7.11329e-05
SBDS	86.3381	83.521	81.1619	75.7747	71.3621	72.7213	0.22852	32.7632	4.86476e-06	7.11329e-05
SOCS7	1.77996	1.91877	1.80337	2.24379	2.5181	2.48982	-0.361867	32.7443	4.88575e-06	7.13777e-05
CAMSAP1	9.7483	8.94516	9.48233	11.4715	11.118	11.4972	-0.2382	32.7399	4.89065e-06	7.13873e-05
RP11-474G23.1	88.4955	87.1101	87.7785	75.2047	75.9306	80.1676	0.224691	36.706	5.0381e-06	7.3476e-05
CBX4	35.4926	34.5331	33.7329	41.9786	40.5615	42.0651	-0.227497	33.6436	5.14692e-06	7.4998e-05
PCDHGB1	4.54706	4.40074	4.39083	3.33976	3.58961	3.77871	0.346654	32.3887	5.30069e-06	7.71718e-05
CORO1C	19.0464	18.9304	19.8744	16.6578	16.6469	17.5795	0.223661	33.6834	5.35496e-06	7.78945e-05
MUC3A	0.118251	0.111596	0.114408	0.244082	0.208264	0.256371	-1.00509	32.3305	5.37218e-06	7.80775e-05
ZBTB18	1.98777	2.33761	2.02519	3.00349	3.04886	3.04143	-0.473292	32.3212	5.38363e-06	7.81765e-05
CLSTN3	0.320594	0.47118	0.44894	0.782703	0.742102	0.707929	-0.76227	32.2815	5.43313e-06	7.88272e-05
C14orf132	3.08233	3.09654	3.15355	3.90468	4.06919	4.06991	-0.328968	35.5078	5.50404e-06	7.97872e-05
TMOD3	8.32047	8.05651	7.92976	6.98274	7.19364	6.95307	0.238865	35.0146	5.52019e-06	7.99524e-05
EPRS	75.5726	77.9381	74.5958	93.9088	92.8405	89.292	-0.23757	35.7826	5.61733e-06	8.12895e-05
DHX15	21.0776	20.5878	20.5834	17.6157	18.8962	18.2798	0.221189	36.1064	5.6729e-06	8.20104e-05
RREB1	3.69917	3.54774	3.94957	4.53637	4.46849	4.71015	-0.252811	32.0913	5.67689e-06	8.20104e-05
LINC01550	0.292615	0.258968	0.357076	0.597029	0.582422	0.576915	-0.887268	32.0109	5.78347e-06	8.3426e-05
S100A11	138.454	137.226	134.459	123.927	108.18	117.647	0.269003	32.4216	5.78692e-06	8.3426e-05
GATA4	1.84384	1.93528	2.15038	2.76141	2.76801	2.88652	-0.453474	32.0062	5.78975e-06	8.3426e-05
SRSF10	18.3222	18.7135	18.32	16.5698	16.3777	15.7894	0.22237	33.282	5.84832e-06	8.4146e-05
TMED2	48.8287	46.3009	47.7362	42.778	40.5065	42.431	0.221881	32.2998	5.84972e-06	8.4146e-05
CAPZA1	20.3983	19.9768	18.7887	16.9242	16.6567	17.6446	0.242794	31.943	5.87516e-06	8.44397e-05
RP3-461F17.3	90.5677	97.0699	82.0323	74.2705	76.6023	76.9657	0.279318	34.2817	5.88422e-06	8.44978e-05
IMPA2	5.21051	4.80635	5.05829	6.25124	6.43894	6.72697	-0.332253	31.8149	6.05232e-06	8.68376e-05
NCR3LG1	8.8978	7.95621	8.36158	6.6352	7.47975	7.13364	0.279344	31.8033	6.0687e-06	8.69985e-05
ALDH6A1	0.94266	0.888775	0.830473	1.2602	1.32129	1.31765	-0.525395	31.7901	6.08734e-06	8.71914e-05
CTCF	33.9721	33.8146	34.1646	41.8829	41.1255	39.1592	-0.222232	31.7727	6.11207e-06	8.74713e-05
AC241377.1	8.42862	7.52664	7.27059	5.76177	5.42809	5.06243	0.551307	31.7579	6.13311e-06	8.76977e-05
HDAC7	3.28832	3.4107	3.66311	2.6114	2.82395	3.02685	0.331046	31.6819	6.24246e-06	8.91702e-05
TCEA2	4.39229	4.57028	4.52833	5.73468	5.84518	5.84749	-0.32827	33.6678	6.24669e-06	8.91702e-05
WARS	22.308	23.1772	21.5871	26.1423	26.728	27.3139	-0.22017	33.2854	6.28469e-06	8.96367e-05
HEG1	2.10048	1.90595	1.97702	1.50686	1.65107	1.6295	0.350376	31.6272	6.32253e-06	9.00882e-05
SLC48A1	2.74557	2.5627	2.82527	3.83076	3.45527	3.64311	-0.380904	31.6242	6.32705e-06	9.00882e-05
PPARA	0.40236	0.368594	0.398941	0.491163	0.699601	0.645426	-0.630683	31.64	6.39793e-06	9.10205e-05
PHLDB3	4.31024	4.06482	3.84335	5.68443	5.18133	5.21847	-0.36116	31.5666	6.41253e-06	9.11511e-05
LRRC75A-AS1	82.799	80.1688	81.6613	92.163	97.7189	104.752	-0.230848	33.1884	6.43157e-06	9.13446e-05
SV2C	1.58074	1.37867	1.38081	1.96561	1.93433	1.81823	-0.366644	31.5082	6.50062e-06	9.22475e-05
LGI3	0.162523	0.226766	0.136552	0.476142	0.35224	0.514393	-1.31739	31.4739	6.5529e-06	9.29109e-05
CRISPLD1	12.9996	11.4462	11.2012	9.42262	10.2426	10.0974	0.28936	31.4656	6.56559e-06	9.30125e-05
PIK3C2B	2.28593	2.63137	2.59723	3.11547	3.33316	3.36707	-0.339928	31.4195	6.63674e-06	9.39356e-05
HOXB6	3.40425	3.39635	3.48491	2.3042	2.6418	2.48845	0.503662	31.4162	6.64191e-06	9.39356e-05
RELB	1.20861	1.02531	0.959063	0.383593	0.598734	0.631623	0.955665	31.3786	6.70073e-06	9.46879e-05
PSMA4	31.7562	32.4352	30.8374	28.9746	26.6421	27.3315	0.234229	31.3527	6.74147e-06	9.51837e-05
NTF3	1.11003	0.953839	0.961981	0.490877	0.511361	0.610475	0.91121	31.3006	6.82433e-06	9.62728e-05
LAMA5	6.33876	6.28672	6.74582	5.37538	5.84316	5.7154	0.232874	31.333	6.8735e-06	9.68852e-05
SRSF3	63.8754	65.0183	60.0259	54.0245	56.3736	54.4962	0.233715	35.0304	6.8928e-06	9.7076e-05
NSRP1	45.2347	46.21	44.1555	40.5939	36.1357	35.404	0.312972	38.3905	7.10244e-06	9.99448e-05
ECHDC1	15.7092	15.2588	14.4443	13.6035	13.0243	12.2873	0.260886	31.1553	7.16479e-06	0.000100738
STXBP1	4.95817	4.91792	5.0085	5.8494	6.26358	6.27351	-0.267569	35.8139	7.2161e-06	0.000101366
ABCC3	0.158975	0.149061	0.146038	0.0558899	0.0742545	0.0477422	1.38605	31.0598	7.22151e-06	0.000101366
EFNA3	5.25209	4.50416	6.02726	7.13057	7.78509	7.65155	-0.471092	31.0998	7.25864e-06	0.000101802
DNAJB1	48.7986	49.3079	45.2859	54.3496	58.0498	59.4698	-0.22499	31.0206	7.28854e-06	0.000102137
MYBL1	1.44415	1.68554	1.66041	2.38143	2.10232	2.20428	-0.420876	31.0127	7.30218e-06	0.000102243
TROAP	17.6727	18.826	18.7416	15.2541	16.3149	16.3404	0.245015	32.3709	7.33063e-06	0.000102556
GNAI3	3.52991	3.28476	3.15423	2.90341	2.8265	2.90325	0.241995	30.9707	7.37479e-06	0.000103088
TRAF2	6.09186	5.94668	6.3197	7.67678	7.86648	8.08589	-0.32504	32.8573	7.48031e-06	0.000104451
TRIM26	20.4763	21.2816	19.9112	23.2428	25.6732	25.2786	-0.230135	30.9081	7.48469e-06	0.000104451
ARHGEF37	0.424872	0.446057	0.398786	0.756939	0.725293	0.745482	-0.772448	30.8991	7.50062e-06	0.000104586
FOS	0.56642	0.682837	0.497059	0.165944	0.260556	0.291843	1.2577	30.8599	7.57038e-06	0.000105471
BSDC1	2.67121	2.87287	2.97063	2.28491	2.36474	2.22593	0.359054	30.8336	7.61756e-06	0.000106039
CASP8	2.68412	2.60605	2.27885	1.89791	1.80547	2.10987	0.402396	30.8912	7.62374e-06	0.000106039
PALM2	7.60639	6.51905	6.24889	5.13628	5.66532	4.80127	0.414631	34.2148	7.65563e-06	0.000106395
ANKRD42	1.93663	1.88771	1.7774	2.4706	2.38398	2.55782	-0.372904	30.7928	7.69148e-06	0.000106805
POLL	3.25981	3.02932	3.32965	3.77549	4.41836	4.43352	-0.361043	30.7636	7.74472e-06	0.000107456
AKAP9	3.51504	3.61332	3.16303	3.00482	2.75132	2.86306	0.293169	31.2146	7.77255e-06	0.000107753
EIF2A	18.3066	18.3068	17.3086	16.053	15.388	15.307	0.244211	30.6926	7.87624e-06	0.0001091
KIZ	3.69843	3.8059	3.48558	4.60069	4.94809	4.65118	-0.334218	30.6877	7.88526e-06	0.000109136
ID3	20.2765	18.8205	20.1235	14.3775	15.4391	17.8044	0.344354	30.7581	7.89254e-06	0.000109147
RP11-287D1.3	17.2929	16.1789	17.1796	20.8264	19.6273	20.6593	-0.233153	30.6715	7.91577e-06	0.000109378
PMS2	9.17966	9.17516	9.07436	11.0691	11.2863	11.9907	-0.288188	34.8631	7.95739e-06	0.000109863
ROBO3	1.66196	2.05715	1.84722	2.38353	2.58171	2.58237	-0.391636	30.6342	7.98617e-06	0.00011017
ANKMY2	8.97541	8.99526	8.38706	11.7042	11.4038	10.8415	-0.326918	30.6276	7.99853e-06	0.000110192
RAB40B	0.572468	0.720536	0.680018	1.12774	1.10539	0.980775	-0.634476	30.6264	8.00087e-06	0.000110192
IQCD	0.969223	1.09852	1.32244	2.16605	2.00499	1.85485	-0.745769	30.5831	8.08354e-06	0.00011124
TMED7	3.51679	3.50145	3.61437	2.61028	2.8416	2.84973	0.392711	30.5558	8.13624e-06	0.000111873
TIMM17A	29.4975	29.3713	28.3272	24.6893	25.4477	26.2464	0.227149	33.8294	8.14971e-06	0.000111967
DHX37	15.5841	13.9082	14.7626	11.8201	12.964	13.3815	0.246543	30.5832	8.17904e-06	0.000112278
SPR	19.4147	19.6148	19.0888	24.3249	25.2139	24.4274	-0.309729	34.9005	8.20204e-06	0.000112502
SSB	78.497	80.9209	75.8355	70.8395	62.563	63.5888	0.293549	35.5719	8.384e-06	0.000114904
PKMYT1	14.1605	15.0473	14.9044	17.443	18.0295	17.8764	-0.23369	32.8147	8.5792e-06	0.000117484
KCTD12	3.56501	3.65709	3.51519	2.95637	2.75753	3.02309	0.336374	30.2867	8.67499e-06	0.000118699
ZNF473	1.15216	1.15747	1.2262	1.61634	1.63234	1.70264	-0.44307	30.2564	8.73806e-06	0.000119465
PNPT1	19.9578	19.1326	18.5695	16.798	16.9135	16.7709	0.227817	32.3716	8.78005e-06	0.000119942
SEZ6L2	8.37453	8.70702	8.6402	10.4589	10.6427	11.1809	-0.288583	34.4318	8.79695e-06	0.000120075
OPA1	10.4643	10.1345	9.76089	8.34801	8.88436	9.19803	0.233759	30.8703	8.88813e-06	0.000121221
SLX4	2.4124	2.31629	2.53513	3.12205	3.11235	3.12078	-0.323178	30.5717	8.89558e-06	0.000121225
PYGL	11.4804	11.128	11.2839	13.4294	14.2363	13.7699	-0.253035	34.8707	8.94933e-06	0.000121859
FBXW4	9.5623	9.17563	8.78195	10.6388	11.9479	11.265	-0.265879	30.2362	9.00893e-06	0.000122571
MME-AS1	1.69821	1.33516	1.53023	0.594866	0.431089	0.619557	1.48632	30.1134	9.04228e-06	0.000122925
SMC2	37.2031	36.8112	34.2654	32.8421	30.7184	29.5794	0.2547	31.4197	9.10568e-06	0.000123687
KIAA1524	20.2272	20.316	19.2946	17.7876	17.6951	16.8519	0.231693	30.0738	9.12855e-06	0.000123898
PHIP	6.65701	6.29066	6.20178	5.7002	5.57063	5.42152	0.235045	30.0573	9.16477e-06	0.000124289
HPCAL1	1.60754	1.39831	1.58126	1.90969	2.15392	2.28568	-0.444413	30.0489	9.18332e-06	0.000124441
C22orf46	17.845	18.5598	17.0676	15.9038	15.7416	14.5538	0.250525	30.053	9.30335e-06	0.000125959
GADD45A	28.721	28.9128	28.0706	23.633	23.6821	26.0731	0.259295	31.0679	9.31036e-06	0.000125959
TCF12	12.653	13.381	12.8697	11.3578	11.4668	11.5247	0.218779	32.5777	9.32626e-06	0.000126073
IMMP2L	3.08277	3.04896	2.91141	4.06946	4.20479	3.96565	-0.400029	29.9666	9.36667e-06	0.000126518
RAB13	55.8909	63.062	57.4595	75.0518	71.9167	70.1343	-0.259431	31.8361	9.38338e-06	0.000126642
VIPR1-AS1	0.741109	0.9927	0.75776	0.413566	0.443312	0.571476	0.823774	29.9916	9.41799e-06	0.000127007
PTCH1	4.66504	4.50392	4.39843	3.57602	3.91167	4.17094	0.251077	29.8683	9.59081e-06	0.000129234
MIR22HG	2.10883	1.79631	2.11016	1.13967	1.46706	1.32919	0.635127	29.863	9.60309e-06	0.000129296
DUX4L51	3.69349	3.17517	3.1496	1.73617	1.60929	2.26417	0.837004	29.8534	9.62519e-06	0.00012949
RALGAPA2	0.892883	0.922216	0.985205	1.20945	1.32184	1.27088	-0.395746	29.8411	9.65386e-06	0.000129772
RP11-67L3.5	67.9402	63.5893	71.1683	52.9539	58.07	58.2723	0.296302	30.0091	9.67948e-06	0.000130012
TMEM159	1.29059	1.07244	1.61984	2.15308	2.23263	2.35376	-0.704577	29.8251	9.69116e-06	0.000130066
PIGBOS1	13.3228	15.5524	13.4605	9.43877	10.9706	11.4377	0.44095	29.8132	9.71895e-06	0.000130335
EHMT2	14.2669	14.0771	13.8828	16.6601	16.6676	17.1243	-0.219678	34.357	9.74692e-06	0.000130606
QRICH2	0.275242	0.248151	0.314276	0.527246	0.56751	0.509604	-0.881654	29.7919	9.76891e-06	0.000130796
SRFBP1	14.2473	13.8852	13.9574	11.7736	12.1306	11.5688	0.28496	34.5862	9.79555e-06	0.000131049
KIF17	1.10783	0.842714	0.995916	1.38238	1.72772	1.50401	-0.629585	29.7598	9.84478e-06	0.000131603
VPS37D	0.488784	0.73026	0.631811	1.43199	1.27721	1.42803	-1.08181	29.7552	9.8558e-06	0.000131622
ADGRA2	13.7146	13.6097	14.3989	12.201	11.8979	12.5496	0.226493	30.9757	9.86187e-06	0.000131622
TTC25	0.782536	0.835277	0.575302	1.4866	1.49266	1.22038	-0.90826	29.7245	9.92899e-06	0.000132413
PAPPA	0.132065	0.123829	0.103564	0.0502984	0.0504697	0.0396608	1.3872	29.7076	9.96976e-06	0.000132851
LOXL1	4.16872	3.95152	3.70971	2.78241	3.25652	3.04368	0.404287	29.6572	1.00918e-05	0.000134371
RP11-15B17.1	61.8846	55.3258	57.8395	46.4491	51.1728	53.3219	0.246165	29.6937	1.01419e-05	0.00013493
C1QTNF9B-AS1	0.976217	1.06244	1.34425	0.566045	0.496562	0.485023	1.21369	29.6335	1.01498e-05	0.00013493
TLN2	2.73348	2.60593	2.62718	2.28373	2.23132	2.19461	0.28584	33.2401	1.01782e-05	0.000135201
DDX18	25.8294	24.8715	24.199	22.1177	22.1701	21.8205	0.216981	32.6211	1.02066e-05	0.000135471
RP1-244F24.1	2.1104	1.76677	2.21645	1.01437	0.910118	0.961152	1.12333	29.5379	1.03874e-05	0.000137762
CD248	22.5614	21.5289	22.3698	26.3797	26.7662	27.7913	-0.24774	33.7274	1.04568e-05	0.000138574
GPRIN1	6.56217	5.80483	6.00147	7.11373	8.42246	8.10438	-0.336253	29.5056	1.04691e-05	0.000138608
NHP2	137.211	129.804	137.929	114.345	117.956	125.128	0.217097	31.0412	1.04759e-05	0.000138608
SLC7A2	9.92245	10.0019	9.84222	11.2439	12.6841	11.8689	-0.228974	29.5916	1.06067e-05	0.000140045
CAV1	1.90206	1.77542	2.05532	1.1847	1.35934	1.45515	0.548763	29.451	1.06085e-05	0.000140045
GUF1	7.09634	7.01414	7.65766	6.10232	6.1416	5.80122	0.314778	29.6967	1.06095e-05	0.000140045
RGMB	1.27385	1.24596	1.24226	1.69819	1.72193	1.76868	-0.42849	29.4365	1.0646e-05	0.000140417
EPS8L2	0.50472	0.503451	0.607529	0.306747	0.302092	0.322497	0.846488	29.413	1.07069e-05	0.00014111
SLC39A10	4.37503	4.2265	4.27743	3.58632	3.56064	3.4701	0.317636	32.1088	1.07444e-05	0.000141493
PSMD6	7.88738	7.54001	7.62358	6.41006	6.48771	7.0466	0.243472	30.7037	1.08251e-05	0.000142445
RP11-887P2.3	91.104	87.0281	90.0197	68.073	81.1867	79.1636	0.264712	29.3988	1.08913e-05	0.000143203
DLX2	9.24238	8.89208	8.34774	6.69396	7.09076	7.66353	0.331192	29.3369	1.09067e-05	0.000143294
PTRH2	16.9348	17.3454	17.0715	14.869	14.9171	15.0833	0.233607	33.8811	1.09586e-05	0.000143864
H2AFZ	92.9378	81.8899	86.0788	70.5585	74.846	80.53	0.242462	29.7966	1.10125e-05	0.000144459
SOX9	0.699136	0.66594	0.722304	0.375514	0.346345	0.425407	0.894185	29.2545	1.11279e-05	0.000145858
DUSP1	5.99547	6.28674	6.3434	4.99002	4.96623	4.38627	0.431037	29.2494	1.11415e-05	0.000145923
ARF3	34.0145	33.8315	32.8681	28.5743	30.1333	30.3678	0.213987	33.8446	1.12142e-05	0.000146761
RP5-1198O20.4	0.351574	0.3276	0.248301	0.531795	0.503026	0.563688	-0.780569	29.2166	1.12309e-05	0.000146865
STIM1	5.89062	5.7656	6.00834	7.14676	7.13155	7.59247	-0.270198	33.2503	1.12789e-05	0.000147379
ZNF821	2.17443	2.00994	2.19437	2.88248	2.85195	3.52376	-0.509803	29.1916	1.12995e-05	0.000147534
BACE1	4.85513	4.22547	4.44365	5.65475	5.65492	5.64401	-0.293554	29.9305	1.13113e-05	0.000147573
WDR4	19.2695	18.0499	16.9095	12.3309	14.435	15.62	0.38054	35.2659	1.13365e-05	0.000147788
JMJD1C	3.55459	3.76535	3.70961	3.18651	3.1924	2.92238	0.290272	29.1588	1.13903e-05	0.000148374
RAD1	20.8544	21.8462	19.7438	18.6362	18.4547	17.7218	0.226375	29.152	1.15642e-05	0.000150523
RAB30	0.651038	0.615973	0.648301	0.457914	0.471709	0.442692	0.52177	29.0864	1.15937e-05	0.00015079
SPIRE2	0.912243	1.13465	1.21948	1.47666	1.6072	1.64876	-0.473922	29.0771	1.16199e-05	0.000151014
SLC27A2	0.414553	0.379932	0.598845	0.175785	0.185292	0.173445	1.45296	29.0676	1.16471e-05	0.00015125
CENPK	10.1373	10.7585	9.94288	8.68129	8.33054	9.05415	0.280648	29.7714	1.18229e-05	0.000153416
SMIM4	5.32042	5.41093	5.21527	3.93288	3.83063	4.46005	0.4145	28.9891	1.18727e-05	0.000153943
ADAMTS2	2.79545	2.93268	2.94329	3.53045	3.80049	3.77178	-0.316352	31.8476	1.19102e-05	0.00015431
WDR43	90.4747	90.0095	86.0996	80.5772	77.8546	75.7755	0.224144	30.8661	1.21213e-05	0.000156924
TXNRD1	32.828	31.7769	30.7932	29.1038	27.2732	27.7362	0.218785	28.8888	1.21683e-05	0.000157382
RNF43	0.374715	0.469189	0.552105	0.286383	0.285363	0.255426	0.839961	28.8864	1.21754e-05	0.000157382
TNFAIP2	0.230976	0.211686	0.170234	0.0178076	0.0387145	0.0859006	1.94702	28.847	1.22936e-05	0.000158788
PSMB5	66.1927	60.3387	63.5603	52.1089	54.6029	59.0933	0.231287	28.8397	1.23157e-05	0.000158952
LINC01186	2.34386	1.70059	1.64109	0.786819	0.62203	0.560695	1.5527	28.7836	1.24865e-05	0.000161032
BCCIP	77.1059	77.6024	71.0845	68.1015	65.9445	62.3789	0.238263	29.1211	1.2504e-05	0.000161135
RALGPS2	1.39217	1.45881	1.64542	1.94662	2.05062	1.99158	-0.360664	28.7609	1.25564e-05	0.000161687
ZFPM1	0.740431	0.730442	0.812669	1.17256	1.12059	1.17543	-0.55383	28.755	1.25748e-05	0.0001618
RP11-268J15.5	4.5569	4.83409	4.1175	3.36194	3.31907	2.89387	0.541187	28.7294	1.26542e-05	0.000162697
SCFD1	11.8252	11.7021	11.4338	10.1125	10.3555	10.0216	0.235052	32.7959	1.26741e-05	0.000162828
TRAF3IP1	17.77	18.5702	17.7785	23.0238	21.7593	20.9529	-0.2398	28.754	1.27159e-05	0.000163241
CDK1	26.672	26.5085	26.5085	23.1005	23.5672	23.5105	0.221266	34.2064	1.27458e-05	0.0001635
GALK2	3.33644	3.50677	3.49217	2.90745	2.78776	2.86452	0.315796	29.5281	1.28345e-05	0.000164512
HOXA3	3.56364	3.03331	3.33217	2.51651	2.21553	2.73382	0.43867	28.7107	1.28819e-05	0.000164926
SKA2	30.4513	30.6827	29.7515	27.9075	25.9965	25.2843	0.238988	28.6555	1.28864e-05	0.000164926
ALDH1L2	5.70608	6.28589	6.53324	7.8585	7.83862	7.38229	-0.270263	28.6775	1.29873e-05	0.000166092
MXI1	3.13176	3.31506	3.43408	4.10158	4.60642	4.24305	-0.345029	28.605	1.30479e-05	0.00016674
NIP7	34.6385	33.3787	33.7735	30.786	27.9991	30.4055	0.228511	28.5901	1.3096e-05	0.000167227
NECTIN1	4.64411	4.49804	4.79801	5.45396	5.83589	6.09341	-0.281667	31.1233	1.32226e-05	0.000168716
REV3L	2.19448	2.02336	2.158	1.80911	1.73411	1.7232	0.315501	28.5352	1.32744e-05	0.000169249
ISL1	2.33342	2.1879	2.35265	3.06076	3.20889	3.57872	-0.4886	28.5262	1.3304e-05	0.000169498
TCF4	1.57206	1.55808	1.51497	1.25711	1.37521	1.28717	0.281241	32.1747	1.33711e-05	0.000170223
FEZ1	0.350111	0.379311	0.415291	0.708953	0.590284	0.745821	-0.779156	28.4672	1.34996e-05	0.000171729
ERC2	1.31781	1.4555	1.30364	1.04986	1.04714	0.9836	0.450345	28.4495	1.35589e-05	0.000172353
SMAD7	2.71567	2.63946	2.70837	1.96476	2.0918	2.01108	0.447532	28.4381	1.35969e-05	0.000172707
ALG12	1.40555	1.39289	1.55539	1.95848	2.17137	2.01866	-0.451765	28.411	1.36886e-05	0.00017374
RABL2B	2.8641	2.88079	2.89938	3.4174	3.74244	3.99245	-0.334645	28.4074	1.37009e-05	0.000173764
GLB1L2	2.2422	2.21035	2.38486	2.73707	3.00423	3.10422	-0.334138	28.3797	1.37952e-05	0.000174829
RP11-218E20.5	9.14177	8.11245	8.00098	13.5587	12.2519	12.5662	-0.571556	28.3698	1.3829e-05	0.000175126
HEATR1	17.9373	18.1897	17.4684	15.7306	16.0614	15.7301	0.211305	32.6537	1.38585e-05	0.000175367
TDRD7	3.26906	3.80068	3.85247	5.224	4.5519	5.01243	-0.379326	28.3773	1.39845e-05	0.000176829
2021-09-11	23.7996	23.0809	22.2638	20.6294	20.4901	19.987	0.215329	30.779	1.39962e-05	0.000176844
PINK1	2.52835	2.35374	2.72622	3.48143	3.23419	3.49499	-0.378621	28.317	1.40109e-05	0.000176897
AC092171.4	1.63605	1.88918	1.90655	2.43788	2.67499	2.92337	-0.520359	28.2747	1.41589e-05	0.000178499
FGF14	0.124413	0.104155	0.0746657	0.0130176	0.0306592	0.0451335	1.63602	28.3271	1.4159e-05	0.000178499
HSPB2-C11orf52	1.06943	0.61676	0.865256	0.304607	0.346882	0.393581	1.26283	28.2671	1.41857e-05	0.000178702
BRD1	5.78959	5.71829	6.41566	7.40163	7.44391	7.61067	-0.282401	29.2007	1.43772e-05	0.000180979
RORB	0.975263	0.9947	0.903324	1.30723	1.32287	1.28932	-0.412569	28.21	1.43882e-05	0.000180982
WDTC1	1.85721	1.84198	1.90435	2.34887	2.53173	2.53234	-0.366498	28.1501	1.4604e-05	0.000183559
MFSD13A	1.127	0.824473	1.09745	1.5112	1.60129	1.76884	-0.657815	28.1273	1.46871e-05	0.000184442
CPNE2	1.86212	1.97331	2.05527	2.35942	2.62313	2.71003	-0.344405	28.1249	1.46961e-05	0.000184442
NXPH4	7.73436	7.37009	7.62928	9.70519	9.17634	10.8375	-0.353585	28.1133	1.47387e-05	0.000184837
SESN3	0.514619	0.565399	0.511736	0.762309	0.816371	0.755878	-0.510401	28.0566	1.4948e-05	0.000187323
RP11-334E6.12	15.4774	16.974	17.6097	12.3987	13.4007	12.1755	0.45072	28.0382	1.50167e-05	0.000188044
ZFAND2A	3.91311	3.62599	3.72317	5.39839	4.86525	5.33838	-0.433863	28.0343	1.50314e-05	0.000188089
AIMP1	25.1486	23.4498	23.5017	21.6486	20.8853	20.4688	0.231631	28.0007	1.5158e-05	0.000189495
SHC1	12.1511	12.5702	13.0841	9.91037	10.4627	11.7027	0.274303	28.0476	1.51756e-05	0.000189495
EIF2AK2	11.2231	11.2443	10.9105	10.2313	9.71394	9.56399	0.216683	27.9955	1.51776e-05	0.000189495
BAZ2A	17.8793	16.8798	17.304	20.4405	21.185	20.3449	-0.214278	32.3412	1.52555e-05	0.000190326
ESYT1	13.6784	13.9688	13.684	11.4123	12.6004	12.067	0.233389	30.6313	1.54061e-05	0.000192063
TAF1D	13.309	14.4669	13.7139	12.4015	12.1087	12.2172	0.216286	27.9006	1.55418e-05	0.000193492
EFR3B	1.03903	0.912379	1.1155	1.45015	1.40937	1.35368	-0.409864	27.9001	1.55437e-05	0.000193492
PACS2	4.62362	4.49755	4.73652	5.60665	5.70873	5.53184	-0.242297	31.7145	1.55982e-05	0.000194027
UGP2	14.4203	13.6357	12.833	11.6648	12.1404	11.9472	0.227444	27.8818	1.56149e-05	0.00019409
EEF1E1	21.8196	22.0174	20.4132	16.9375	17.372	19.6058	0.284875	27.8705	1.56592e-05	0.000194497
GAS6	0.641282	0.620378	0.684199	0.946836	1.06435	0.993493	-0.584722	27.8584	1.57064e-05	0.000194941
CFAP126	13.8226	12.5903	13.3614	19.5538	17.2308	17.6858	-0.410691	27.8346	1.58004e-05	0.000195963
MLK7-AS1	2.50638	2.18892	2.16764	1.63013	1.6496	1.50539	0.551504	27.8206	1.58558e-05	0.000196505
HLA-F-AS1	0.921642	0.950385	0.893184	1.35007	1.42873	1.45368	-0.580439	27.8101	1.58977e-05	0.000196879
ESRP2	0.142866	0.228167	0.357031	0.0724419	0.0933287	0.0970686	1.56288	27.8986	1.60346e-05	0.000198428
DLGAP4	6.96983	5.79071	6.37427	5.02336	4.93993	5.61558	0.326416	31.0845	1.6168e-05	0.000199932
RP11-7F17.8	3.48895	3.2291	3.38808	2.45266	2.61492	2.69454	0.410228	27.7325	1.62101e-05	0.000200305
SMC1B	0.201246	0.154037	0.152984	0.421135	0.450154	0.342812	-1.23262	27.7086	1.63074e-05	0.000201359
JMJD6	5.40787	4.62337	5.04283	6.10632	6.39308	6.40953	-0.295613	27.9822	1.63583e-05	0.000201841
CD276	9.74066	8.88051	8.58885	7.57059	7.53557	8.02389	0.265413	27.6857	1.64012e-05	0.000202222
NOP10	68.6396	64.5215	60.2055	45.1005	50.1381	57.2646	0.366155	29.7755	1.64259e-05	0.000202378
LINC00304	0.262384	0.38247	0.311232	0.666966	0.843794	0.558942	-1.03817	27.6604	1.6506e-05	0.000203216
SMTN	4.10078	4.16166	4.14929	4.90966	5.08821	5.30397	-0.264421	32.8353	1.65271e-05	0.000203327
MAGEA10	30.747	29.6176	30.4406	26.5512	26.5392	26.6457	0.225354	32.3152	1.65701e-05	0.000203707
SCN4B	0.0974014	0.0724817	0.0969918	0.206091	0.264235	0.238977	-1.38246	27.6414	1.65847e-05	0.000203721
PTPRF	9.95337	9.29976	10.1626	11.0313	11.814	12.1967	-0.215735	27.6381	1.65987e-05	0.000203721
CEBPA	2.25395	2.56781	2.69424	3.23362	3.82336	3.92013	-0.50104	27.6359	1.66078e-05	0.000203721
C1QL1	11.1413	10.6235	11.1327	13.2776	13.8818	16.0121	-0.36371	27.6331	1.66196e-05	0.000203721
NXPH3	0.15154	0.188486	0.151577	0.364686	0.361951	0.344188	-1.06869	27.5948	1.67802e-05	0.000205539
FZD2	5.8762	7.07618	5.51279	3.96464	4.53244	4.89624	0.487859	28.3486	1.68406e-05	0.000206129
PXN-AS1	8.93915	7.50084	7.40998	5.8135	6.3535	6.52302	0.366925	27.572	1.6877e-05	0.000206425
JAK3	0.233308	0.216354	0.206078	0.407483	0.414367	0.400259	-0.868571	27.5605	1.69259e-05	0.000206873
NPTXR	2.21965	1.94672	2.20243	2.55471	3.01266	2.88015	-0.37889	27.503	1.71727e-05	0.000209736
AVL9	1.85259	1.7848	1.82468	2.3404	2.32959	2.26416	-0.305514	31.2811	1.72995e-05	0.00021105
SLC37A1	1.32786	1.33999	1.41218	1.85969	2.05724	1.75137	-0.426226	27.4725	1.73053e-05	0.00021105
HEY1	4.44519	4.5987	4.30171	5.52787	5.99387	5.69732	-0.331604	27.4575	1.73709e-05	0.000211696
RAP1GAP	0.722367	0.618976	0.571232	0.879204	0.992365	1.1025	-0.636907	27.4307	1.74887e-05	0.000212977
ACTN1	33.387	30.8532	32.1011	27.7234	28.1159	29.0933	0.218786	32.5449	1.75567e-05	0.000213652
AC005682.5	5.18966	5.39282	4.95348	4.26124	3.91565	4.02888	0.390535	27.4096	1.75818e-05	0.000213802
PRMT1	28.694	27.3023	29.3389	23.7797	26.1028	25.9019	0.208264	28.0227	1.77011e-05	0.000215097
HSDL1	4.89682	5.06929	4.96149	6.61673	6.40777	6.07447	-0.311576	27.4181	1.78832e-05	0.000216964
SPTB	0.72962	0.698474	0.757339	0.552506	0.566674	0.558889	0.422384	27.342	1.78848e-05	0.000216964
TP53INP2	6.21767	5.42317	5.41039	7.42403	7.26807	7.06282	-0.320538	27.3401	1.78934e-05	0.000216964
ZFHX2	0.199198	0.210223	0.29754	0.380217	0.410101	0.501178	-0.806643	27.3553	1.80488e-05	0.000218691
IFFO2	1.64991	1.77993	1.53291	2.27938	2.22341	2.21652	-0.398962	27.2805	1.8165e-05	0.00021994
HEATR5A	2.00542	1.71886	1.67493	1.20216	1.51744	1.41812	0.395442	27.6277	1.83133e-05	0.000221457
PHF21A	3.26712	3.54929	3.34179	4.10157	4.30046	4.21281	-0.272124	30.6494	1.83289e-05	0.000221457
LATS2	3.39764	3.30319	3.3397	2.76145	2.68762	2.80742	0.319915	27.2449	1.83297e-05	0.000221457
MAGEA4	58.3179	56.0152	55.951	48.7012	49.8482	52.5008	0.209231	30.9451	1.83533e-05	0.000221583
VLDLR-AS1	0.886779	1.01314	1.18335	1.41361	1.66814	1.699	-0.576803	27.1558	1.8748e-05	0.000226186
UBALD2	8.40317	7.10897	8.74684	5.93042	6.24787	6.56586	0.405001	27.123	1.8905e-05	0.000227916
DDOST	30.6914	29.7645	28.5683	24.7994	26.2957	26.7615	0.227472	29.5838	1.8923e-05	0.00022797
LARP4B	5.72968	6.10219	5.82919	7.23844	7.00252	6.97498	-0.223837	27.699	1.91361e-05	0.000230372
NUP160	11.5413	11.1959	11.1166	9.60182	10.4771	9.74392	0.219487	28.9004	1.94128e-05	0.000233536
KPNB1	134.661	135.793	130.933	118.929	115.892	115.281	0.23451	35.6284	1.95349e-05	0.000234838
AL354822.1	2.52459	2.17778	2.12683	3.22478	3.0659	3.34485	-0.475941	26.9707	1.96512e-05	0.000236067
CCDC34	21.2738	21.4212	21.7867	19.5158	18.2369	18.9063	0.227144	28.0705	1.97447e-05	0.000237021
CALR	738.493	766.111	743.353	643.791	645.936	662.854	0.240945	39.7081	1.97931e-05	0.000237433
KRT8	11.3458	10.7941	14.5716	2.14092	2.02307	2.2915	2.55021	278.373	1.98204e-05	0.000237591
PRDX3	16.3171	14.7627	15.5336	10.9289	12.8391	13.8672	0.336706	30.9265	1.99844e-05	0.000239387
PDCL3	58.1306	59.1924	52.984	51.0132	49.5865	47.6143	0.23807	27.1054	2.00734e-05	0.000240281
PKNOX2	0.710661	0.688887	0.9166	1.24647	1.15642	1.19347	-0.568113	26.8577	2.02256e-05	0.000241931
MANEAL	2.77521	2.23854	2.50761	3.42728	3.34384	3.79319	-0.469145	26.8378	2.03283e-05	0.000242987
LMO4	8.29046	7.67937	8.48913	6.45596	6.94268	7.40141	0.268226	26.8049	2.05002e-05	0.000244867
CLPB	7.95738	7.3939	7.08334	5.75466	6.15652	6.55995	0.308231	26.7855	2.06021e-05	0.00024591
EIF3J	82.4326	83.7865	77.588	74.6987	70.8094	67.216	0.234491	27.4011	2.06606e-05	0.000246434
PRRT4	1.11216	1.07838	1.03207	1.60483	1.80616	1.53949	-0.584499	26.762	2.0726e-05	0.000247039
LYAR	92.8238	94.0021	93.1932	87.2952	80.3045	79.0313	0.221939	26.8046	2.07531e-05	0.000247187
CRHR1-IT1	0.249258	0.28618	0.290318	0.379615	0.4221	0.466535	-0.57583	26.752	2.07793e-05	0.000247324
ANAPC15	27.1007	26.9984	26.9036	23.437	24.1315	23.4596	0.227889	31.9749	2.08378e-05	0.000247845
FAM78A	0.344645	0.364848	0.417232	0.545566	0.82613	0.682479	-0.822643	26.735	2.08699e-05	0.000248052
LINC00327	0.374376	0.476395	0.366977	0.164521	0.188774	0.148804	1.32367	26.7159	2.09718e-05	0.000249086
ALOXE3	0.0325189	0.130675	0.136612	0.345356	0.388355	0.301592	-1.59268	26.7041	2.10356e-05	0.000249668
CLTC	25.0513	24.6099	23.5219	20.9548	21.3925	22.378	0.214081	31.2013	2.10992e-05	0.000250091
RHOC	14.9348	14.4852	14.5206	11.8946	12.5994	13.3725	0.248686	29.528	2.1101e-05	0.000250091
PBX1	2.10892	2.15236	2.00801	1.71742	1.8264	1.77888	0.272136	30.7936	2.11552e-05	0.000250557
CALM2	151.629	151.109	139.731	130.46	130.58	125.348	0.232714	31.1996	2.13884e-05	0.000253141
SNRPF	41.2057	41.5773	38.8693	37.3903	34.5819	35.1448	0.221829	26.6794	2.1427e-05	0.000253419
SLC3A2	46.141	43.5939	44.442	52.413	54.6398	52.5132	-0.21297	31.9988	2.14629e-05	0.000253553
NAPG	4.44344	4.7278	4.30351	3.50297	3.83396	3.80392	0.308995	26.6246	2.14684e-05	0.000253553
PSMA3	42.103	40.0523	37.5709	34.7852	35.8304	35.4051	0.210152	26.5664	2.17913e-05	0.000257068
SOX12	29.8944	28.971	29.5254	34.0906	35.6381	34.9304	-0.206389	32.3462	2.17966e-05	0.000257068
NUP210	12.5977	13.1112	14.343	15.0881	16.5379	17.232	-0.246209	28.058	2.19168e-05	0.000258253
RP11-426L16.10	43.1012	42.5782	42.7258	34.4344	35.7604	39.0217	0.268014	29.1542	2.19277e-05	0.000258253
KATNB1	8.40265	7.21508	8.08553	6.09578	6.67927	6.88076	0.300685	26.5289	2.2002e-05	0.000258911
MYT1	0.253715	0.248349	0.262366	0.521745	0.429894	0.474056	-0.844101	26.5267	2.20144e-05	0.000258911
SERPINB8	0.500087	0.502392	0.531053	0.251814	0.254374	0.35429	0.848231	26.5134	2.209e-05	0.000259619
SDCBP	8.45764	8.70658	7.64724	6.92556	6.70309	7.19915	0.286878	26.5051	2.21369e-05	0.000259989
TOMM34	25.824	26.1317	27.784	31.2485	31.8197	33.8085	-0.240823	28.2897	2.21975e-05	0.000260519
RAB27A	2.87954	3.25806	3.06701	2.18094	2.43731	2.68792	0.366066	26.4348	2.25411e-05	0.000264255
RP11-745O10.4	64.8634	65.4536	63.2334	58.9748	52.763	55.7279	0.248939	26.4337	2.25473e-05	0.000264255
GALNS	1.95733	1.89082	1.9808	2.23832	2.6996	2.59328	-0.337976	26.412	2.26737e-05	0.000265552
GPR161	0.915073	0.959419	0.988517	1.37236	1.29808	1.2196	-0.386962	26.3856	2.2828e-05	0.000267174
EPHB4	10.6975	11.0714	10.5367	12.7756	12.9444	13.0614	-0.225467	30.5594	2.28724e-05	0.000267507
MRPL19	22.0838	21.8474	21.3161	19.1721	18.626	19.8228	0.216199	29.1573	2.30071e-05	0.000268896
DDX3X	31.2046	29.2962	29.208	27.2735	26.5322	25.6569	0.211928	27.2897	2.30844e-05	0.000269612
SFXN1	15.6957	16.6819	15.4578	13.8081	14.7804	13.8885	0.209854	26.3182	2.32285e-05	0.000271106
RP11-540D14.8	6.39518	6.32642	7.06574	8.72338	10.3389	9.22444	-0.47155	26.3104	2.32753e-05	0.000271464
TIMM44	24.877	24.3341	25.1297	29.1308	28.9109	29.9272	-0.204847	31.0408	2.34423e-05	0.000273223
HOMER2	4.89584	5.02715	5.23515	6.41242	5.93742	5.98276	-0.231593	26.2788	2.3466e-05	0.00027331
LIX1	7.17582	6.46761	6.91541	5.691	5.26758	5.9642	0.31521	26.2684	2.35286e-05	0.00027383
TMED3	2.64073	2.42894	2.55556	2.03303	2.13662	2.33664	0.261113	26.4694	2.35432e-05	0.00027383
RALGPS1	0.296746	0.280578	0.263993	0.46452	0.453986	0.429137	-0.645003	26.2376	2.37169e-05	0.00027566
LGALS1	58.0204	54.8416	55.9623	40.7435	46.5332	51.6899	0.310668	29.517	2.38295e-05	0.000276778
TMUB1	37.4132	38.3718	36.9598	44.1965	45.2347	45.5156	-0.221415	31.0571	2.38837e-05	0.000277216
AAED1	7.11663	6.62501	6.76223	5.21239	5.07151	6.11957	0.348352	26.207	2.39053e-05	0.000277276
RP11-113K21.4	41.2245	43.4805	37.1502	32.6586	32.0027	33.378	0.346665	26.1886	2.4019e-05	0.000278402
ADCK2	2.4555	2.3614	2.43342	3.24338	3.25272	3.64259	-0.451797	26.1804	2.40705e-05	0.000278806
SHISA5	7.98276	7.48843	7.88556	5.98117	6.40079	7.10304	0.292943	26.1617	2.41872e-05	0.000279966
GNL2	80.865	81.8257	78.1029	72.5632	71.5973	68.0325	0.219887	29.5354	2.43524e-05	0.000281684
KDM4B	2.02317	1.95877	2.17109	2.43725	2.65045	2.63465	-0.288295	28.1166	2.44592e-05	0.000282531
ALYREF	140.954	138.261	138.739	117.689	122.808	130.538	0.208765	29.6847	2.44592e-05	0.000282531
GRAMD4	1.35162	1.37461	1.57727	1.91575	2.22528	2.0229	-0.468889	26.0942	2.46136e-05	0.00028412
TMEM167A	16.106	15.3919	15.4476	13.9586	13.8709	13.3568	0.226643	28.6436	2.4929e-05	0.000287564
C19orf57	3.64585	3.1775	3.64736	4.23284	4.48712	5.01321	-0.364127	26.0283	2.50379e-05	0.000288621
UBE2L6	3.95141	4.60328	4.92543	6.11431	5.87837	6.80828	-0.424698	25.9965	2.52453e-05	0.000290773
RNF8	7.47574	8.11426	7.81236	9.91567	9.2141	9.47349	-0.246472	25.9944	2.52591e-05	0.000290773
WWP1	4.46745	3.85151	4.01569	3.49822	3.18039	3.39626	0.325132	25.9904	2.52854e-05	0.000290877
RNASEH2C	23.2338	22.4494	24.3146	19.6695	20.0295	21.8217	0.223606	25.9855	2.53177e-05	0.000291049
BMS1P4	2.78098	3.37103	3.03821	1.95269	2.3178	2.34471	0.510749	25.9729	2.54003e-05	0.0002918
PASK	2.31132	2.45608	2.74953	3.23488	3.49514	3.05976	-0.331174	26.2547	2.54317e-05	0.000291879
ABCB9	6.78927	6.27837	6.47988	5.80139	5.93027	5.36499	0.231077	25.9666	2.54418e-05	0.000291879
LY6E	19.1743	18.4562	19.4829	14.5865	15.61	17.8566	0.281979	26.2433	2.55055e-05	0.00029241
CHD7	7.55285	7.68893	7.51952	8.99393	9.13745	8.79531	-0.203924	29.8747	2.56481e-05	0.000293667
FOXO4	0.673964	0.938396	0.665611	1.16912	1.41206	1.30808	-0.73248	25.9353	2.56501e-05	0.000293667
PLPPR3	1.24903	1.44898	1.53668	1.94399	2.45056	2.24587	-0.597697	25.9327	2.56675e-05	0.000293667
RGS12	0.546499	0.707825	0.746309	0.913009	0.95171	0.993338	-0.449608	25.9621	2.57718e-05	0.000294494
GRPEL1	24.4718	24.6336	24.5948	21.4291	20.8663	22.9274	0.213837	27.2804	2.57753e-05	0.000294494
TRIM68	2.5842	2.57221	2.76704	3.38809	3.44801	3.60037	-0.355212	25.914	2.57923e-05	0.000294494
RNF215	0.431586	0.554976	0.589861	0.805011	0.791072	0.79037	-0.525436	25.8876	2.59702e-05	0.000296324
LMO3	0.0535859	0.031901	0.0433555	0.109021	0.0979671	0.15514	-1.5099	25.8602	2.61558e-05	0.00029824
CELSR1	1.68999	1.47716	1.46272	1.83221	1.94857	2.13155	-0.331662	25.8509	2.62192e-05	0.00029876
DACT1	0.0953116	0.136787	0.175416	0.398906	0.375804	0.306677	-1.26886	25.8413	2.62848e-05	0.000299305
GGT1	1.43394	1.75452	1.69136	1.00986	1.18556	1.24829	0.542909	25.8279	2.63768e-05	0.00030015
SLX1B-SULT1A4	3.96612	3.47436	3.56464	4.55061	4.98665	4.60206	-0.334044	25.81	2.65e-05	0.000301348
ZNF117	1.22374	1.23704	1.31326	0.98844	1.02589	1.00766	0.364851	25.7822	2.66932e-05	0.000303235
SSR3	10.993	11.1234	10.1837	8.95156	8.54887	9.86738	0.272617	25.8251	2.67051e-05	0.000303235
USP37	2.0203	2.21693	2.2854	2.92088	2.85372	2.67671	-0.321443	25.7783	2.672e-05	0.000303235
PPM1H	1.44551	1.3971	1.52724	1.00167	1.16694	1.14298	0.433624	25.7662	2.6805e-05	0.000303994
GPAT3	1.00482	0.956326	0.987433	1.48482	1.57193	1.49479	-0.58889	25.7356	2.70198e-05	0.000306225
CBWD5	9.6697	10.1686	9.3964	8.89694	8.6613	8.34975	0.21358	25.7185	2.71407e-05	0.000307388
PMM1	2.99543	3.15023	3.20071	3.7094	4.18864	4.09085	-0.319247	25.7016	2.72607e-05	0.000308539
ARL4C	8.89688	7.66251	6.28052	2.58866	3.25058	3.18236	1.34477	95.1059	2.72869e-05	0.000308628
NIPSNAP1	19.0563	21.0131	19.1933	23.3741	23.7312	24.3851	-0.231189	26.1758	2.73328e-05	0.000308939
KDM3B	12.3408	11.783	11.9668	13.9827	14.796	14.0645	-0.21067	29.291	2.77475e-05	0.000313416
GNG7	0.321696	0.386019	0.367894	0.687218	0.690106	0.609727	-0.817727	25.5984	2.80062e-05	0.000316127
SMO	4.49547	4.61592	4.47216	5.18297	6.21736	5.93729	-0.318925	25.5946	2.8034e-05	0.000316228
SKIV2L2	26.9989	25.4645	23.6711	22.0686	23.1505	20.9454	0.23821	27.0038	2.80993e-05	0.000316753
FAM27E2	18.9627	20.6249	19.5438	30.6662	25.7661	27.4016	-0.450002	25.568	2.82305e-05	0.000318018
C11orf96	3.70987	2.96777	3.57883	4.86831	5.00481	4.51701	-0.451893	25.5637	2.8262e-05	0.00031816
TCEA1	35.6288	35.5552	34.8447	42.8906	40.5708	42.0029	-0.205039	27.9594	2.83775e-05	0.000319073
SNORD86	476.289	440.872	455.527	348.325	324.87	412.215	0.369351	29.5047	2.8381e-05	0.000319073
DPF3	0.0887438	0.154532	0.154096	0.33799	0.273197	0.301781	-1.08169	25.539	2.84458e-05	0.000319588
DSC1	2.74831	3.24032	2.54967	2.26454	1.8766	2.16199	0.481978	26.107	2.85065e-05	0.000320056
CCDC8	26.2961	26.7614	26.1547	30.8688	32.7017	30.8315	-0.214655	28.9246	2.86185e-05	0.0003211
TIMM13	40.158	37.2095	36.5179	29.7758	34.1597	34.4577	0.241567	25.5532	2.86668e-05	0.000321428
PIEZO2	6.73913	6.82969	6.32763	5.98602	5.96087	5.5565	0.223267	25.4964	2.87648e-05	0.000322311
CFAP57	9.32307	8.02703	7.91347	6.35457	7.15527	7.39164	0.298633	26.5151	2.90069e-05	0.000324807
PCSK7	2.09149	2.05615	2.06819	1.69247	1.71972	1.89214	0.263625	28.3761	2.93558e-05	0.000328496
COL6A1	24.3032	25.2659	25.47	28.8542	29.1272	30.7391	-0.202624	28.4061	2.97773e-05	0.000332991
BRMS1L	12.4405	13.4802	12.2495	11.0076	10.8414	10.9744	0.257451	27.2209	2.98271e-05	0.000333327
BNC2	1.83929	1.99073	1.8549	1.50494	1.68567	1.55059	0.301001	25.6184	2.99566e-05	0.000334551
ADAM10	3.20652	3.00604	3.00124	2.50362	2.68738	2.69529	0.257419	29.6099	3.0118e-05	0.000336101
U2SURP	20.9559	22.1776	20.2453	19.4405	18.4719	17.8881	0.222052	25.5933	3.01352e-05	0.000336101
LLPH	8.22994	8.26275	7.99873	7.51234	6.79189	7.02605	0.239463	25.3137	3.01801e-05	0.000336183
TPM1	25.111	23.1536	22.3579	15.1551	13.6634	12.4278	0.813595	91.8495	3.01826e-05	0.000336183
LRTOMT	12.1595	12.1022	11.9219	10.5384	10.7055	10.5072	0.226578	30.6774	3.02661e-05	0.000336891
NOTCH3	6.45588	6.38539	6.70011	7.43585	7.7997	8.27464	-0.229161	27.4242	3.04831e-05	0.000339082
WDR3	17.9034	17.6531	17.3371	15.976	15.4051	15.7478	0.204067	29.1174	3.06767e-05	0.00034101
MRPL54	21.1506	19.309	18.6073	15.4466	16.2084	16.5551	0.318127	25.2413	3.07612e-05	0.000341723
UMPS	7.25173	6.81245	6.82715	5.68355	6.10537	6.15944	0.252201	29.4419	3.08378e-05	0.000342348
WWC2	13.5141	12.8348	13.363	12.1221	11.9983	11.3081	0.203262	25.2739	3.09398e-05	0.000343255
HOXA-AS2	1.27342	1.4266	1.17368	0.78006	0.995413	0.899818	0.558269	25.1981	3.11142e-05	0.000344854
PPP3CB	4.75259	4.99956	4.76622	4.12259	4.21063	3.65189	0.322698	25.1968	3.11249e-05	0.000344854
ATXN2L	21.6342	20.938	22.7838	24.377	26.5258	26.34	-0.202812	26.2165	3.11654e-05	0.000345074
IFNGR2	7.80718	7.82933	7.93632	6.21737	6.43503	6.94146	0.301779	26.0144	3.13582e-05	0.000346981
PPM1E	1.10272	1.19543	1.183	1.54687	1.55252	1.72926	-0.430754	25.1545	3.14739e-05	0.000348033
MRPL33	13.9035	15.8831	14.6634	11.4343	12.9249	12.3156	0.318017	25.0792	3.21069e-05	0.000354799
TRIM62	1.19052	1.28023	1.44641	1.95271	1.82449	2.14012	-0.540913	25.0665	3.22156e-05	0.000355767
ARHGAP27	1.63013	1.68084	1.7999	2.22039	2.20353	2.1261	-0.308746	25.0351	3.24838e-05	0.000358494
NEMF	10.1893	10.9942	9.80533	9.32976	8.36877	8.8853	0.260966	27.2206	3.25678e-05	0.000359185
ITPR1	1.4555	1.51777	1.55354	1.29522	1.15755	1.27932	0.325645	25.021	3.26056e-05	0.000359367
LIFR	1.94785	1.92576	1.94832	1.55875	1.61097	1.67268	0.301576	27.2105	3.2779e-05	0.000361041
TTC33	2.28553	2.02294	2.17383	2.71775	2.78775	2.75498	-0.317032	24.9905	3.28707e-05	0.000361814
INO80E	16.27	16.1192	16.5698	18.8586	19.7654	19.4277	-0.207443	30.4143	3.29416e-05	0.000361859
ATRX	9.16305	9.0918	8.14856	7.46286	7.32638	6.57016	0.343347	36.2368	3.2948e-05	0.000361859
MORF4L1	43.9203	44.7447	43.9183	40.309	38.2057	39.2323	0.209156	28.8556	3.29593e-05	0.000361859
JAZF1	2.40284	2.16947	2.32554	3.08539	3.09156	3.06265	-0.385758	24.9801	3.29608e-05	0.000361859
FAM124A	0.18244	0.177171	0.209491	0.367464	0.358287	0.370631	-0.889217	24.9771	3.2987e-05	0.00036191
TUBE1	2.9371	2.74806	2.99569	3.72447	3.51343	3.76361	-0.302173	25.0662	3.3283e-05	0.00036492
TMEM38A	1.74964	2.07109	2.06263	2.66726	2.80759	3.04588	-0.485063	24.928	3.34198e-05	0.000366182
ZCCHC2	1.85766	1.80822	1.90376	2.55494	2.26051	2.34779	-0.317575	24.9001	3.36682e-05	0.000368664
STAC2	1.40019	1.26659	1.55841	1.99779	2.21991	2.07998	-0.530755	24.8965	3.37003e-05	0.000368775
KSR1	0.275761	0.247412	0.308926	0.392515	0.458432	0.461866	-0.619839	24.8928	3.37339e-05	0.000368903
RPS26	116.702	110.634	116.215	94.2095	97.7986	110.361	0.220771	25.1514	3.37976e-05	0.000369223
EIF3I	58.513	54.5458	56.617	47.944	49.2664	52.7941	0.212625	26.2679	3.38071e-05	0.000369223
GJA1P1	1.6581	1.89858	1.3482	0.901028	0.794907	0.708652	1.07555	24.879	3.3858e-05	0.00036954
C7orf50	34.0614	32.6255	32.9327	38.8021	38.8396	40.0505	-0.203681	30.4851	3.39823e-05	0.000370656
GLCCI1	1.59832	1.68894	1.65625	2.05513	2.26697	2.15291	-0.348545	24.8224	3.43708e-05	0.00037465
ZMYND10	0.106747	0.163412	0.18792	0.368582	0.380422	0.390616	-1.20776	24.8159	3.44307e-05	0.000375061
IRAK4	1.41191	1.65846	1.72164	2.21937	2.15021	2.25916	-0.409078	24.808	3.45026e-05	0.0003756
RPL7L1	26.9391	26.615	26.0877	23.6243	23.5983	23.7219	0.204257	30.9204	3.46625e-05	0.000376946
KLC4	3.1896	3.56459	3.34922	4.14229	4.45728	4.22172	-0.300637	25.2424	3.4671e-05	0.000376946
DCTD	9.04863	8.74185	9.44531	7.27338	7.33993	8.11703	0.297536	25.9076	3.50261e-05	0.000380561
DEPDC7	10.8632	10.1808	10.4503	8.76426	8.61475	9.06753	0.28742	28.966	3.5059e-05	0.000380673
GABARAPL1	5.23677	5.65172	5.37213	4.36155	4.74905	4.46029	0.301772	24.77	3.5122e-05	0.000381111
NME1	118.501	117.785	111.079	99.1271	103.379	104.999	0.213128	30.7854	3.54498e-05	0.000384421
GTF2A2	8.79635	9.06054	9.05269	7.23925	7.40336	7.82855	0.298059	27.9247	3.5807e-05	0.000388044
MIR1302-2	5.2094	4.97274	3.89062	3.28921	3.08283	2.53865	0.695802	24.6534	3.59543e-05	0.000389307
THSD4	0.374449	0.403322	0.419484	0.265773	0.274559	0.310282	0.532093	24.6496	3.59907e-05	0.000389307
PARK7	90.6704	90.0037	88.4891	78.5328	79.2887	81.9338	0.204235	31.1172	3.5993e-05	0.000389307
PPP4R3B	14.5827	15.0834	14.0861	13.1056	13.3675	12.5256	0.20453	24.8379	3.62212e-05	0.000391523
RP11-162J8.3	17.8704	18.8977	19.7563	9.64431	11.482	11.0075	0.850822	24.6105	3.63685e-05	0.000392864
DDX39B	30.5111	30.1463	29.7333	25.702	27.7164	27.1114	0.203863	30.2793	3.64567e-05	0.000393564
C17orf51	3.67093	3.87949	3.93652	5.23422	4.80812	4.5061	-0.293244	24.8053	3.6486e-05	0.000393627
STRA6	0.2226	0.2396	0.209295	0.0815189	0.135029	0.0983082	1.10446	24.5791	3.66753e-05	0.000395416
TCP11L1	6.38679	6.30567	6.1665	5.28654	5.05773	5.47535	0.290035	27.9818	3.67831e-05	0.000396325
ASNSP1	0.169163	0.181273	0.208459	0.644276	0.7183	0.448251	-1.58862	24.557	3.68921e-05	0.000397245
DENR	34.2093	34.3841	33.593	31.354	30.5164	29.2949	0.203788	25.5616	3.69157e-05	0.000397245
SPECC1	5.46269	5.7154	5.60637	6.98702	6.56292	6.52485	-0.216828	24.5262	3.71978e-05	0.000400024
TBC1D2B	1.2837	1.31269	1.45914	1.77036	1.70505	1.8197	-0.334751	24.5171	3.72887e-05	0.000400746
TMA16	15.8886	15.8278	15.2066	13.5491	13.3473	13.6881	0.246399	29.6003	3.73604e-05	0.000401238
2021-09-04	0.15261	0.168645	0.170964	0.40798	0.328056	0.272962	-0.945992	24.5077	3.73821e-05	0.000401238
GNL3L	31.6894	28.372	29.1651	26.1503	26.9972	24.9661	0.227351	24.491	3.75496e-05	0.000402779
RASGRP3	0.472896	0.419835	0.289526	0.233592	0.245164	0.208848	0.788369	24.729	3.77517e-05	0.000404689
APAF1	1.09778	1.26335	1.16053	1.56278	1.56748	1.62517	-0.387755	24.4254	3.82161e-05	0.000409406
UPK3B	1.05723	0.969748	0.914036	0.353504	0.622147	0.568413	0.911279	24.3848	3.86349e-05	0.000413629
FLNC	8.46543	7.6154	7.8304	9.15809	9.24523	10.1685	-0.224434	24.3752	3.87341e-05	0.000414428
KAT6A	8.85672	8.77836	8.90487	10.4047	10.7242	10.265	-0.203766	28.9501	3.88697e-05	0.000415614
SH3D21	2.62361	2.75468	3.03865	1.96163	2.40794	2.17252	0.407193	24.343	3.90715e-05	0.000417507
LRRC7	0.655084	0.659501	0.670767	0.516471	0.524875	0.488323	0.421976	24.3124	3.93941e-05	0.000420687
DNAJC6	0.817603	0.806652	0.738658	1.09464	1.2179	1.07936	-0.490081	24.3009	3.95158e-05	0.00042122
ACE	0.058468	0.0832115	0.0695937	0.192705	0.162925	0.16784	-1.22213	24.3008	3.9517e-05	0.00042122
FARSA	142.081	132.958	136.231	113.46	120.735	130.796	0.209101	24.8807	3.95191e-05	0.00042122
HSPA12A	1.16731	1.19603	1.12716	1.50576	1.52583	1.712	-0.412224	24.2476	4.00865e-05	0.000426997
DDX59	6.42813	5.88984	6.06742	5.23903	5.18316	4.93483	0.297168	25.4177	4.02115e-05	0.000427814
ATIC	38.5833	39.4543	38.0714	34.1528	34.1427	35.5367	0.198922	28.8364	4.0214e-05	0.000427814
RAB30-AS1	8.80916	9.10262	7.88081	7.24472	6.45244	7.20287	0.338586	24.2575	4.03273e-05	0.000428748
TET1	1.90226	1.6355	1.5522	2.09712	2.25342	2.15695	-0.335028	24.2201	4.03849e-05	0.00042909
SVIP	1.3707	1.27588	1.27529	2.01638	1.83116	1.71345	-0.460134	24.1756	4.08717e-05	0.000433962
DNTTIP2	24.425	24.1019	23.2545	21.7543	19.4549	18.6294	0.301391	31.4361	4.08951e-05	0.000433962
RP11-244M2.1	4.57089	4.5478	4.34515	6.14841	5.65704	5.71631	-0.338653	24.1669	4.0968e-05	0.000434463
TP53BP2	13.6129	14.2429	13.5982	16.4579	16.7852	16.0799	-0.211351	26.8828	4.11135e-05	0.000435731
RP11-903H12.5	0.857041	0.71066	1.09728	2.03261	1.68961	1.64016	-0.923444	24.1455	4.1205e-05	0.000436425
FMNL3	2.90558	2.95252	3.10963	3.72587	3.73949	3.57005	-0.256099	27.3201	4.12835e-05	0.000436981
ETAA1	9.73329	10.1716	8.98836	8.65743	7.51191	7.65997	0.319851	24.3505	4.17211e-05	0.000441337
IGSF10	0.297154	0.268846	0.329973	0.171823	0.193694	0.1957	0.710241	24.073	4.20199e-05	0.000444218
ZNF768	17.6387	16.6686	18.0586	20.2666	21.5154	22.2085	-0.252647	27.5132	4.25409e-05	0.000449444
DCN	2.0653	2.07482	1.91119	1.43599	1.67209	1.8032	0.325547	24.0479	4.2759e-05	0.000451464
ATP6V1G2-DDX39B	71.0585	70.1346	67.319	58.6332	64.1324	63.4696	0.199158	26.8302	4.28686e-05	0.000452338
WTIP	0.792408	0.807986	0.708173	0.577118	0.557636	0.621269	0.422417	23.9917	4.29545e-05	0.00045296
SNRPB	332.419	310.291	332.394	279.77	287.168	297.376	0.211417	29.8459	4.32648e-05	0.000455946
TNPO1	12.8989	11.8421	11.8541	10.8569	10.9672	10.8815	0.197678	25.8774	4.34166e-05	0.00045726
CBLL1	5.38743	5.04995	5.36686	6.97677	6.23409	6.57627	-0.284034	24.0445	4.37782e-05	0.00046078
SMC5	15.5395	15.4538	14.4572	13.7091	13.7629	12.6638	0.217343	23.929	4.40731e-05	0.000463594
ANGPTL1	0.503026	0.42112	0.462895	0.21053	0.238387	0.21422	1.08578	23.8856	4.42074e-05	0.000464716
AC011558.5	24.0563	15.8692	19.2497	11.1281	10.8484	14.3785	0.695173	25.9982	4.43214e-05	0.000465624
MAP9	1.6359	1.6966	1.5388	1.41556	1.04415	1.19802	0.465515	26.0179	4.4372e-05	0.000465865
ADGRL1	14.9471	14.8496	15.6312	17.4265	17.8553	18.2352	-0.197682	28.3845	4.44384e-05	0.00046627
TECPR1	0.822694	0.925845	0.793214	1.1014	1.21694	1.17934	-0.425288	23.8617	4.44944e-05	0.000466467
RP1-68D18.4	8.12364	7.2543	6.94218	4.5006	4.3671	5.42753	0.652529	23.8593	4.45236e-05	0.000466467
CDK13	4.86563	4.74119	4.97483	5.86254	5.92168	6.01976	-0.249275	29.8569	4.45643e-05	0.000466467
RBMS2	2.78426	2.77616	2.55908	2.34947	2.16328	2.24767	0.302031	23.8557	4.4568e-05	0.000466467
KIF14	9.93863	9.73406	9.40691	8.47917	8.66858	8.37408	0.225122	28.0058	4.45976e-05	0.000466487
PIGCP1	14.0714	12.1691	14.2716	10.1061	10.4055	11.011	0.394444	23.8324	4.48503e-05	0.000468839
CECR2	0.789836	0.753518	0.741602	1.02381	1.04655	1.00882	-0.395531	23.8109	4.51127e-05	0.000471289
RPH3AL	0.786115	0.830238	0.875016	1.27703	1.19291	1.18396	-0.495902	23.7645	4.56866e-05	0.000476988
HOXB-AS3	3.06796	2.73965	2.93573	1.96617	2.13727	2.03238	0.541693	23.7561	4.57905e-05	0.000477777
THBD	0.148785	0.0797176	0.0916734	0.207049	0.292193	0.348255	-1.47658	23.7283	4.61387e-05	0.000481111
MECOM	2.16255	2.04657	2.03893	1.80525	1.75738	1.55419	0.332144	23.7164	4.62886e-05	0.000482376
CLEC1A	0.405127	0.426375	0.421434	0.240206	0.153594	0.170398	1.23378	23.7073	4.6403e-05	0.000482842
PCNT	18.3616	17.8072	17.5509	21.6167	22.0382	19.8978	-0.205121	23.7358	4.64439e-05	0.000482842
PFAS	16.4105	16.0781	16.3257	13.5487	14.7579	15.0832	0.205956	26.6546	4.6445e-05	0.000482842
TEF	1.12806	1.15497	1.0749	1.62394	1.57601	1.60337	-0.47817	23.7037	4.64481e-05	0.000482842
HEYL	0.768161	0.894727	0.935378	1.49216	1.30293	1.36436	-0.609071	23.6901	4.66214e-05	0.000484345
ARHGEF6	2.38499	2.58372	2.08637	3.06912	3.06134	3.02141	-0.342261	23.6422	4.7234e-05	0.000490115
EXD2	1.29826	1.49057	1.39426	1.93036	1.90664	1.85803	-0.393566	23.6421	4.72351e-05	0.000490115
GDF11	14.4206	15.1256	14.3432	17.3222	17.2723	17.0818	-0.196859	26.7139	4.73287e-05	0.000490689
PSD	2.26678	2.7133	2.38272	3.06615	3.31762	3.15663	-0.328684	23.6333	4.73487e-05	0.000490689
ABCG4	0.0779915	0.0391755	0.038225	0.164228	0.248375	0.116248	-1.80098	23.7645	4.74753e-05	0.000491698
FAM57A	5.77887	6.1268	6.73635	7.40294	8.23073	8.34624	-0.31799	23.5921	4.78837e-05	0.000495622
DLGAP1-AS1	0.551818	0.505733	0.732061	0.127631	0.292891	0.269355	1.36802	23.5547	4.83761e-05	0.000500412
DUSP2	0.854379	0.9113	0.797613	0.324472	0.50387	0.391299	1.08273	23.5406	4.85625e-05	0.000502031
CCT8	184.431	175.128	168.228	154.663	155.952	155.799	0.215365	29.683	4.88006e-05	0.000504183
C2orf72	1.09539	0.925009	1.0404	1.34878	1.50829	1.75978	-0.578646	23.5181	4.88622e-05	0.00050451
ACAT2	15.0173	14.4293	13.8841	12.4572	12.794	12.5232	0.233219	27.6001	4.93398e-05	0.000509129
PKIA	1.08756	1.08772	1.14526	1.76305	1.59321	1.5626	-0.512685	23.4737	4.94589e-05	0.000510045
DST	4.10786	3.98512	3.73571	3.5787	3.58665	3.38986	0.201034	23.4665	4.95563e-05	0.000510737
PUS7L	3.17503	3.43323	3.22023	2.78163	2.91736	2.76594	0.256077	26.6242	4.96685e-05	0.00051158
WDR31	0.347009	0.174304	0.201314	0.381237	0.552551	0.498068	-1.04579	23.4727	4.9986e-05	0.000514535
STC2	6.99348	7.39655	7.4993	8.4834	9.00191	9.19521	-0.245107	27.2391	5.03995e-05	0.000518349
MYRF	1.4826	1.48368	1.66091	1.86152	2.0144	2.0275	-0.308018	23.4036	5.04181e-05	0.000518349
DOK6	1.50446	1.41325	1.41544	1.7411	1.82175	1.92135	-0.312001	23.3987	5.04861e-05	0.00051873
JPH1	9.06281	8.60423	9.26892	10.9028	11.1475	10.9713	-0.254967	28.3958	5.07666e-05	0.000521295
ARHGAP31	1.25086	1.23481	1.32831	1.03545	1.04775	0.940844	0.385636	23.3636	5.09738e-05	0.000523103
GMPR	2.71166	2.14631	2.45478	1.54473	1.58466	1.81449	0.578809	23.3338	5.1393e-05	0.000527083
TMEM52	1.84097	1.79808	1.97645	2.72483	3.03321	2.99808	-0.600717	23.3245	5.15245e-05	0.000528111
KYAT3	7.63532	8.91342	8.46452	6.89327	6.5996	7.18898	0.322135	23.3117	5.17061e-05	0.000529649
PLCG2	0.811131	0.784351	0.911238	1.048	1.10534	1.15115	-0.355147	23.3007	5.18619e-05	0.000530922
NSUN2	37.3076	37.1152	37.4099	33.0502	33.4216	33.5117	0.199502	30.397	5.19821e-05	0.000531829
RP4-751H13.7	0.433162	0.290106	0.393227	0.634516	0.729374	0.659654	-0.839082	23.2612	5.2429e-05	0.000536076
CIZ1	27.1976	26.7697	26.7176	31.5675	31.3912	32.1733	-0.200185	29.9431	5.25085e-05	0.000536562
CEP250	13.2026	13.2546	13.8196	16.0258	15.9866	15.5685	-0.201819	27.7031	5.28503e-05	0.000539727
STMN3	28.9346	28.7371	30.5735	34.277	34.6753	35.6285	-0.205562	26.8357	5.29659e-05	0.000540319
C17orf97	3.72228	3.9283	3.85405	4.98993	5.14877	4.97152	-0.34901	23.2237	5.29724e-05	0.000540319
ARHGEF17	3.84541	3.3738	3.80172	2.8681	2.94591	3.35408	0.296676	23.2521	5.30986e-05	0.000541278
TSPAN12	3.97527	3.63496	4.07717	2.76534	2.97708	3.37495	0.384785	23.2114	5.31516e-05	0.00054149
CLUAP1	5.13514	5.21919	4.83933	6.51158	6.08371	6.02108	-0.254143	23.8885	5.32811e-05	0.000542313
FAM65C	0.132262	0.197604	0.262145	0.0596135	0.0972019	0.0808776	1.3887	23.2015	5.32968e-05	0.000542313
LDLRAD4	0.167805	0.205226	0.204333	0.347338	0.309796	0.280323	-0.620855	23.1925	5.34292e-05	0.000543331
TRABD2A	0.390331	0.406135	0.425563	0.1991	0.236775	0.30475	0.734331	23.1883	5.34918e-05	0.00054364
MNS1	17.9696	18.7065	17.8059	16.6663	13.9309	14.1683	0.328962	26.4713	5.3573e-05	0.000544136
POMP	41.6561	42.3212	38.6806	34.5236	34.9488	37.134	0.236788	25.0833	5.36621e-05	0.000544713
DMRTA1	0.592803	0.551422	0.559565	0.900528	0.815746	0.911462	-0.590551	23.1343	5.42924e-05	0.000550778
SEC61A1	24.9514	23.5191	24.4164	19.3713	21.7963	23.0678	0.216365	23.2733	5.46317e-05	0.000553547
N4BP3	3.02661	2.8217	2.95131	3.80753	3.56514	3.72577	-0.296563	23.482	5.46521e-05	0.000553547
LONP1	67.4595	65.8259	67.5994	79.3309	79.6521	79.1671	-0.207902	31.6228	5.4664e-05	0.000553547
DDX60	0.588713	0.72791	0.862446	0.530692	0.51438	0.391995	0.697906	23.3785	5.48117e-05	0.000554709
HIC1	0.821877	0.823141	0.815136	1.03825	1.15661	1.19547	-0.432149	23.096	5.48705e-05	0.00055497
HECTD4	1.11932	1.07526	1.17636	1.38706	1.42675	1.42931	-0.291843	26.4257	5.4927e-05	0.000555208
ANKRD27	5.96957	5.79641	5.88102	7.09138	7.19625	7.12887	-0.241697	29.4871	5.5965e-05	0.00056536
TFB2M	18.7906	17.4592	18.1783	15.6284	14.0473	16.115	0.285437	23.0124	5.61519e-05	0.000566908
FOXP2	0.181805	0.167422	0.184576	0.282961	0.315627	0.255929	-0.632703	22.9631	5.69233e-05	0.000574352
BAG3	9.85914	8.74943	9.39938	11.1332	11.5882	12.2958	-0.290802	24.6238	5.71953e-05	0.000576471
DLGAP5	38.6453	37.8632	36.9617	34.3369	33.8208	33.5894	0.194768	26.8581	5.72018e-05	0.000576471
HABP4	24.5085	24.46	24.2563	29.8073	28.4891	28.1912	-0.201191	24.9436	5.74716e-05	0.000578732
DDR2	13.3325	14.4776	13.4041	18.299	17.3738	15.9406	-0.284608	28.8619	5.74949e-05	0.000578732
ASRGL1	8.05187	7.47294	7.63139	9.37333	9.07106	9.97915	-0.261936	25.6483	5.76784e-05	0.000580232
ATP5E	41.1705	39.6749	39.4149	34.784	35.7726	36.9599	0.198266	28.6057	5.79301e-05	0.000582416
MORN4	4.25905	3.53704	4.21236	5.57932	5.50293	5.09468	-0.388836	22.8742	5.83416e-05	0.000586202
MTURN	5.51269	4.96454	5.16389	6.55342	6.28915	6.4151	-0.265074	25.7476	5.84505e-05	0.000586947
HAUS2	4.20015	4.01588	3.97654	3.15916	3.52791	3.41009	0.301548	22.8601	5.85712e-05	0.000587807
VEPH1	0.167904	0.174925	0.214222	0.0614883	0.0792169	0.09475	1.25795	22.8346	5.89865e-05	0.000591623
WDR47	3.44173	3.19376	2.92659	4.1406	4.00571	4.02889	-0.320896	22.8291	5.90771e-05	0.000592178
GRWD1	17.1006	15.3677	16.3288	14.2731	14.3355	14.7015	0.207432	24.6305	5.92662e-05	0.00059372
PRR11	15.209	15.4748	15.0825	12.8954	13.1706	13.9564	0.230119	27.3842	5.98391e-05	0.000599103
CCNG1	9.06371	9.76013	8.78226	7.79551	7.28431	8.06675	0.292436	22.7681	6.00866e-05	0.000601223
RNF24	0.765391	0.897072	0.844047	1.13286	1.2526	1.14787	-0.445188	22.7525	6.0348e-05	0.00060348
PDIA6	110.464	112.341	108.469	96.7933	96.5248	100.928	0.208641	30.5876	6.07805e-05	0.000607444
MALT1	2.051	2.14725	1.76744	1.63426	1.5791	1.64735	0.327291	22.7523	6.09539e-05	0.000608816
RAB34	14.5124	13.2874	13.8088	10.6426	11.7297	12.9725	0.264656	22.7308	6.13179e-05	0.000612088
RP4-536B24.4	0.838518	0.714749	0.896668	1.67496	1.78026	2.05359	-1.13573	22.686	6.14754e-05	0.000613296
C5	0.383677	0.432451	0.466513	0.733378	0.665574	0.673648	-0.623695	22.6795	6.15865e-05	0.000614041
OGFRL1	2.20199	2.13523	2.17928	2.9139	2.8	2.56543	-0.301492	22.6721	6.17137e-05	0.000614944
CC2D1A	12.9939	11.4327	13.0752	14.3155	15.4615	15.1582	-0.225093	22.6936	6.18474e-05	0.000615912
CMTM4	2.83949	3.33936	3.31599	3.80085	4.08164	4.14791	-0.29508	22.6392	6.22815e-05	0.000619868
L3HYPDH	5.74019	5.63227	5.30667	4.30648	4.65809	4.84668	0.299156	22.6287	6.24645e-05	0.000621044
ZRANB2	23.9865	23.3877	22.9483	21.8191	20.6926	20.3971	0.198989	23.3544	6.24734e-05	0.000621044
KC6	0.601914	0.600736	0.654474	0.942222	1.01482	0.91215	-0.577323	22.5926	6.30963e-05	0.000626522
TRIM5	4.42864	4.43201	4.61911	3.65376	4.03927	3.63068	0.293349	22.5925	6.30989e-05	0.000626522
SPATC1L	8.17587	7.75725	8.36656	6.56399	6.87095	6.86275	0.297297	23.4069	6.3405e-05	0.00062919
LAMB2	6.49204	7.10945	7.3277	5.8768	6.24878	6.03313	0.248697	24.1157	6.34832e-05	0.000629595
TOE1	9.63186	9.6912	9.82865	7.02195	8.2129	8.83249	0.306412	22.5629	6.36213e-05	0.000630593
GALNT7	2.68943	2.2724	2.72357	1.99589	1.97106	2.22604	0.342462	22.5904	6.37591e-05	0.000631442
PPIG	26.6016	26.6353	24.5956	22.2184	19.1269	19.2457	0.399745	38.8367	6.37821e-05	0.000631442
TMEFF1	4.42536	4.13997	4.30183	5.968	5.21971	5.72876	-0.354217	22.5404	6.40227e-05	0.000633452
PPM1N	1.33162	1.2422	1.35858	2.33378	1.88057	1.9638	-0.59584	22.5323	6.41683e-05	0.000634202
EEA1	7.95064	7.74121	6.66328	6.33939	6.02948	5.74308	0.339109	29.8566	6.41738e-05	0.000634202
SPAG7	35.5239	36.2734	34.9216	32.8988	31.3259	31.0148	0.203735	23.8641	6.42822e-05	0.0006349
ACO2	21.7855	22.2304	21.9651	25.3416	26.1296	26.5386	-0.203424	28.1852	6.43596e-05	0.000635292
SLC25A13	11.2714	10.0762	10.0333	8.42438	9.02631	9.15513	0.267458	24.484	6.45419e-05	0.000636717
AC002480.3	0.351932	0.690272	0.535065	0.184117	0.240167	0.24424	1.29148	22.5008	6.47344e-05	0.000638242
CSRNP2	3.06262	2.8497	3.11013	3.66436	3.75989	3.94412	-0.297668	22.7655	6.49434e-05	0.00063961
ME2	6.14425	6.71264	6.33095	5.4471	5.50698	5.83651	0.231786	24.6349	6.49491e-05	0.00063961
LRP11	5.79197	5.53498	6.02372	7.06608	7.30475	7.42948	-0.29038	24.8449	6.54127e-05	0.000643799
ZBTB34	1.38818	1.28302	1.29077	1.68779	1.77817	1.77382	-0.374113	22.4512	6.56389e-05	0.000645648
LAPTM4B	13.3095	11.898	11.8039	9.73416	10.6574	10.9958	0.265643	23.1243	6.5834e-05	0.000647188
ZNF282	9.58833	8.79376	9.14191	10.5984	11.5926	11.534	-0.260404	26.2888	6.6196e-05	0.000650367
FBLN5	1.90549	2.1654	1.88677	1.35961	1.48772	1.65049	0.433838	22.412	6.63634e-05	0.000651632
KIAA1143	5.9636	6.19741	5.67806	7.82472	7.45363	6.93602	-0.275397	22.3935	6.67092e-05	0.000654645
CLEC2B	4.61182	5.1996	4.41358	3.87005	3.32119	3.86879	0.404537	22.3796	6.6969e-05	0.000656812
CBWD7	29.0119	29.6381	27.1667	26.1046	25.596	24.9084	0.201163	23.8216	6.71921e-05	0.000658616
SIRT7	5.04826	5.17802	5.1767	6.33227	6.51938	6.24081	-0.26888	27.6678	6.74015e-05	0.000660284
MAPK8IP1	1.45062	1.42804	1.26286	1.93292	2.013	1.97596	-0.489136	22.3398	6.77214e-05	0.000663031
DBP	1.63489	1.93337	1.92571	2.3196	2.39997	2.48789	-0.339362	22.3062	6.83639e-05	0.000668933
GLO1	26.9548	27.4707	27.8525	22.9216	24.0058	25.3007	0.225471	26.23	6.85639e-05	0.0006705
LAMA4	0.169014	0.152106	0.142006	0.0696319	0.086905	0.0793078	0.978114	22.2898	6.86795e-05	0.000671241
OLMALINC	9.29855	10.3205	10.4303	13.5332	12.911	11.9175	-0.301682	22.3094	6.8967e-05	0.000673659
ONECUT1	0.50814	0.521117	0.675989	0.883913	0.969262	1.0309	-0.69933	22.2364	6.97174e-05	0.000680594
DOC2A	1.57929	1.84781	1.79055	2.45975	2.3683	2.17644	-0.363679	22.1935	7.05633e-05	0.000688453
HSPA4	113.663	112.408	106.844	101.504	96.9952	96.7452	0.210327	26.6727	7.08202e-05	0.000690559
ALX4	0.988802	1.10373	0.946926	1.355	1.42777	1.48381	-0.455676	22.1696	7.10399e-05	0.0006923
SPEG	0.750968	0.807011	0.804958	0.992548	1.0291	0.982901	-0.299169	22.1988	7.13968e-05	0.000695375
SPHK1	4.29167	3.75514	3.93157	4.71499	4.97467	5.30088	-0.298512	22.1445	7.1545e-05	0.000696415
METTL5	26.8869	27.0965	26.8694	25.2252	22.4709	23.7955	0.218193	22.1442	7.16885e-05	0.000697409
ZNF440	1.44587	1.38883	1.41197	1.69996	1.99431	1.92404	-0.374876	22.1097	7.22501e-05	0.000702466
ARPC3	29.8908	29.8052	28.9689	26.4814	25.541	26.8301	0.206702	25.7809	7.23741e-05	0.000703266
CREG1	4.16213	4.70684	4.94298	5.98028	5.93937	6.11711	-0.329693	22.0631	7.32077e-05	0.000710956
RP11-1021N1.1	2.67323	2.2185	2.44136	3.5328	4.07158	3.97808	-0.640107	22.0506	7.34651e-05	0.000713044
URAHP	5.40815	5.40683	5.07809	6.25732	7.12773	6.88837	-0.32266	22.0421	7.36428e-05	0.000714357
ARHGAP28	0.374719	0.409106	0.393909	0.255655	0.307873	0.240299	0.599174	22.0284	7.39287e-05	0.000716717
IST1	9.61754	9.69859	9.47133	10.7956	11.6229	11.6874	-0.208034	26.4767	7.41462e-05	0.000718411
RP11-328C8.4	3.19806	3.13945	3.50908	2.26212	2.63919	2.61193	0.426171	22.0143	7.42227e-05	0.000718739
TIMP2	14.1525	14.3413	14.049	11.8441	12.4082	13.4303	0.210643	23.6757	7.50167e-05	0.00072601
NMRK1	0.743434	0.783939	0.797406	1.33231	1.28454	1.08977	-0.61054	21.9741	7.5072e-05	0.000726128
NCAM1-AS1	1.68404	1.91395	1.77224	3.43865	3.00656	2.72701	-0.705066	21.9685	7.51895e-05	0.000726846
SMTNL2	0.445522	0.629922	0.443649	1.01519	1.06412	0.874482	-0.898041	21.9252	7.61168e-05	0.000735388
LPAR1	0.632082	0.571004	0.568129	0.344522	0.351098	0.344068	0.795626	21.9073	7.65049e-05	0.000738713
C1GALT1C1	6.43893	5.52814	6.29249	4.33975	4.83557	4.94615	0.396352	21.8856	7.69756e-05	0.000742833
FAM84B	1.31231	1.06833	1.35608	0.795449	0.942733	0.919307	0.518661	21.8716	7.72831e-05	0.000745372
MARVELD1	22.037	20.5391	23.4612	18.3137	18.7455	20.6712	0.230988	22.0643	7.76866e-05	0.000748835
ERCC2	5.82921	5.10383	5.3835	4.44995	4.67369	4.67157	0.273784	24.3782	7.78632e-05	0.000749793
PER2	1.20013	0.976439	1.09549	1.41943	1.55711	1.46835	-0.416839	21.8447	7.78751e-05	0.000749793
THBS3	6.74435	6.53631	7.17031	5.7049	6.02939	5.55995	0.283916	23.8437	7.79336e-05	0.000749927
NLRP2	1.71408	1.72523	1.71411	1.30508	1.43408	1.34293	0.373792	21.8252	7.83059e-05	0.000753079
UNC119	2.93279	3.0022	3.17867	3.615	3.75242	4.25423	-0.312959	21.8001	7.88678e-05	0.00075805
TMTC2	1.62333	1.97764	1.90908	1.49024	1.5439	1.4825	0.342661	21.7842	7.9224e-05	0.000761039
S1PR5	4.03068	4.3338	4.43002	6.03199	5.25016	5.59045	-0.343564	21.7809	7.92978e-05	0.000761313
MAGEA12	23.8501	23.7704	24.0044	19.1046	20.9926	21.6914	0.248099	25.6704	7.98765e-05	0.000766432
TELO2	8.6533	8.68353	8.78118	6.78154	7.76209	7.68143	0.267862	24.7432	8.04122e-05	0.000771132
RBM19	16.1215	14.7172	14.3765	13.0045	13.4638	13.646	0.205584	22.8125	8.08041e-05	0.000774449
SORT1	1.78868	1.7567	1.89165	1.39806	1.60475	1.5062	0.308101	21.6993	8.11602e-05	0.00077742
EPHA7	0.787153	0.81824	0.744039	1.16507	1.07497	1.06825	-0.450676	21.6919	8.13311e-05	0.000778614
HAS2	0.102136	0.0977206	0.0735555	0.19236	0.286544	0.251309	-1.42816	21.6809	8.15858e-05	0.000780607
SDC3	2.20597	2.1553	2.31137	2.86391	2.70908	2.85775	-0.293674	21.8419	8.16521e-05	0.000780799
GFOD2	1.56469	1.48221	1.59101	1.86873	1.88919	2.16645	-0.321425	21.6703	8.18329e-05	0.000781861
FOXK1	2.51677	2.28288	2.53176	2.84196	3.12274	3.06228	-0.264874	24.1877	8.18793e-05	0.000781861
DZIP1L	2.31455	2.22377	2.45716	1.83724	1.96175	1.79284	0.368111	21.6673	8.19026e-05	0.000781861
PTK2B	0.177249	0.201292	0.185617	0.349954	0.310871	0.347153	-0.785227	21.6632	8.19983e-05	0.000782331
PSMC3IP	33.2884	31.6038	33.2726	41.2618	37.8091	37.6925	-0.210732	21.6843	8.22722e-05	0.0007845
KMT2B	9.56972	9.46844	9.9511	11.13	11.573	11.4287	-0.196625	26.4921	8.31871e-05	0.000792774
EMX2OS	0.0692833	0.078883	0.0620928	0.202979	0.176514	0.131571	-1.20469	21.6048	8.33754e-05	0.000794119
ARPC1B	28.3937	26.5694	27.299	30.5416	32.3106	33.5545	-0.19369	24.441	8.39369e-05	0.000798582
EIF4G1	128.091	123.519	127.654	109.028	110.867	115.228	0.216151	32.3102	8.39389e-05	0.000798582
ZNF189	4.75479	4.59184	4.788	5.76508	6.01157	5.98506	-0.291945	23.5386	8.54652e-05	0.000812644
BCL2L15	0.431444	0.385273	0.330278	0.242266	0.152666	0.165135	1.08855	21.4904	8.61435e-05	0.000818631
DNAJC10	5.76735	5.55287	5.39566	4.87243	5.00877	5.09784	0.19386	25.825	8.64102e-05	0.000820702
MAP3K4	3.06409	3.34766	3.19133	4.19079	3.91703	3.95913	-0.284256	22.6445	8.64789e-05	0.000820891
CNOT4	3.66866	3.70897	3.24388	4.6319	4.50645	4.2164	-0.294095	21.4439	8.72994e-05	0.000828213
TOM1L2	2.79126	2.36932	2.35176	1.79382	2.15833	2.08429	0.330251	21.4652	8.75708e-05	0.000830319
STAT1	12.9584	13.0959	12.995	11.9692	11.6813	11.0934	0.209299	23.1844	8.78029e-05	0.000832051
C11orf80	0.925559	0.891762	0.90954	1.27255	1.43931	1.35536	-0.543429	21.41	8.81511e-05	0.000834881
LDOC1	3.23164	3.5875	3.52112	5.38234	4.48791	5.35692	-0.505758	21.4068	8.82313e-05	0.00083517
CTH	2.53254	2.30676	2.35482	3.09767	3.4815	3.36657	-0.441156	21.3375	9.0002e-05	0.000851452
SOCS3	2.5939	2.06672	2.2295	1.44125	1.42425	1.84672	0.552018	21.3296	9.02074e-05	0.000852916
TP53I13	3.35778	3.61068	3.68668	4.62469	4.4094	4.46646	-0.291174	21.321	9.04294e-05	0.000854535
CNTLN	6.77442	6.85746	6.41614	6.26087	5.68389	5.72986	0.221457	21.3325	9.09588e-05	0.000859056
NBPF12	1.60573	1.53149	1.62933	2.21669	2.08832	1.94181	-0.341082	21.2948	9.11114e-05	0.000860014
MAVS	5.20933	5.13073	5.27438	6.02177	6.30184	6.28715	-0.21533	27.3071	9.12986e-05	0.000861298
BORCS6	3.34762	2.49645	2.79273	3.99951	3.70488	4.17315	-0.443711	21.2852	9.13635e-05	0.000861427
SRR	7.34047	6.63687	6.9017	5.83716	5.7236	5.98963	0.283774	22.9814	9.15314e-05	0.000862528
ODF2	36.9797	36.5193	36.9331	44.3779	43.8798	41.625	-0.196144	24.8556	9.19254e-05	0.000865755
CCDC86	62.8105	57.9519	61.6362	52.9702	54.1667	56.5354	0.19233	24.0466	9.25257e-05	0.000870921
SNHG6	79.9126	82.5794	82.3837	97.6695	91.9091	98.4502	-0.194559	22.9172	9.28208e-05	0.000873211
AK2	21.6062	19.7039	19.9055	16.9664	18.2445	19.3528	0.198974	21.2323	9.34617e-05	0.000878749
TPBG	1.46109	1.59533	1.49297	1.02474	1.18442	1.29054	0.405457	21.204	9.35219e-05	0.000878824
CTD-2396E7.9	10.5335	12.0345	14.4612	22.3886	18.4171	18.4254	-0.590047	21.1888	9.39321e-05	0.000882186
TRIM24	2.93647	3.10761	3.51984	4.15098	4.01437	3.88762	-0.282845	21.2351	9.40402e-05	0.000882708
ROR1	1.42938	1.18292	1.16782	1.03358	0.88432	0.868492	0.474447	21.1701	9.44402e-05	0.000885969
PSMA6	22.6745	21.0766	21.5908	19.0575	19.5064	20.2145	0.188377	24.93	9.4555e-05	0.000886484
GDPD1	0.288181	0.35844	0.472731	0.889513	0.611837	0.854534	-0.968194	21.1642	9.46004e-05	0.000886484
SIX4	1.96501	1.98021	2.09847	2.54889	2.62206	2.50612	-0.298596	21.3764	9.51169e-05	0.000890828
GFI1	0.351886	0.272884	0.446077	0.678236	0.717599	0.687055	-0.896132	21.101	9.63419e-05	0.000901799
NEXN	8.1312	8.49174	7.70417	7.45949	6.642	6.51254	0.281884	21.1346	9.6893e-05	0.000906453
SOGA1	5.12023	4.77168	4.83058	5.56459	5.96304	5.85218	-0.204865	24.7836	9.92555e-05	0.000928039
CCNB1	74.2566	74.5588	74.3787	66.2555	66.5856	67.9002	0.190883	27.7028	0.000101027	0.000944074
UCK1	7.73292	7.3116	7.28708	9.31192	9.1867	9.34139	-0.283291	23.7667	0.000101296	0.000946064
KHDRBS2	1.86133	2.14206	1.7915	3.09139	2.78295	2.68607	-0.511812	20.9102	0.000101804	0.000949911
FAM111B	10.635	10.9066	10.6021	9.586	9.09721	9.05812	0.253924	24.7573	0.000101821	0.000949911
RP11-521B24.3	2.49478	2.42543	2.47928	3.55624	3.20363	3.61338	-0.447734	20.9055	0.000101943	0.000950527
C1orf216	2.88073	2.76426	2.97242	3.77564	4.08633	3.51166	-0.354902	20.9011	0.000102074	0.00095117
EMILIN2	5.37727	4.67033	5.06612	4.09848	4.06939	4.56497	0.277799	20.8994	0.000102125	0.00095117
C17orf89	54.0712	47.7889	56.2192	41.9786	42.5189	48.2893	0.286578	24.6115	0.000102227	0.000951591
RP11-92C4.3	0.281495	0.31707	0.336851	0.618521	0.550102	0.525527	-0.780265	20.8907	0.000102383	0.000952521
ARL8A	8.38873	7.46338	8.16659	10.1117	9.6444	10.4034	-0.293857	20.8621	0.000103237	0.000959929
BSN	0.109272	0.136273	0.135077	0.215262	0.207995	0.213002	-0.67406	20.8586	0.00010334	0.000960363
YWHAH	79.08	77.1327	79.4889	68.836	69.7665	73.3492	0.190663	26.3356	0.000103964	0.000965626
ZNF316	6.94364	6.49651	7.16588	7.8597	8.61069	8.54919	-0.243155	23.814	0.000104773	0.000972605
CNPY2	46.8237	45.5852	43.5582	38.9301	40.5286	42.7738	0.188618	22.8598	0.000105009	0.000974259
RP4-734P14.4	397.641	362.684	403.815	341.297	339.396	361.657	0.196723	22.3955	0.000105204	0.000975145
RP3-468K18.7	36.616	34.3762	31.2226	30.4102	28.1328	26.386	0.303892	23.7242	0.000105221	0.000975145
IGFBP2	13.1197	12.4372	12.4276	9.82524	11.3678	11.8431	0.232081	20.795	0.000106202	0.000983702
MIR92B	7.06555	7.25585	7.77646	6.20997	6.43458	6.03277	0.291474	20.7343	0.000107142	0.000991863
FAM198B	0.333608	0.280587	0.334619	0.181836	0.205896	0.17817	0.781551	20.7308	0.000107251	0.000992325
TMEFF2	0.21202	0.296345	0.340789	0.459114	0.577353	0.480392	-0.750349	20.7216	0.000107539	0.000994438
TAF9	36.9613	37.5448	35.2142	32.4404	31.5048	34.0403	0.199695	22.4542	0.000107614	0.00099459
ANKRD20A5P	0.940995	0.805644	0.945491	0.660786	0.607586	0.664066	0.516381	20.7139	0.000107779	0.000995564
HNRNPA3	185.971	184.609	177.249	164.74	159.342	160.843	0.213151	28.9713	0.000109018	0.00100646
ZFYVE21	2.07672	2.13753	2.26118	2.7432	2.6145	2.7772	-0.283222	21.4187	0.000109999	0.00101496
AC017101.10	5.35338	5.09123	4.49792	2.43098	3.3529	3.1208	0.746638	20.6411	0.000110091	0.00101525
TBC1D5	1.77401	1.88211	1.77466	2.13773	2.34968	2.28571	-0.281235	22.7102	0.000110208	0.00101577
TUBA1A	35.8486	35.8582	35.055	31.2694	32.3828	32.3348	0.190748	26.6141	0.00011094	0.00102196
TMPRSS9	2.18602	1.9716	2.41628	1.45166	1.91833	1.47388	0.482589	20.803	0.000111005	0.00102199
IKBKE	5.1121	4.56864	5.58241	4.08676	4.15994	4.38717	0.312704	20.5826	0.000111986	0.00103046
KCNJ8	6.10371	7.31866	7.49953	5.4259	5.83929	6.05427	0.323418	20.5788	0.000112918	0.00103847
RP11-48C7.8	47.0874	44.6038	41.6759	57.5434	57.1659	57.2163	-0.336743	20.5402	0.000113382	0.00104217
SLC26A2	1.3	1.3845	1.29719	1.74301	1.77592	1.6314	-0.326013	20.5341	0.000113585	0.00104346
ANKRD1	11.461	8.50347	8.73841	1.53858	0.852632	0.641224	3.35622	130.061	0.000113808	0.00104495
AC002480.5	0.524564	1.21366	0.961615	0.279421	0.404982	0.421211	1.34378	20.5108	0.00011436	0.00104944
STK32C	2.70908	2.46155	2.45499	3.23538	3.41619	3.30732	-0.356899	20.5047	0.000114563	0.00105073
ZNF207	7.51363	7.44618	7.52239	6.63376	6.61192	6.96721	0.191081	25.5445	0.000114763	0.00105158
OTX1	1.07522	1.10983	1.28956	1.59356	1.69195	1.63685	-0.447635	20.4982	0.000114781	0.00105158
ACOT2	10.7556	9.34222	10.9759	8.25187	8.47504	9.21801	0.293306	20.4902	0.00011505	0.00105315
TRIP6	34.6672	31.8509	32.1589	27.4242	29.1026	31.3048	0.200508	20.4894	0.000115077	0.00105315
CHD5	16.7953	15.7156	16.71	19.4049	20.3521	18.0999	-0.195338	20.5166	0.000115757	0.0010588
P2RX5-TAX1BP3	4.66929	4.75668	4.87711	3.45023	4.11042	4.36201	0.294134	20.4971	0.000115822	0.00105882
PTPN3	1.52304	1.49114	1.62399	2.02942	1.90897	1.92604	-0.29054	20.4643	0.000115926	0.00105886
HAGH	3.57093	3.4195	3.39863	4.27163	4.29579	4.36061	-0.280569	24.032	0.000115953	0.00105886
FCHSD2	3.67662	3.81984	3.59735	4.64343	4.65973	4.55372	-0.280951	22.7174	0.00011618	0.00106036
CCDC114	0.440847	0.580982	0.645215	0.916583	1.06428	0.84786	-0.678581	20.4426	0.000116666	0.00106422
MXD4	2.74582	2.80779	2.69276	3.40048	3.20906	3.66855	-0.281714	20.4335	0.000116977	0.00106648
AVEN	8.72399	6.72602	7.29204	5.77051	6.12012	5.95844	0.367293	20.4067	0.000117899	0.00107376
FER1L4	0.377588	0.523835	0.623171	0.824725	0.815972	0.759337	-0.560767	20.67	0.000117903	0.00107376
PHYH	5.55121	5.37697	5.18575	7.33704	6.5839	6.45244	-0.296974	20.3688	0.000119219	0.00108471
NCOA1	2.05367	2.10108	1.9397	2.82159	2.50332	2.44883	-0.306916	20.3683	0.000119235	0.00108471
DNASE2	11.0807	11.3288	11.0659	12.0143	14.9275	15.6076	-0.315117	21.2986	0.000119624	0.00108766
CTSB	10.6584	10.3079	11.2257	12.4421	12.0789	13.5762	-0.20459	20.3434	0.000121148	0.00110093
RP11-1148L6.9	16.7037	16.4078	13.7226	11.7448	10.8164	12.3441	0.446622	20.2956	0.00012181	0.00110635
FAM212B	0.711541	0.762475	0.714217	1.10067	0.885253	1.03825	-0.41849	20.2924	0.000121924	0.00110679
DDX1	100.324	95.1465	90.8235	86.7623	84.9877	84.4646	0.196826	23.4123	0.000122605	0.00111236
MMP16	1.61481	1.67295	1.62246	1.35644	1.37404	1.41294	0.283603	22.281	0.000123899	0.00112309
AKAP8	32.3324	33.0914	33.1043	29.9974	29.7753	29.2873	0.185153	24.7063	0.000123921	0.00112309
RP11-561B11.2	39.246	36.3059	36.9965	33.0285	33.3999	35.0078	0.185424	23.3813	0.000124254	0.00112551
ACTN2	0.353768	0.281358	0.328199	0.785422	0.604389	0.458945	-0.869786	20.8923	0.000124852	0.00112983
CTC-338M12.6	1.35948	1.90377	1.56914	2.92681	2.93005	2.32881	-0.684369	20.2114	0.000124865	0.00112983
CDC123	73.6475	69.2351	70.5253	62.4161	62.8197	66.96	0.187157	23.7478	0.000125318	0.00113332
PACSIN2	20.7276	20.2297	20.0246	23.48	23.7989	24.2724	-0.194014	25.9221	0.000125768	0.00113677
PRKCZ	1.98555	2.10194	1.96873	2.50977	2.46896	2.60945	-0.286555	20.9853	0.000125946	0.00113777
HSP90AA1	1479.19	1465.22	1391.15	1876.73	1733.95	1629.27	-0.236979	22.5233	0.000126903	0.00114581
NFATC1	0.937125	1.02498	1.01585	1.21967	1.35623	1.34879	-0.356289	20.1494	0.000127167	0.00114757
CCSAP	2.782	2.78501	2.75025	3.23871	3.80811	3.37118	-0.288985	20.1472	0.000127252	0.00114772
PSEN1	4.15479	3.97224	4.04169	5.19482	4.77262	4.79897	-0.239679	22.0788	0.000127406	0.00114821
LRRC49	2.31913	2.41383	2.293	3.02518	2.85486	2.88616	-0.277822	22.5838	0.000127443	0.00114821
KCNH2	11.6716	10.5689	11.8168	12.6324	13.3507	14.6644	-0.220557	20.3316	0.000127641	0.00114939
COMMD4	4.57232	4.51789	4.68275	3.71877	4.03521	3.92708	0.275364	24.7291	0.000129115	0.00116203
DNMT3B	8.80722	8.52504	9.14904	10.1063	11.0243	10.934	-0.238229	24.4479	0.000129247	0.0011626
HSPB2	2.42711	1.62553	2.05209	0.570196	1.31255	1.15279	0.963422	20.9404	0.000129464	0.00116393
CCNC	8.52611	7.99722	7.47848	6.81949	7.14277	6.80494	0.24147	22.0755	0.000129762	0.00116599
ABCG1	1.12863	1.49839	1.42661	1.95319	1.83955	1.84379	-0.40692	20.0761	0.000129951	0.00116706
MYH14	13.8998	13.3231	14.5551	16.0755	16.2262	16.5105	-0.185947	23.212	0.000130406	0.00117053
KIAA1211	12.5776	10.9603	11.8527	13.7595	14.2719	13.6267	-0.200433	20.0325	0.000131637	0.00118092
SLC24A4	0.0805978	0.0795489	0.102172	0.180202	0.209393	0.133012	-0.908126	20.0307	0.000131705	0.00118092
TNKS1BP1	40.5604	39.2668	40.2605	46.9631	47.2372	46.8311	-0.194414	27.7485	0.00013198	0.00118276
FOLR1	1.82205	2.33674	2.36691	1.27772	1.39921	1.57512	0.666209	20.019	0.000132161	0.00118376
STARD4-AS1	2.4359	2.04471	2.13458	1.74446	1.81008	1.71646	0.354605	20.0119	0.000132442	0.00118563
CTC-338M12.7	71.8289	73.2813	74.2966	88.0512	89.436	88.4405	-0.236918	26.2799	0.000132703	0.00118705
GATAD2B	4.67426	4.6006	4.68094	5.34595	5.6673	5.82213	-0.234258	25.8171	0.000132832	0.00118705
RAD52	1.78008	1.66125	1.96965	2.28695	2.68732	2.40999	-0.405351	20.0017	0.000132842	0.00118705
TUBB4B	222.474	215.936	221.768	191.708	194.618	203.872	0.199226	28.2803	0.000132882	0.00118705
DCBLD2	1.7678	1.58347	1.67667	1.3623	1.47078	1.38902	0.284284	20.2681	0.000132969	0.0011872
FRRS1	1.56474	0.973871	1.05353	0.683002	0.763412	0.781789	0.671025	20.117	0.000133542	0.00119169
SPCS3	10.2832	8.75122	8.80794	7.27604	7.4532	8.45838	0.290818	23.3944	0.000133829	0.00119343
DENND4B	2.40222	2.73182	2.98463	3.29452	3.51277	3.5138	-0.294435	19.9988	0.000133879	0.00119343
FAM13C	0.208221	0.16977	0.182554	0.27849	0.379607	0.351839	-0.844568	19.9641	0.000134328	0.00119679
EPB41L4A	1.73106	2.03723	2.0829	1.72701	1.59562	1.55731	0.32637	19.983	0.000134707	0.00119953
GUCA1B	1.20843	0.993273	0.923024	2.09201	2.06999	1.69809	-0.881234	19.9477	0.000134982	0.00120135
RP11-613M10.8	18.6618	18.646	19.0115	15.965	16.3103	17.3227	0.220632	24.8734	0.000135989	0.00120967
TUB	5.40234	4.87904	5.41529	5.95519	6.70997	6.44666	-0.249132	21.7282	0.0001361	0.00121002
FRG1BP	15.5048	16.2488	14.8496	22.3003	20.5526	18.5556	-0.348304	19.9271	0.000136747	0.00121513
AC008522.1	2.02101	1.67784	1.62731	2.31287	2.58119	2.52889	-0.468228	19.8962	0.000137058	0.00121725
TRRAP	5.46696	5.25054	5.62705	6.16541	6.65531	6.47722	-0.20166	23.4849	0.000138035	0.00122528
ACTBP2	0.925472	1.02089	0.670857	0.398728	0.288951	0.336594	1.37875	19.8566	0.000138679	0.00123035
FBXO45	4	3.76836	3.80491	4.72798	4.76204	4.8659	-0.276412	24.0236	0.000138944	0.00123205
CTA-250D10.19	1.54323	2.06712	0.93091	2.95616	3.78049	3.09316	-1.11089	19.8411	0.000139321	0.00123384
EPHA3	2.22594	1.97547	1.88307	1.65046	1.60447	1.64652	0.337332	19.8396	0.000139385	0.00123384
PLOD2	4.69351	4.83564	4.80117	3.99984	4.06995	4.22686	0.25943	25.4886	0.000139413	0.00123384
EDA	0.454215	0.596711	0.733909	0.914864	0.927253	0.933549	-0.55114	19.8663	0.00013944	0.00123384
OTUD7A	0.0341277	0.0199996	0.0334532	0.0968594	0.0633995	0.0753601	-1.36046	19.8301	0.000139777	0.00123575
MYCL	0.301874	0.307309	0.277308	0.477576	0.538364	0.50661	-0.751192	19.8295	0.000139802	0.00123575
FAM161B	3.80888	4.06534	3.90801	5.1012	4.94825	4.69396	-0.277325	20.5078	0.000140733	0.00124332
SPATA2L	3.05432	3.11789	2.88357	3.68031	3.93522	4.62323	-0.41259	19.8001	0.00014103	0.0012453
AC010980.2	1.85765	1.99381	1.86762	2.96537	2.45234	2.82933	-0.480178	19.7883	0.000141524	0.001249
GNG11	6.62386	6.05797	6.33321	4.86613	4.99219	5.82414	0.302432	19.7727	0.000142184	0.00125417
TRMT112	69.3372	60.8505	64.948	56.3779	57.6698	60.7616	0.192507	19.7648	0.000142519	0.00125647
CDH10	0.651445	0.93972	1.03855	1.30906	1.587	1.35736	-0.609763	19.7899	0.000142636	0.00125684
ATL2	15.8472	14.9729	14.4788	12.7437	13.5537	13.8592	0.206585	22.479	0.000142993	0.00125932
JAM2	0.247304	0.303654	0.202014	0.407545	0.464889	0.450525	-0.792141	19.7403	0.00014356	0.00126365
MAB21L1	28.0238	31.1008	30.6365	33.5089	35.4712	36.5494	-0.192598	19.9012	0.000146313	0.00128677
TLE2	3.27025	3.12309	2.98513	4.05855	4.38764	3.65745	-0.331058	19.6745	0.000146404	0.00128677
ZNF48	3.38009	3.49957	3.75918	4.73605	4.35083	4.52157	-0.301857	19.6743	0.000146415	0.00128677
ZSCAN18	2.75246	2.88345	3.00105	3.64923	3.65625	3.48424	-0.274843	22.1194	0.000146498	0.00128683
RP11-361D15.2	66.1542	54.1858	58.4366	48.6757	49.7232	50.9098	0.286075	19.6632	0.000146898	0.00128967
DCTPP1	18.4064	16.3417	17.6094	14.4159	14.5108	15.3527	0.274278	21.6379	0.000147362	0.00129307
HAX1	68.7385	68.9319	70.4111	80.9521	79.926	82.1265	-0.185327	25.2519	0.000147656	0.00129483
ARSI	0.542347	0.713937	0.565673	0.287648	0.347422	0.371668	0.879636	19.6446	0.000147717	0.00129483
SCHIP1	1.12756	1.09135	1.23465	0.937742	0.841734	0.934899	0.39557	19.6414	0.000147858	0.0012954
ATP6V0E1	20.7175	21.2419	20.3186	14.6498	16.8344	19.4138	0.319294	21.1439	0.00014804	0.00129631
TESK1	2.07616	2.03607	2.27395	2.76972	3.18786	2.78347	-0.40671	19.6272	0.000148484	0.00129953
APLF	0.282757	0.367271	0.292767	0.213374	0.195559	0.121092	0.926668	19.646	0.00014866	0.00130039
SHCBP1	17.056	16.7398	15.5055	14.7416	14.5254	14.5322	0.206454	21.6859	0.000148988	0.00130257
DBNDD1	5.00212	4.96535	5.83245	6.18712	6.54945	7.14017	-0.288772	19.6417	0.000149064	0.00130257
FOSL1	0.647966	0.390572	0.598865	0.261022	0.240747	0.157391	1.37395	19.5962	0.00014987	0.00130893
EIF2B1	12.6418	12.4968	12.5288	11.0492	10.718	11.0023	0.239749	25.4926	0.000150209	0.00131121
ASPHD1	36.7554	40.3251	36.4067	31.7236	35.8457	33.4342	0.206142	19.6143	0.000150288	0.00131122
RP11-111M22.2	0.217307	0.264955	0.265289	0.342807	0.48798	0.37896	-0.640919	19.5748	0.000150831	0.00131528
SLC2A4RG	24.7103	26.0376	26.7819	29.0533	31.0755	32.1974	-0.211881	21.8746	0.000151754	0.00132264
STOX1	0.411226	0.459024	0.489477	1.04162	0.800317	0.688612	-0.800048	19.5471	0.000152084	0.00132483
MYLK	0.551591	0.500567	0.525241	0.674677	0.652878	0.674778	-0.309556	19.6477	0.000152647	0.00132882
ATP2B1	6.10519	6.13764	5.63822	5.21213	5.41105	5.07968	0.223978	21.9164	0.0001527	0.00132882
PHKA1	5.29521	5.35831	5.59232	6.34637	6.87821	6.62448	-0.248807	24.5027	0.000152905	0.00132992
2021-09-15	45.1467	43.3008	43.2327	36.7288	38.4978	42.4573	0.19588	19.6688	0.000153022	0.00133025
RP11-423P10.2	17.2974	17.2587	15.8029	15.3417	13.0804	13.1697	0.316633	24.5411	0.000153473	0.00133338
CFAP45	0.768562	0.795502	0.730542	0.375275	0.457379	0.462851	0.839265	19.5153	0.00015354	0.00133338
ESYT2	6.07222	5.27242	5.92929	6.94557	7.05855	6.85071	-0.235805	20.9395	0.00015515	0.00134666
DDB1	24.0993	23.6248	23.9685	20.3407	21.7259	22.3313	0.192369	25.9576	0.000156562	0.00135822
RNF170	1.31033	1.37332	1.28304	1.83885	1.79448	1.66981	-0.373062	19.4004	0.000158922	0.00137798
MRPL50	22.7882	22.2911	21.4283	19.9831	19.9837	19.2449	0.204927	22.7331	0.000159832	0.00138483
TMEM87A	6.39615	6.85546	6.29542	5.73539	5.70209	5.4066	0.25621	21.7792	0.000159877	0.00138483
WHSC1	12.143	11.963	12.0294	14.491	14.2507	13.5531	-0.189283	22.9534	0.00016215	0.00140329
FAM220A	3.11421	3.26534	2.80245	4.15053	3.83429	4.43042	-0.405368	19.333	0.000162174	0.00140329
KDM3A	6.64963	6.59182	6.82945	8.0294	7.80106	7.73602	-0.19179	22.8212	0.000162277	0.00140345
PSMD1	45.1887	46.1311	45.0449	41.3155	40.6382	41.0018	0.187392	25.2332	0.000163312	0.00141112
UBN2	0.973782	0.854581	0.898633	1.11492	1.10105	1.16989	-0.283662	19.3094	0.000163331	0.00141112
SRRM3	1.54774	1.30466	1.41002	1.79812	1.77519	1.94847	-0.349401	19.2792	0.000164818	0.00142323
MYDGF	76.7292	74.3499	74.8147	65.6714	63.6221	73.4525	0.191737	19.2904	0.000166525	0.00143724
INO80C	3.69098	4.12268	3.65002	3.21409	3.31831	3.15925	0.284476	19.2315	0.000167207	0.00144239
PRSS16	0.404489	0.363783	0.368983	0.609443	0.650211	0.576741	-0.657815	19.2297	0.000167296	0.00144241
PHLDA1	0.583398	0.360279	0.437124	0.216422	0.293567	0.307841	0.727523	19.2715	0.000167473	0.0014432
RAN	62.9982	60.2166	60.1278	55.1896	54.1515	55.5829	0.189783	25.3507	0.000168422	0.00145064
RPL36AL	406.068	411.645	396.516	363.499	365.075	363.952	0.190035	26.1478	0.000169282	0.0014573
TMED7-TICAM2	2.83703	3.10821	3.16906	2.2821	2.53292	2.54208	0.351308	19.1858	0.000169525	0.00145864
ZNF395	4.52817	4.46109	4.43721	5.33263	5.77718	5.50757	-0.271119	23.903	0.000171421	0.00147421
ZNF514	2.03696	2.28373	2.20152	2.88524	2.77674	2.6314	-0.292888	19.1465	0.000171549	0.00147455
ZC3H15	108.557	106.915	104.015	101.734	93.786	90.4078	0.197508	19.4293	0.000171902	0.00147683
RP11-290L1.3	3.11587	2.6625	2.28696	0.786945	1.14057	1.66079	1.09865	19.1377	0.000172006	0.00147697
EEF2K	5.87725	5.70268	6.1315	6.94548	6.95514	7.34915	-0.223937	23.4004	0.000172352	0.00147919
SKIV2L	6.67932	6.09943	6.32579	5.30245	5.39363	5.64251	0.258792	23.3993	0.00017275	0.00148184
ARHGAP44	0.731177	0.630872	0.638319	0.84913	0.884566	0.974559	-0.420502	19.1099	0.000173457	0.00148715
KDM1B	6.26656	5.78308	6.11849	7.66912	7.25252	7.48586	-0.264939	22.4485	0.000173969	0.00149078
CEP135	3.17707	3.18934	3.12716	2.91777	2.66279	2.50934	0.276443	19.0929	0.000174352	0.00149298
YY1AP1	13.276	13.4518	13.558	15.9196	15.9813	15.716	-0.201341	24.3479	0.000174403	0.00149298
ZNF442	0.660774	0.729267	0.615134	0.961117	1.08181	0.879574	-0.50234	19.0803	0.000175021	0.00149751
SNRNP70	131.107	130.405	133.27	115.556	114.992	122.311	0.199692	27.3397	0.000175339	0.00149947
SNRPA1	34.2419	36.0458	34.8228	32.1824	30.8307	32.1067	0.183492	21.7681	0.000175438	0.00149955
CDR2L	13.4166	12.1121	13.3355	15.2212	14.9582	16.4014	-0.225954	20.5082	0.000175879	0.00150256
PNKD	4.32808	3.98866	4.29373	3.09225	3.44898	3.89578	0.297841	19.0872	0.000176043	0.0015032
UBN1	6.24868	6.37326	5.97501	7.47246	7.36189	7.34115	-0.21611	23.1399	0.000176537	0.00150666
ROCK1	20.0796	20.2569	19.142	18.0068	15.68	15.4009	0.31553	27.581	0.000177114	0.00150976
TIMM23	78.8459	75.6577	76.0546	66.7993	66.9166	72.9123	0.193382	21.7715	0.000177124	0.00150976
RNASEH1	56.6544	52.5353	53.6552	48.6375	49.427	49.1365	0.181997	23.3597	0.000177171	0.00150976
SUSD4	0.661978	0.59983	0.596183	0.893642	0.998968	0.899988	-0.560301	19.027	0.000177866	0.00151492
CHRM4	5.21939	4.44406	5.41652	7.11219	6.09899	7.57634	-0.425051	19.0428	0.000178416	0.00151884
IQCJ-SCHIP1	5.45595	5.13022	6.05142	4.44596	4.06574	4.5159	0.400001	19.0125	0.000178649	0.00152005
NATD1	0.520725	0.481607	0.611131	0.790025	0.848905	0.876078	-0.5927	18.9923	0.000179748	0.00152863
ITGA5	3.16288	3.27473	3.5026	3.90626	4.26546	4.17627	-0.270428	21.6752	0.000180015	0.00153012
PRELID1	137.922	126.875	132.593	114.821	114.152	128.806	0.187808	19.0079	0.000180312	0.00153188
TIMM8A	9.88308	8.61261	8.80527	7.08532	7.73894	8.10297	0.275158	18.9719	0.000180861	0.00153576
PHB	63.2701	58.3876	61.3861	51.5556	54.2032	59.2473	0.185955	19.2317	0.000181701	0.00154174
RBPMS2	4.19016	3.52738	4.22144	5.22152	5.00407	5.69293	-0.382319	18.9553	0.000181775	0.00154174
ABHD4	2.19307	2.03216	1.96883	2.75044	2.77453	2.60709	-0.359869	18.9541	0.00018184	0.00154174
SNHG18	0.783388	0.776506	0.877606	0.390165	0.498963	0.415166	0.942237	18.9518	0.000181967	0.00154205
BCAS3	0.776063	0.801418	0.828116	0.997094	1.05395	1.02247	-0.309158	19.6359	0.000182159	0.00154285
KMT2E	7.70238	7.2788	7.37116	9.28916	8.68968	8.4149	-0.201296	18.9511	0.000182293	0.00154285
N4BP2	1.18728	1.46544	1.34052	1.06081	1.0327	1.14477	0.350796	18.9451	0.000182337	0.00154285
MSRB3	6.12306	5.98159	5.91334	5.18057	5.20555	5.06797	0.259434	24.2533	0.000182553	0.0015439
TRIM56	6.41286	6.7246	6.5589	7.98318	7.49007	7.75699	-0.197337	20.9739	0.000182725	0.00154458
TRAK2	5.68291	5.75763	5.47366	6.83301	6.71628	6.81123	-0.229868	24.1942	0.000183601	0.00155121
GOLGA8H	2.09258	2.24238	2.57868	3.34827	3.48586	3.22745	-0.478648	18.9207	0.000183693	0.00155121
MRPL20	37.2997	36.4657	35.5216	30.9489	31.9022	35.2506	0.190188	19.5304	0.000183892	0.00155211
AMFR	3.48254	3.7617	3.62187	4.16821	4.66056	4.64217	-0.271627	20.5353	0.000184011	0.00155234
LEMD2	4.07991	4.21634	3.84415	4.84184	4.92379	5.17878	-0.265068	22.2861	0.000184199	0.00155314
ELFN1	4.26121	4.64291	4.01668	5.06582	5.22394	6.00382	-0.305545	18.9256	0.000184862	0.00155795
SLC38A3	0.600879	0.691358	0.724927	0.925334	1.1367	1.08189	-0.591031	18.8919	0.000185308	0.00156092
[truncated: 14,832 more rows]
