# Supplementary material for: FN1 mRNA 3'-UTR supersedes traditional fibronectin 1 in facilitating the invasion and metastasis of gastric cancer through the FN1 3'-UTR-let-7i-5p-THBS1 axis
Source: Theranostics. 2023 Sep 25;13(14):5130–50. doi: 10.7150/thno.82492 (PMC10526670; doi:10.7150/thno.82492)
Supplement: Supplementary file 2 — Supplementary tables. [file thnov13p5130s2.zip › Supplementary Tables/Table S20.xlsx]

## Sheet: Sheet1
Table S20. The intersect genes from both hsa-miR-1343-3p predicted target genes and the 241 up-regulated differentially expressed genes (DEGs) from RNA-seq.
Targeted mRNA predicted from TargetScan 7.2	Targeted mRNA predicted from DIANA MicroT-CDS	Common targeted mRNA from two databases	Intersection with up-regulated DEGs from RNA-seq
PLEKHG4B	ZNF773	AC135983.2	IGFN1
FAM230A	AC135983.2	CD40	CDC42BPG
DRAXIN	CD40	AC016586.1	SLC2A3
CCDC169	AC016586.1	CBX5	EMP1
C22orf46	CBX5	AC027307.3	KRT4
SYNGR1	AC027307.3	NCR3LG1	TNFAIP2
DNAH10OS	NCR3LG1	GOLGA6L2	SPINT1
APOC2	GOLGA6L2	PRRC1	CDH1
NFIX	PRRC1	NOL12	LGALS3BP
BOK	EVC2	EIF3F	APOL1
PYROXD2	AVIL	HAUS2	AMOTL2
PRX	NOL12	DLGAP3	C6orf223
CRYBB2	EIF3F	TRIOBP	SORBS3
H6PD	NOP56	VPS37D	PAPPA
C1orf115	COL24A1	S100A7A	L1CAM
TP73	HAUS2	PHF20
SLC6A3	DLGAP3	ATXN7L3
NFIC	TRIOBP	DUOX1
ZNF500	COL27A1	SIRPB2
KCNE3	VPS37D	ARID5A
ISX	S100A7A	RAF1
KSR2	PHF20	ZNF526
C2orf71	ATXN7L3	BCAR1
THOC7	COL21A1	VPS53
CLDN9	DUOX1	CCT3
LCE3C	SIRPB2	PTK2
ALPK3	ARID5A	DBF4B
PHF20	RAF1	TGFBR1
CYB5RL	CFLAR	APOC2
ETS2	ZNF625-ZNF20	GDNF
ZNF571	ZNF526	KLK4
ZNF70	FEZ2	STK4
HAUS5	BCAR1	F2RL3
S100A7	VPS53	PLEKHG4B
RAB17	CCT3	HARBI1
NKAIN4	PTK2	SPDYE1
CACFD1	DBF4B	AC079602.1
SMC3	TGFBR1	AMIGO1
RP11-944L7.5	APOC2	AMMECR1
PKIG	HNRNPM	CNKSR3
SIRPB1	SLC37A3	LSM3
TCF19	SPTBN4	AKIRIN2
SPRN	GDNF	MTUS2
STK4	BRD8	SIRPA
HS6ST1	YY1AP1	OPA3
S100A7A	KLK4	ZNF496
MBOAT4	STK4	C11orf48
VAPB	F2RL3	C4orf50
MAN2B2	PLEKHG4B	TTC17
MUSTN1	HARBI1	ITGA10
MRPS18B	SPDYE1	GOLGB1
ZNF263	AC079602.1	MAGIX
SHROOM4	AMIGO1	ISG20L2
LILRA6	NPAS4	ANP32B
CPLX2	AMMECR1	APBA1
RRP7A	CNKSR3	ITCH
FAM219A	LSM3	FAM131B
ADORA3	FAM195A	TARBP2
GLP2R	TYK2	DCAF8
SPOCD1	AKIRIN2	MYO18B
MGRN1	MTUS2	KPNA6
LRRC38	SIRPA	RBM14
LILRB2	OPA3	ABCC1
IL17REL	KMT2C	NRIP3
NMNAT3	NFAT5	PEX26
SPN	ZNF496	PPP1R16B
SMTNL2	C11orf48	SYNJ1
APOC4	PMFBP1	MMP24
AP002884.2	HYOU1	C1QTNF2
COX6B1	C4orf50	PPP1R13B
ATXN7L3	TTC17	SRF
PPBP	ITGA10	GOLGA1
PDAP1	FLNA	HHIP
FBXO36	GOLGB1	BEND3
AC016586.1	EHMT1	ADAT1
RIC3	MAGIX	DMRTC2
BTNL8	PLEKHA7	RPP14
DUSP18	ISG20L2	MOGAT3
BABAM1	SLC12A8	MTF1
FAM153C	ANP32B	CRX
CIB2	APBA1	RSL1D1
ADAMDEC1	ITCH	RP11-363G10.2
RASL12	MARS	ZDHHC14
TMEM213	RQCD1	KCNA5
ZNF704	FAM131B	YARS2
DOK1	APIP	MRPS18B
NT5C1A	TARBP2	ZDHHC23
AGK	DCAF8	C1orf222
TPM4	MYO18B	BCL9
NR2C2AP	KPNA6	ABI2
CTDSP1	RBM14	ARHGAP19-SLIT1
ZNF140	ABCC1	RAB28
DSN1	NRIP3	ETV6
TMEM81	PEX26	ELMO2
SIRPB2	PPP1R16B	ULK2
LCE3D	SYNJ1	RAB5B
KLK4	MMP24	C15orf27
RP11-433C9.2	C1QTNF2	UMPS
PRADC1	PPP1R13B	BRCA1
PHB2	SRF	PTPN4
PRSS36	GOLGA1	SYNGR1
CD34	HHIP	IL10
SOX10	BEND3	CHML
C4orf50	ADAT1	ITGA5
OSCAR	DMRTC2	BCL9L
NMRK2	RPP14	PAPPA
PRCC	MOGAT3	KIF12
WFDC6	SGK2	GDPD5
TOM1L2	MTF1	SOX10
EFCC1	KCNMA1	DRAXIN
TSPAN11	CRX	SIAH3
DLGAP3	RSL1D1	ASIC4
NAGA	TCP11L2	FAM122A
KRTAP10-5	RP11-363G10.2	FAM126B
SMEK2	ZNF142	OSGEP
SV2C	ZDHHC14	PODXL
MUC5B	KCNA5	ZNF346
AMN1	YARS2	C3orf62
C9orf147	MRPS18B	KAZN
HES2	TSG101	IL17RA
GUCD1	ZDHHC23	ARRDC5
NUPR1	C1orf222	RAB17
B3GNT7	BCL9	SPRED1
VPS37D	ABI2	INPP5K
CEP250	PRR26	PTDSS1
TMEM110-MUSTN1	ARHGAP19-SLIT1	FOXC1
WNT1	RAB28	PTK2B
LYZL6	ETV6	MTDH
TEAD4	USE1	VPS33B
PCBD1	ELMO2	NXF1
TMPRSS11BNL	ULK2	CALCR
ABCC1	RAB5B	SLC26A9
PGA5	C15orf27	GPR155
APOL1	UMPS	SRD5A1
GJB3	FOLH1	IGFBP5
AOC1	SKAP1	MITF
CBLN2	BRCA1	RP11-114H20.1
A1BG	PTPN4	SLC22A9
FCRL4	SYNGR1	GJB4
DRG2	IL10	IFNAR2
SYNGR3	CHML	NOS1
IL3RA	ZSCAN32	COL22A1
AL033381.1	ITGA5	MPHOSPH9
C15orf56	BCL9L	FMN1
MOB3A	PAPPA	DACT3
AC093802.1	KIF12	DST
FLJ27365	GDPD5	HDGFRP3
BMF	GORASP2	KSR2
IFNGR2	SOX10	SLC2A14
PRDX2	DRAXIN	CCDC120
ZNF446	SCNN1A	KBTBD2
FAM83A	SIAH3	FDX1L
ZNF844	ASIC4	IL9R
NOL12	FAM122A	CD1D
FOXI2	FAM126B	BLOC1S1
RCVRN	GAMT	GEMIN6
KCNA5	CTD-3138B18.4	KCTD21
NTSR1	OSGEP	NAPEPLD
COMTD1	PODXL	ZBTB37
DMBX1	ZNF346	SCYL3
TLCD2	C3orf62	C16orf45
BMP15	KAZN	KCNE3
RP11-268J15.5	TNFRSF13B	KIAA2013
KIAA1456	KIF15	LIMK2
KNDC1	CHRD	SPTLC2
POU5F2	IL17RA	NCKAP1L
SHISA7	AUP1	DNMT1
C10orf67	ARRDC5	SEC22C
ZNF460	MIA-RAB4B	NUTM2E
GRAPL	RAB17	TBPL1
PFDN1	SPRED1	CNTFR
PCP4L1	INPP5K	NFATC2IP
KCTD21	CEP152	AC010441.1
BLOC1S1	PTDSS1	NXPE3
IGFN1	IFFO1	DFFA
ZNF23	FOXC1	ATG9A
GPR37L1	SLC4A3	SCUBE1
USP6	CHMP7	PRDM6
PTP4A1	PTK2B	MDGA2
IMPA1	ARHGEF40	ASB1
ZNF862	MTDH	C16orf59
ARHGAP22	VPS33B	L1CAM
BEND6	LA16c-431H6.6	ZNF704
SAA4	NXF1	TAB3
PRSS16	CALCR	RIT1
BPIFC	SLC26A9	MEX3C
CYTL1	KLK13	TMEM192
C17orf105	GPR155	KIAA1456
CD40	SRD5A1	AL033381.1
CECR6	IGFBP5	SMIM3
SYNPO2L	MITF	RRP7A
ANKRD39	RP11-114H20.1	HIF1AN
DRGX	SLC22A9	HES2
DAGLB	GABPB1	PLIN5
SLC4A9	TAB2	SMYD4
C19orf81	TAF1C	SH3TC2
ZNF469	GJB4	SEC24D
OTX1	IFNAR2	SMPD4
CNPY3	NOS1	CDK18
GNG12	CORO7-PAM16	ERBB2
KLF13	COL22A1	SLC16A2
ZNF496	MPHOSPH9	MAP4K2
APOL6	FMN1	RAD9A
PXT1	ARHGAP44	AC006455.1
BMP6	DACT3	KIAA1875
PTPRT	TARSL2	STK36
TSPAN18	DST	SPN
PPFIA4	HDGFRP3	NOL6
PNPO	KSR2	HS3ST2
TBC1D13	SLC2A14	WDTC1
TGFBR1	CCDC120	LRRC2
TREML2	CTBP1	ZNF669
ANP32E	KBTBD2	C16orf70
CTSA	FDX1L	BTRC
ANKRD54	IL9R	TBC1D16
TMEM105	CTD-2369P2.10	PTPRT
ANKRD24	CD1D	IMPDH1
PLA2G2C	BLOC1S1	ZNF552
STOML1	GEMIN6	PLCB1
RNF44	KCTD21	RAB3B
LRRC2	NAPEPLD	AKNA
AGER	ZBTB37	NUDT3
POLH	SCYL3	IQCC
NME1	MRPL20	ISX
PGA4	C16orf45	NLRP4
GALNT11	KCNE3	C10orf107
PGA3	KIAA2013	RNF207
AADAT	WDR16	SPOCD1
AP005482.1	PIEZO2	EHD3
HDGFRP3	INPP5B	FAM53C
LRRC55	LIMK2	ATG7
SH3BP2	SPTLC2	FLNB
SLC17A9	NCKAP1L	ERC1
DDIT4	SMARCD3	OSCAR
CISH	DNMT1	COL16A1
RPP14	IL4R	PSMD1
EXOC2	SEC22C	C10orf67
ST3GAL1	NUTM2E	CST9
DNAH17-AS1	TBPL1	ZNF527
IPCEF1	CNTFR	PKIG
EMP1	NFATC2IP	SESN1
XKR7	TSNAXIP1	AMOTL2
ADD2	AC010441.1	SEMA5B
SPRED1	NXPE3	PDAP1
NOS1	DFFA	SULT1A1
FAM105A	ATG9A	TTLL6
FZD4	SCUBE1	GRK4
SIAH3	PRDM6	PCDH12
SYT12	MDGA2	VEGFA
USH1C	ASB1	KIF1C
HS1BP3	C16orf59	CACNB2
TMEM92	L1CAM	CACNG8
ARID5A	ARID1A	CINP
MED19	ZNF704	C6orf223
C1QTNF6	C19orf84	IPCEF1
HOXB5	CTD-3088G3.8	TRIM11
LRRN2	TAB3	DGKZ
GDNF	RIT1	CHD3
IRG1	DPF1	REL
STAP2	MEX3C	ZNF70
LAMA2	TMEM192	SETD5
TTBK1	MCM2	POMT2
MLEC	KIAA1456	ZMAT3
LRRC3	AL033381.1	PHF12
GDPD5	SMIM3	TREML2
SLC29A2	RRP7A	NPTX1
PRNT	HIF1AN	KCNJ3
KCNK12	HES2	POLE
ARHGAP19-SLIT1	PLIN5	CAMK1G
PKDCC	SMYD4	PPARA
SLC48A1	ZNF714	HS6ST1
C14orf177	DNAH3	BACE1
BCL2L13	CYHR1	CLPP
TNNI1	SH3TC2	HAUS5
PHKG2	SEC24D	SMARCD1
PHF12	AP2A1	AGPAT4
HPCAL4	SMPD4	FAT2
CMTM7	PSMD2	C1orf21
GPN2	CDK18	RCVRN
KLK14	SNCAIP	PIK3R6
GJB4	ERBB2	NUS1
APOL2	SLC16A2	SLC14A1
TCAP	MAP4K2	PLCB2
PRTFDC1	RAD9A	TNFRSF8
C14orf180	AC006455.1	EVC
RP11-429E11.3	KIAA1875	TULP3
ADAMTS13	STK36	PAPL
CX3CL1	SPN	CASP14
LASP1	NOL6	ST3GAL1
BTG2	HS3ST2	HOXB5
HOXA7	WDTC1	C1orf158
WDR33	LRRC2	CXorf38
KCNK16	CELF4	RPAP2
CILP2	ZNF669	ERLIN1
CSAG1	C16orf70	FAM104A
SFI1	PARP3	NCMAP
CRX	PTPN21	SYT7
VSTM1	BTRC	CAPN10
KLRG2	TMEM8B	ARHGEF39
PRIMA1	TBC1D16	IREB2
ZNF577	PTPRT	CACFD1
GPR55	IMPDH1	OTUD7A
FAM47C	ZNF552	ZNF74
FCER2	PLCB1	RBBP5
AGTPBP1	RAB3B	KDM3B
COLQ	AKNA	NSUN4
TMEM184A	NUDT3	RNF170
IL24	SLC25A26	TSPAN14
TIMP4	IQCC	RALGAPA1
FAM131B	FAM186B	CAMKK1
DKFZP779L1853	ISX	RAB11FIP4
TFE3	NLRP4	ARHGEF37
NPTX1	CAMTA1	QSER1
GUCY1B3	C10orf107	AC132186.1
SNURF	RNF207	GRIN2B
GLTPD1	SPOCD1	SSBP2
CLPP	EHD3	AKAP2
FUT11	ATG16L1	TOM1
CASP6	SDCCAG8	RNF165
ERF	FAM53C	ALX4
FADD	ATG7	MYO1E
HTR3B	FLNB	C21orf58
TMEM63C	ERC1	PSAPL1
ZNF502	OSCAR	NPHS1
IMPDH1	COL16A1	C2orf71
METTL6	PSMD1	MAU2
KCNC1	C10orf67	TMEM98
TRIM49	CST9	HTR3B
TRIM49C	FILIP1	ZNF791
AARS2	ZNF527	KIAA1549L
C17orf62	PKIG	TMEM242
GRIK3	SESN1	FAM169A
PPP1R1B	AMOTL2	ZNF740
ZNF692	SEMA5B	PHAX
LARGE	PDAP1	COPZ1
AHI1	SMARCAD1	COL5A1
C4orf19	SULT1A1	BTF3L4
MTF1	TTLL6	RBFOX3
CLVS1	GRK4	GJA3
CCL5	PCDH12	SLC25A42
THBS3	VEGFA	HNF1A
LILRB4	REV1	TSPAN31
CAMKK1	KIF1C	STT3A
PEX14	CACNB2	PLCG2
RSPH6A	CACNG8	GMPPB
TIGD3	SOGA1	SPECC1
CLDN16	CINP	PDK4
PEPD	C6orf223	PALM2-AKAP2
ATP6V1D	IPCEF1	CDKN2AIPNL
CD74	TRIM11	SH3BP2
DCD	DGKZ	ERBB3
KLF14	CHD3	IGFN1
HDGFL1	REL	FAM155B
ANKRD23	ZNF70	METTL2B
C7orf71	SETD5	NBPF14
HBQ1	POMT2	BDKRB2
PTK2	ZMAT3	HPS3
TMEM234	PHF12	PIGO
AL590452.1	TREML2	DIS3L
AC079602.1	RP11-761B3.1	MLXIPL
CNBD1	NPTX1	MDGA1
SERPINA9	KCNJ3	TMEM213
TCF7	POLE	IRGQ
GPR63	RP11-849F2.7	CACNB1
C14orf2	CAMK1G	PRADC1
KIAA1644	PPARA	IL2RA
RBM41	HS6ST1	STK16
SPR	TUBG1	TMOD1
ARRDC2	APOC4-APOC2	RABL2A
COL23A1	BACE1	DSG2
SYN3	DCAF4	NRAS
TMEM242	CLPP	MAPK1
ZFYVE28	HAUS5	GPN2
LIF	FAM135B	FKBP15
ZNF362	SMARCD1	UHRF1BP1
ANGPTL6	NUTM2D	SIGMAR1
DKFZP434E1119	PTPN23	IFIT5
TNFAIP3	AGPAT4	PTCD1
ITGA5	FAT2	ZNF226
RASL11B	C1orf21	ORAI2
LZTS1	RCVRN	SLC43A2
KLF9	PIK3R6	DRGX
TUSC5	NUS1	YIPF4
RP11-247C2.2	SLC14A1	RP11-429E11.3
C1orf158	SHBG	TSPAN11
FAM53C	DHPS	MXD4
ZNF786	PLCB2	MAP3K9
MAMLD1	REV3L	LGALS3BP
ZBTB44	ITSN1	POLR2L
TMEM221	SAMD7	C22orf46
ZMAT3	TNFRSF8	SH3RF2
BRWD3	PLXNB1	LLPH
CST9	EVC	C9orf91
RDH13	TULP3	KPNB1
KIAA2013	PAPL	SERPINA3
SEMA4A	CASP14	ORAI1
ZNF397	ST3GAL1	UBN2
ZFP90	HOXB5	MYO18A
NINJ1	C1orf158	DBT
VWA1	CXorf38	LILRB1
TRIM35	RPAP2	SPR
ZNFX1	ERLIN1	CIRH1A
ZNF346	FAM104A	CASK
C4orf51	NCMAP	SLC8A1
SNX32	SYT7	SERINC5
C20orf202	CAPN10	LHX4
SPTLC1	ARHGEF39	C19orf40
APOC1	IREB2	RAD54L2
L1CAM	CACFD1	TRIM52
C15orf27	ANAPC5	EVA1C
PI4KB	OTUD7A	ATXN7L1
TSHR	ZNF74	SMTNL2
CIT	RBBP5	ATN1
AS3MT	KDM3B	RALGAPA2
TSR2	NSUN4	C12orf43
TMEM26	RNF170	MECR
PSCA	TSPAN14	CKMT1B
BIK	RALGAPA1	DPH3
LDB3	CAMKK1	CEP44
CDC14B	RAB11FIP4	RAD51
NXF3	KRT23	DHODH
RNF207	ARHGEF37	FLAD1
APBA1	QSER1	FLT1
ATRN	AC132186.1	PCNXL2
APEX2	GRIN2B	SLC2A3
GREM1	GLI2	KLHDC7A
C1orf61	SSBP2	MINK1
NUS1	SCARA3	CD244
TOR4A	AKAP2	OXSR1
KLHDC7A	ZNF814	TADA2A
PPP4R4	TOM1	SHISA7
MICALCL	RNF165	LIMD1
PNMA3	ALX4	AL161915.1
CD300A	MYO1E	BAG1
TNPO3	C21orf58	ATG9B
NRIP3	CDK5RAP2	DIXDC1
EPDR1	PSAPL1	DBNL
NIPAL3	NPHS1	KNDC1
MLC1	C2orf71	C22orf39
SHFM1	MAU2	DAGLA
HCG27	TMEM98	ALPK3
MTRF1L	HTR3B	GALNT1
JARID2	ZNF791	C8orf86
PLEKHM1	KIAA1549L	EPS8L2
GTF2A1	TMEM242	NPC2
KLHDC8A	HERC2	KCTD20
H1F0	FAM169A	GABBR1
HELLS	ZNF740	TMEM81
CTD-2616J11.4	PHAX	CALN1
FBXO41	COPZ1	FOXI2
GPX8	COL5A1	ERN2
PPP2R2C	BTF3L4	ZC3H4
OSGEP	RBFOX3	H6PD
TRAM2	FAM19A2	ICOSLG
PARM1	GJA3	ZNF483
FAM92B	SLC25A42	MBTD1
ANKRD63	PDE4DIP	WDR31
CPNE2	HNF1A	AP000679.2
SDS	TSPAN31	FXYD6
TRMT2A	STT3A	NFASC
MED29	GSN	DENND5B
AK4	PLCG2	TNPO3
NUP62	GMPPB	HIPK1
NDST1	SPECC1	ZBTB25
PA2G4	CYP4F12	CBLN2
JAKMIP2	DHX35	TMEM150C
BBS1	CEP72	IPO7
CD1C	PDK4	CNBD1
KDM8	PALM2-AKAP2	FAM227A
TEAD3	CDKN2AIPNL	TNIK
SMIM12	SH3BP2	DNAJC18
ALX3	ERBB3	DGKH
THNSL2	IGFN1	ADAMDEC1
AC010336.1	FAM155B	RBL1
CHPF2	ARHGAP6	PTPN2
NXF1	TP53TG3B	CORO7
PRRX2	METTL2B	ITPRIP
CD244	NBPF14	LAMTOR3
P2RY8	BDKRB2	PTCD3
AC135983.2	HPS3	KIAA1045
GMPS	PIGO	ZFYVE20
JUND	ACAD11	HPSE2
VEGFA	LRRC69	POU5F2
PRKCA	DIS3L	DEXI
RIPPLY1	MLXIPL	C3orf52
LILRB5	RGMA	AREL1
SORD	MDGA1	KCNC1
CST3	TMEM213	PSRC1
CTD-3074O7.11	IRGQ	ABLIM3
ELMO2	CACNB1	USHBP1
SIRPA	PRADC1	ZNF500
E2F2	IL2RA	TRIM62
GADD45G	STK16	CLIP3
FAIM2	TMOD1	MYOM3
KLK10	RABL2A	SEL1L
SMPD1	DSG2	RNF185
DMRT2	NRAS	TANC2
PRMT3	MAPK1	RUSC2
TGFBR2	GPN2	DUSP18
RGS4	FKBP15	FAM153C
SRL	UHRF1BP1	COL11A2
KIAA1755	SIGMAR1	NAGA
SLC25A22	IFIT5	ITGA8
WDR6	PTCD1	TMEM245
C6orf120	ZNF226	COL4A4
DDX11	ORAI2	NFIC
KLRC3	SLC43A2	PFDN1
NEDD8	ACE	FAXC
SLC25A34	DRGX	RAET1E
FSCN3	DENND2A	L2HGDH
LEPROT	YIPF4	KIF19
PRAM1	RP11-429E11.3	SMAD4
CACNG8	TSPAN11	RGS12
CDR2	MXD4	RRP8
RRP1	MAP3K9	PSD4
MAU2	LGALS3BP	C14orf2
IL16	ACE	RPL37
CYB561	FGD2	TBC1D13
MAT1A	POLR2L	DES
KRTAP5-8	C22orf46	AKAP8
FAM153A	SH3RF2	KIAA1958
CHMP2A	LLPH	PPP1R17
TRAPPC6B	C9orf91	KIF6
CTNNBL1	KPNB1	SMG5
LRP2BP	SERPINA3	OGDHL
ENTPD2	ORAI1	CD68
RPL37	UBN2	SPSB4
EIF4EBP2	MYO18A	DOCK8
SLC7A6OS	DBT	RPP25
SLC41A1	LILRB1	ZNF415
PPP1R27	SPR	MYLK2
CLEC1A	CIRH1A	GJC1
KLHL12	TNKS1BP1	GALNT6
DENND3	CASK	MLEC
TUBB1	SLC8A1	SMC3
PPP1R16B	SERINC5	ACACA
GPR75	LHX4	PVRL1
MICU1	C19orf40	SMEK2
TNFAIP2	RAD54L2	RPGRIP1L
CLDN2	TRIM52	LZTS1
RP11-204N11.1	EVA1C	MAVS
IL2RA	ATXN7L1	FAM49B
NPFFR2	SMTNL2	HMGN4
ASGR1	CATSPERB	TMEM231
GJA3	ATN1	SHE
GBA	RALGAPA2	INSL4
DUSP26	C12orf43	ZNF554
LRP4	MECR	DGCR14
ST3GAL5	CKMT1B	VWA3A
SCO1	DPH3	ZNF140
ST8SIA3	CEP44	PLCXD2
MYD88	RAD51	GATA5
CNOT3	ASAP1	ZNF880
ABLIM2	DHODH	NMT1
EMP2	FLAD1	COL20A1
TRIM52	FLT1	DYRK4
TM4SF1	PCNXL2	DNAJC30
C1orf204	SLC2A3	CACNB3
ULK2	KLHDC7A	NDUFS1
PQLC2	USP28	POLH
MITF	MINK1	CUBN
EIF4E1B	ZNF268	DKFZP434E1119
CALN1	CHMP4A	ZNF485
UBE3B	CD244	EPPIN
PCNP	RP11-438J1.1	APLN
CCDC69	OXSR1	GOSR1
RP11-451M19.3	TADA2A	SEZ6
ISG20L2	SHISA7	SAMD12
ARMC7	LIMD1	ARID5B
SHPK	CCDC27	NIPAL3
ARRDC5	ZNF471	SYT2
PREB	AL161915.1	RINL
TRPV1	BAG1	FITM2
TRUB2	ATG9B	DSN1
RABGAP1L	DIXDC1	DESI2
RNF2	DBNL	ZNFX1
USF1	KNDC1	ARHGAP19
CTXN3	C22orf39	PFAS
PSMC4	PPFIA3	KHDRBS1
FAM49A	BTBD10	PAK4
SPRR2G	NPHP4	CNPY3
B4GALT4	DAGLA	ST5
TRMU	ALPK3	FCRL4
TRIM44	GALNT1	ZNF674
CALCR	C8orf86	ATP2C1
ABHD14B	EPS8L2	RWDD1
AC132216.1	NPC2	C1orf115
KIF1A	KCTD20	PTGIS
KBTBD2	GABBR1	RASA2
SHPK	TMEM81	PPP1R12B
NARF	CALN1	ANKS1B
B3GNT3	FOXI2	SNX27
GGTLC1	ERN2	ZNF627
PFAS	RP11-444E17.6	RGP1
ZNF33A	TPPP	FAM192A
C1orf226	ZC3H4	SORBS3
SCAMP4	H6PD	HAP1
SNAPIN	CUL9	A1CF
BCAR1	ICOSLG	TFE3
POU5F1B	ZNF483	ATRN
PLEKHB2	MBTD1	TP73
PVR	WDR31	TNFAIP2
BEST4	AP000679.2	OGFOD3
CACNG1	FXYD6	TNFAIP8L1
AC002472.13	NFASC	STAP2
HIPK2	DENND5B	SLFN5
C3orf72	TNPO3	KLK2
ARL11	HIPK1	G6PC3
TM7SF2	ZBTB1	GRIK3
CHRNB2	ZBTB25	CNTN2
EFNB1	CBLN2	TOX4
AL161915.1	ERCC3	METTL8
KLHL42	LRRK1	TGFBR2
TXK	TMEM150C	XKR4
PRSS33	IPO7	RANGRF
ALX4	CNBD1	BTN2A2
VAX1	FAM227A	DOK1
MTMR11	TNIK	ELOF1
SLC13A2	DNAJC18	ZNF577
HDAC11	DGKH	PA2G4
PET100	ADAMDEC1	MTOR
APOBEC3F	RBL1	RPL37A
CBL	PTPN2	CCDC88C
MAPK14	CORO7	GAN
ELAVL3	ITPRIP	INO80D
TMEM245	LAMTOR3	C2orf68
LRRC1	SNRNP70	MMP16
PPT2	PTCD3	AARD
ZNF783	KIAA1045	ZBTB8B
AC006132.1	ZFYVE20	GP6
ROPN1	HPSE2	DCAF11
LMF2	POU5F2	NIPAL1
STAC	ANKRD16	CEP89
NLGN3	DEXI	SLC26A6
SNN	C3orf52	TRUB2
ASF1B	AREL1	RGS16
ZNF143	KCNC1	ADCY2
ALPP	PSRC1	AGO3
KIAA1257	ABLIM3	GGCX
DKFZP434H0512	C2CD3	EIF4EBP2
RRP36	USHBP1	CDHR1
CD177	ZNF500	TRIB2
HOXB1	TRIM62	PNMA3
KIAA0930	CLIP3	SYNGAP1
KDELR1	MYOM3	NARFL
DCTN5	SEL1L	BCL2L1
UBL4A	RNF185	POLR1A
SRF	TANC2	TRAK1
TPGS1	RUSC2	RP11-268J15.5
C19orf35	DUSP18	KIAA1377
KCNQ3	FAM153C	GCNT2
SLC30A2	JMJD7-PLA2G4B	CYB5RL
CD1D	COL11A2	VWA1
TWIST2	NAGA	MAMLD1
POU3F2	MSH5-SAPCD1	IPO9
EVC	ITGA8	B3GNT7
PINX1	TMEM245	ZNF23
SLC25A45	COL4A4	MAN2B2
GRK4	NFIC	PGPEP1
ATF3	PFDN1	PIRT
NKD1	FAXC	KCNJ6
MTUS2	RAET1E	TLDC2
CAPN10	L2HGDH	PPP2R3A
HAP1	MYLK	ANKRD39
ZBTB32	KIF19	PELP1
HSD17B8	SMAD4	KLHL7
PSME3	RGS12	EMP1
ABCC12	RRP8	TRIM14
TIMM9	PTK7	LRP2BP
C11orf48	PSD4	HEYL
LAIR1	SERF2	C17orf72
SCNN1D	C14orf2	SNX22
IPO8	RPL37	DNAJC10
MOB3B	CARD9	ADD2
SLC8A1	TBC1D13	PYCRL
C18orf56	DES	DNAH10OS
KCNJ3	AKAP8	ZNF397
ZNF415	KIAA1958	GPRC5B
TTC30B	PPP1R17	MTERF
KIAA1161	KIF6	LILRB5
ANKRD13D	SMG5	BEND6
ERC1	OGDHL	RBM3
PSENEN	CD68	CDHR3
DBNDD1	SPSB4	SERF1A
SCN2B	DOCK8	MPST
CSMD1	RPP25	ISCA2
LDLRAP1	ZNF415	AC093802.1
ONECUT3	MYLK2	RAB39B
MYO18A	GJC1	DENND1C
KCNJ5	GALNT6	HPS4
KHDRBS1	MLEC	TBC1D15
KIF19	SMC3	RNF24
PBX3	ACACA	MYADML2
AC023590.1	PVRL1	TUBGCP5
LLPH	SMEK2	CREB3L1
DMRTC2	RPGRIP1L	CCDC69
UBE2G2	LZTS1	CCL5
CDKN2AIPNL	MAVS	TRPV1
DES	RBM6	SYT12
TIFAB	FAM49B	PRX
IQSEC3	HMGN4	ZNF862
AC132186.1	SHPRH	ZNF667
CAMK2A	TMEM231	SPATS2
ZNF426	SHE	NARF
DNAJC22	PLA2G4F	ZNF544
TANC2	INSL4	ERF
RBM33	ZNF554	DAPP1
QRICH1	PIGS	RABGAP1L
TSKU	DGCR14	BAI1
BCL9	VWA3A	AC092850.1
ASB18	ZNF140	CLSTN2
ZNF597	PLCXD2	SLC7A2
GRASP	GATA5	KCNN1
CAPS	ZNF880	SPTBN2
PRDM8	NMT1	PLEKHM1
CSDC2	COL20A1	GAS8
BTF3L4	CTD-2207O23.10	C10orf118
JDP2	DYRK4	TENM4
TNFRSF13C	DNAJC30	SIL1
MAN2A1	CACNB3	DCAF16
C16orf95	DOCK2	CCNE2
CACNB1	NDUFS1	SERPINE1
THBD	POLH	KIAA1257
HOXC13	STRC	USP38
HIGD2B	CUBN	RAPGEF3
TRH	DKFZP434E1119	ZNF233
NACC1	ZNF485	RPL23
ABHD2	NEK11	ZNF713
CKMT1B	EPPIN	NRDE2
TTYH3	APLN	TMEM127
NFYC	GOSR1	MARVELD3
C16orf45	SEZ6	PAK3
LRRC25	SAMD12	RANBP10
ECSIT	ARID5B	CAMK1D
MTBP	NIPAL3	C7orf71
NIPSNAP1	RP11-133K1.2	FAM105A
SF3A3	SYT2	PLEKHG3
SEC22C	RINL	LASP1
SLC2A14	FITM2	POLR3H
RUNX3	DTNBP1	TTC30B
GRIN2B	DSN1	FZR1
RASA2	DESI2	DAPK2
RALGAPB	ZNFX1	FYCO1
FAM83F	CUL2	RHOBTB2
CTD-2330K9.3	NTMT1	AC135178.1
HAUS2	ARHGAP19	GTF2H3
TNFAIP8L1	PFAS	LRRC57
RASSF2	KHDRBS1	KIF11
LYRM2	PAK4	SRRM4
GALNT10	CNPY3	CLCF1
FAM162A	ST5	STX7
BOD1L2	FCRL4	PPM1F
CENPO	ZNF674	SEC13
ADORA2A	ATP2C1	PCBD1
TMCO2	RWDD1	FAM57B
VPS26B	EXOC6	PDE2A
NRF1	C1orf115	ATXN1
ZNF738	PTGIS	SYK
ARRB1	SPATA33	KLF9
THY1	RASA2	SLC31A1
MALT1	PPP1R12B	S100A7
HDDC3	ANKS1B	NXF3
C19orf73	SNX27	RNF213
ACSBG1	ZNF627	TEKT1
KCNAB1	RGP1	PXDC1
RP11-178L8.4	FAM192A	ANKRD54
SLC9A1	SORBS3	FAM153A
DSG2	HAP1	LSM12
TRABD2A	A1CF	AFAP1L1
SDIM1	TFE3	ERCC2
SPP2	ATRN	TMEM64
BAK1	SPDYE2	NFIA
NCMAP	TP73	BZRAP1
LIMK1	TNFAIP2	SPP2
DIS3L	OGFOD3	GRAMD1B
MPP2	ADRA1A	NBPF20
SAP30BP	ITGB4	FHOD3
RAB37	TNFAIP8L1	TUSC5
GPD1	STAP2	ZFP90
FBXW4	SLFN5	WDFY4
FBXL16	KLK2	GPR158
GLRA3	G6PC3	IGSF10
NPTX2	GRIK3	ZDHHC11
TMEM106A	MYB	FAT3
C5orf24	CNTN2	LARP1
PECR	TOX4	KLHL6
PNPLA3	METTL8	HSPA4L
MAVS	SLC35B1	CASP6
TLDC2	TGFBR2	PPIP5K2
IPPK	TFR2	MECP2
POMGNT1	XKR4	GABRA1
PIRT	PLAC8	NAV1
PLEKHG7	RANGRF	GTF3C2
B3GNT9	RP11-287D1.3	INTU
PLCB2	BTN2A2	GTF2H5
HYAL2	DOK1	SESN3
RP11-276H1.3	ELOF1	LDLR
SAMD14	SRSF4	SIGLEC10
NPW	ZNF577	ZDHHC21
ALS2CR12	PA2G4	PEPD
MUC15	MTOR	ZNF445
AC027307.3	IMMT	ETS2
NGB	RPL37A	GEMIN7
AC016559.1	CCDC88C	ENGASE
GABRA1	RP11-399J13.3	AGER
SPIN2A	GAN	KIAA0907
FAM107A	INO80D	FMNL3
ADPRH	AEBP1	C2CD2L
COA4	PHC1	ZNF844
SLC46A1	C2orf68	ACSS1
SEZ6	MMP16	POLR3D
SLAMF8	AARD	FBXO41
FOXO4	ZBTB8B	UBXN2A
CDHR3	GP6	SYNPO2L
NOS1AP	DCAF11	PRY2
TREM2	NIPAL1	C1orf198
SFTPD	CEP89	SLC50A1
CYP1A2	SLC26A6	ZNF592
PLEK	TRUB2	TCF21
TOB2	RGS16	NACC1
TMEM253	ADCY2	TTBK2
RP11-422N16.3	AGO3	MMP8
PLAT	TSPAN16	RIMS4
S100A2	GGCX	TMEM108
RUFY4	EIF4EBP2	MRPS16
TOM1	APC	PRY
KRI1	CDHR1	CAPZA2
IQCC	TRIB2	MKX
TXN2	PNMA3	TSPAN18
SCUBE1	SYNGAP1	SPIB
BHLHA15	NARFL	H1F0
DIS3L2	BCL2L1	LMLN
CMTM3	POLR1A	RP11-433C9.2
TAL2	TRAK1	HHIPL1
MGLL	RP11-268J15.5	FOXO4
RP11-625H11.1	STARD8	FOXB1
LONRF2	ABCC6	CIB2
ZNF880	KIAA1377	LYZL6
ALPL	GCNT2	FUT2
AC079210.1	CYB5RL	SYNGR3
THSD4	VWA1	C19orf35
AC010441.1	MAMLD1	KLK14
HMG20A	DNHD1	MMP19
SMIM3	IPO9	NF2
MB21D1	B3GNT7	POLR2E
NPC1L1	ZNF23	NMT2
RPL7L1	MAN2B2	ST7L
SDCBP2	PGPEP1	MFN1
THRA	PIRT	MOB3A
GLIPR2	KCNJ6	EPB41L1
RAB39B	PZP	SLC5A9
SLC25A42	TLDC2	DSTYK
KRT72	PPP2R3A	SALL2
C19orf53	ANKRD39	UGGT1
KIAA1191	PELP1	RHOC
C17orf58	KLHL7	PLD5
SEZ6L2	CRTC2	BTNL8
KIAA1462	EMP1	TTBK1
PPM1F	TRIM14	ADAM12
LYPLA1	LRP2BP	USP6
CD99L2	HEYL	TRIM58
FAM198B	FKTN	AP002884.2
MAB21L3	C17orf72	TMEM26
TMEM95	SNX22	PRKAR2A
ZMIZ2	BLM	DLX3
B3GALT5	DNAJC10	THOC5
ACVRL1	ADD2	HR
AGPAT4	SPIDR	IPP
RIT1	PYCRL	LEPREL4
KCNS2	DNAH10OS	TMEM106A
TRIM62	ZNF397	SHPK
FLT1	GPRC5B	ARHGAP31
VOPP1	MTERF	RNF40
ADORA1	TEX14	A1BG
KCNIP3	LILRB5	SLC9A4
SEC13	BEND6	FCER2
C15orf62	RBM3	KIAA1644
PRCD	CDHR3	SLAMF6
PUSL1	SERF1A	FBXL16
FAM124B	MPST	DIS3L2
TPM3	ISCA2	CPEB4
ANP32B	AC093802.1	GPR12
CYFIP2	RAB39B	LRP4
IGFBP5	TOP3A	CTD-2368P22.1
FOXRED1	DENND1C	PPCDC
ARNT2	HPS4	UNC5CL
DOCK8	TBC1D15	BEAN1
EPOR	RNF24	SORD
ZBTB25	KLK7	AKT2
DUSP14	MYADML2	C1orf116
ZDHHC11B	TUBGCP5	AADAT
SPA17	CREB3L1	DDX11
IREB2	CCDC69	EMC1
SEC24D	TSNAX-DISC1	RNF2
SLC16A1	CCL5	C14orf1
ZBTB8B	MAST4	DCTN3
ERLIN1	TRPV1	NFAM1
FAM153B	SYT12	LMOD1
EVA1C	OBSL1	GFER
ZDHHC23	PRX	LRRC38
CDV3	ZNF862	LDHC
SEL1L	NSUN2	MB21D1
CTD-2054N24.2	ZNF667	NUP153
TIA1	SPATS2	MKLN1
CELSR2	ELF5	HIPK2
AC132872.2	NARF	SYNE2
C17orf103	ZNF544	ALDH1L1
DEXI	ERF	HIP1
SYNJ1	DAPP1	RALY
CXorf36	RABGAP1L	FAIM2
PTPRJ	BAI1	PANK3
MS4A7	AC092850.1	DCD
SPTLC2	CLSTN2	CTSS
EPHA5	CATSPER4	RAB3IP
TBXA2R	SLC7A2	RASA4
SOCS5	KCNN1	RND2
TRAK1	SPTBN2	CYP20A1
PARG	PLEKHM1	AP1S3
CPA1	GAS8	MOG
CREB3L3	C14orf64	SLC9A1
SETBP1	C10orf118	ZNRF1
DEFB125	TENM4	TEPP
ANKRD6	SIL1	KDM5C
SLC36A1	EFCAB5	APOL3
TM6SF2	DCAF16	POMGNT1
NCALD	CCNE2	ACADM
BTRC	SERPINE1	AC002472.13
C17orf74	KIAA1257	KLRG2
CXorf56	EPHB6	EIF5B
PPIE	USP38	PTAR1
FDX1L	RAPGEF3	SHROOM4
EPHB3	ZNF233	SF3A3
TEPP	RPL23	LUZPP1
LEP	ZNF713	DNMT3B
GEM	NRDE2	CELSR2
DNAJC4	TMEM127	AMDHD2
GSTCD	RFFL	GLP2R
RAET1E	MARVELD3	LACTB
SH3BGRL3	PAK3	KIAA0930
PROSC	RANBP10	NUP62
CYP27C1	CAMK1D	VOPP1
RHBDD1	C7orf71	CPT2
CIR1	FAM105A	PIK3R5
GOLGA1	PLEKHG3	NDUFV3
PLXNA4	LASP1	CDC42BPG
CHRNA2	POLR3H	NEK6
ACER3	TTC30B	IFNLR1
ZIM3	FZR1	PRELID2
C7orf50	DAPK2	DDX19A
MVB12B	FYCO1	C1orf226
DIP2B	RHOBTB2	OR9Q1
PLEKHO2	AC135178.1	ANXA11
SMTNL1	GTF2H3	SLC4A1
DNAJB2	ASCC2	MBD1
AMIGO1	PAXIP1-AS2	OPN4
HBZ	LARP7	SV2B
UBE3D	LRRC57	CLN8
FBXL18	KIF11	CACNA1B
THAP6	GPR56	SIKE1
LUZPP1	SRRM4	VSTM1
LIMK2	CLCF1	ZDHHC17
GPIHBP1	STX7	SPINT1
P2RX6	PPM1F	DAB1
APLN	SEC13	PPP1CC
CLPX	PCBD1	CDH1
AGPAT6	FAM57B	CHDH
C3orf52	PDE2A	KCNK3
ZNF674	ATXN1	C1orf111
ANKRD13A	SYK	XKR7
TMEM115	KLF9	TMEM2
FAM58A	SLC31A1	ELN
LHFPL2	S100A7	IL16
SPSB4	PROM2	MFSD6
FAM184B	NXF3	TMEM105
HMGN4	CAPRIN2	ASTN2
ACBD7	RNF213	ARL11
SRM	TEKT1	DUOX2
AC009365.3	PXDC1	KLF17
F13A1	ANKRD54	KIAA1919
SLC9A4	SFSWAP	SLC6A17
AIPL1	RAB4B-EGLN2	ALPP
KIRREL	FAM153A	GNAL
FZD10	LSM12	TRIM44
LRRC57	AFAP1L1	AL590452.1
ELMSAN1	ERCC2	HK3
TNFRSF9	TMEM64	FKBP7
OXSR1	NFIA	APOL1
GJB6	BZRAP1	FTO
LL22NC03-63E9.3	SPP2	PDPR
STK24	ZFYVE19	NBPF6
PRAF2	GRAMD1B	GLRA3
SLC5A9	NBPF20	BAI2
COL20A1	FHOD3	FAM83F
RIPK3	TUSC5	BZW1
NDUFA4	ZFP90	BABAM1
ITPRIP	WDFY4	MGLL
CYB561D1	GPR158	KLRG1
RASA4B	IGSF10	STARD9
LY86	ZDHHC11	TNNI1
ZNF19	FAT3	PRKRIP1
CTA-299D3.8	LARP1	KCNN3
TIGIT	KLHL6	TTPAL
OPN4	HSPA4L	BACH2
PLEKHB1	BMP1	RBM28
PRR11	AC099552.4	GPR55
PROB1	CASP6	CLDN9
ADM2	PPIP5K2	ZNF625
C11orf82	MECP2	CHD4
RRAS	GABRA1	ZNF699
MAP4K1	NAV1	NLRC5
AC003102.1	GTF3C2	TTF1
RXFP3	INTU	METTL2A
PGPEP1	GTF2H5	ZNF229
OSR2	SESN3	TCF19
SMIM7	LDLR	CDK6
GGTLC2	SIGLEC10	SWSAP1
MEF2BNB	ZDHHC21	NFKBIB
RGPD6	PEPD	ETS1
C11orf88	ZNF445	RUFY4
SYCN	ERVW-1	PGK1
RGPD5	ETS2	PDE6A
FAM46A	GEMIN7	BIRC3
CYB5R2	ZNF202	ABCD4
PAX8	SRSF3	TTLL4
COL9A2	ENGASE	IFNAR1
HNF1A	ARHGEF28	TCAP
NBPF10	AGER	NBPF15
TRAPPC9	KIAA0907	CCDC104
VN1R1	FMNL3	BSN
DGKB	C2CD2L	PSME3
TOMM40	ZNF844	TEF
COL4A4	RBP1	SLC7A6OS
PRKRIP1	ACSS1	TFDP2
TMEM44	POLR3D	TMEM92
KPNA6	FBXO41	CYB5R2
COQ6	UBXN2A	NPC1L1
MINK1	SYNPO2L	KLHDC8B
NCOA1	SHF	HEMK1
AF196779.12	PRY2	NECAP1
AC105020.1	C1orf198	AGAP1
WDR45	SLC50A1	NCAPD3
OVCA2	PNKP	ABCF2
DMKN	ZNF592	GAB3
CINP	TCF21	CNDP1
GRB2	COL4A2	ABCB9
RAD9A	NACC1	CIT
ABCA3	UVSSA	BMF
TMEM201	TTBK2	SLC33A1
CNR2	MMP8	ALKBH4
CHRNB4	RIMS4	FBXL2
EXD2	TMEM108	SLC30A2
PLCXD2	MRPS16	IBA57
IL10	PRY	LDLRAP1
CD53	CAPZA2	P2RX1
FMO2	ZNF232	STPG1
TLR10	MKX	LRRC55
BRMS1	TSPAN18	MTHFR
SH2D6	SPIB	UNC5B
COX6B2	H1F0	ANP32E
URGCP	LMLN	FAM168A
PPIL4	RP11-433C9.2	BSND
CHD1	HHIPL1	GSK3B
AP000679.2	CREB5	MAB21L3
ZIC1	FOXO4	PAPPA2
PRPF4	FOXB1	NWD1
DNAJC30	CIB2	C12orf77
CCNC	LYZL6	CLMN
MBTD1	MLPH	P2RX7
PRSS46	FUT2	BPI
SEC14L6	SYNGR3	ZFYVE26
FAM227A	C19orf35	MAP4K5
ZNF772	KLK14	TIRAP
FAM180A	TP53BP1	RASSF2
AC006455.1	MMP19	NLGN3
NOS3	SUCLA2	C2CD5
TBC1D9B	CRB1	KCNJ9
ITGA10	NF2	PIP4K2B
C4orf45	POLR2E	KIF26B
ZNF75A	NMT2	MTR
TMEM169	ST7L	TTC31
2021-09-09	MFN1	ZNF512B
ST5	MOB3A	KBTBD6
DAZAP1	EPB41L1	HPCAL4
KAT8	ADCK5	PLXDC2
GFM1	IRF3	IL12B
GPR161	SLC5A9	AARS2
QSER1	DSTYK	TMEM120B
STC1	SALL2	BMPR2
RP4-758J18.2	MED11	MCM9
AC110781.3	UGGT1	SEC14L2
TMEM178B	RHOC	FBXO32
SLC31A2	PLD5	LONRF2
VPS36	BTNL8	LRRC27
EHD4	TTBK1	ANO7
CD276	ADAM12	PIK3R2
DNPH1	USP6	SARM1
PHF2	TRIM58	ASIC2
PRR15L	AC010642.1	ABCA3
MYOM3	AP002884.2	ARHGAP30
NLRP4	TMEM26	FAM3A
AC013269.5	CDK7	IRG1
TAS2R5	PRKAR2A	CYP2C8
C20orf194	DLX3	C19orf70
TMEM204	ATP2B1	C18orf56
HARBI1	THOC5	SH3RF1
EMILIN3	HR	KRT4
PLD5	IPP	NFYC
RAB8A	LEPREL4	CD34
BSND	TMEM106A	AC079612.1
PANK2	SHPK	ZNF207
ARHGEF39	POM121L7	NKD1
FOXC2	MIPOL1	SCUBE2
FKBP14	ARHGAP31	TRIM24
SOCS2	CPNE6	METTL15
CXCL17	RNF40	CSF1
SETD8	A1BG	GATAD1
C1orf222	SLC9A4	KANSL3
CDH24	FCER2	PEAK1
OR9Q1	KIAA1644	AC010336.1
CD58	SLAMF6	CBX8
ATP11C	SPATS1	PAX5
MAFF	FAM71E2	BPHL
IFIT5	FBXL16	MUC21
ATOX1	DIS3L2	NDUFA10
PAX7	CPEB4	PRSS16
C16orf46	GPR12	CLHC1
ANKRD42	C9orf89	SNED1
NCF2	PDE8A	SIK2
MTRNR2L5	LRP4	SPRN
GABRR1	CTD-2368P22.1	CDK3
WNT8B	PPCDC	ZSCAN2
IKBKB	UNC5CL	TTL
ATG9B	ISM2	GPR114
C6orf132	BEAN1	LRRC32
TRIM72	SORD	TMEM95
TGM5	AKT2	NOX5
PXDC1	ZNF101	WNK2
BPIFA2	C1orf116	PAQR5
MAP3K6	AADAT	MYO1C
H2AFX	DDX11	SLC25A38
ZXDC	EMC1	HEATR1
C1orf111	RNF2	MAPK4
SEMA3G	C14orf1	SLC4A8
AC008060.7	DCTN3	IL24
NPLOC4	NFAM1	DACT2
RIMS4	LMOD1	PAX7
SKA3	GFER	CELSR1
NRP1	RP5-966M1.6	NAGK
DPEP1	LRRC38	TOB2
AC124890.1	LDHC	SYPL2
AWAT1	GGA1	LYRM2
MLXIPL	MB21D1	GTF2A1
FAM169A	NUP153	TEAD3
SNED1	MKLN1	TMEM259
TULP3	ESRRG	KRBA2
ADAT1	HIPK2	MIIP
GEMIN6	SYNE2	HOXB6
TMEM68	ALDH1L1	DRG2
AL020996.1	PCDP1	SERF1B
CALCOCO1	HIP1	TYRO3
UPK2	RALY	AC009365.3
VPS51	FAIM2	ZKSCAN5
RGL3	PANK3	CDX2
AARD	DCD	SSH2
ZNF805	CTSS	TNRC18
HLA-DMA	RAB3IP	C6orf222
CCDC177	GPC2	STRN4
BAI2	RASA4	PTBP2
BICD2	RND2	CBLN1
HLA-DOA	CYP20A1	EFR3B
C16orf59	AP1S3	WFDC6
TTPAL	MOG	AGPAT6
SMCR8	SLC9A1	PIK3C3
STARD3	ZNRF1	ANKRD11
ZBTB37	TEPP	SORCS1
FLJ45079	KDM5C	AC013269.5
CABP1	APOL3	RBM25
GLYAT	POMGNT1	SNX1
WDR31	ACADM	IL17REL
SMPDL3B	EME2	BTG2
POMT2	AC002472.13	COLQ
MAK16	TMSB15B	COL13A1
CYP2W1	ITGB2	LIMD2
STAT1	KLRG2	TROAP
HRCT1	EIF5B	TOMM40L
CERCAM	PTAR1	KLB
OXTR	MGAT3	LRRC4B
TBC1D24	SHROOM4	DHTKD1
SMPD3	SF3A3	AC002451.1
GLIS2	LUZPP1	ANKRD12
KIAA1875	PILRB	CBX6
FAM57B	DNMT3B	EFCC1
LARP1	RNF123	DHX38
KIF12	CELSR2	TMEM38A
C9orf69	AMDHD2	CSRNP1
BEAN1	GLP2R	RP11-192H23.4
SLC50A1	LACTB	TCTE1
BATF2	KIAA0930	ANK1
AC024257.1	NKTR	HNRNPA3
C1orf228	NUP62	ACVR2B
FOXJ1	VOPP1	IGLON5
RAB1B	CPT2	HOOK3
SMURF2	PIK3R5	APOL2
MAD2L1BP	NDUFV3	AC137932.1
RBM48	CDC42BPG	FASLG
COA5	NEK6	GMPS
NMNAT2	IFNLR1	JAKMIP2
C1QA	PRELID2	RPS6KA1
AC104667.3	DDX19A	ZNF726
RHBDL1	PPP1R21	GMFB
ZNHIT1	ATP6V1G2-DDX39B	RAD1
RBM14	C1orf226	ATP2B2
GDAP2	OR9Q1	PROSC
LAMC1	ANXA11	POLR3A
ITGA8	SLC4A1	SLC7A5
AMMECR1	MBD1	PREX2
CTAGE1	OPN4	RRAGD
DAPP1	SV2B	GNB1L
MAP6D1	CLN8	EPDR1
C9orf169	NPHP3	KCNQ3
C15orf52	RABEPK	GUCD1
EIF3I	CACNA1B	TUB
TNRC18	SIKE1	TOMM40
TEN1	VSTM1	TREM2
TIRAP	ZDHHC17	CYFIP2
NR2F6	SPINT1	RHOF
PODXL	ANKRD27	WDR7
TBC1D16	DAB1	FAM219A
ZNF449	PPP1CC	SNURF
XKRX	CDH1	ATP8A1
AKNA	CHDH	ZFP30
TMEM2	KCNK3	DNAJC13
EHD3	C1orf111	AC005003.1
CXCL13	ARMC6	ASL
DSCAM	XKR7	NUDT16
SNX27	TMEM2	SAPCD2
MEX3C	ELN	PDE4C
ST6GALNAC6	IL16	FAM179A
PILRA	MFSD6	DKFZP434H0512
LILRA2	TMEM105
IPP	ASTN2
DYNC1LI2	ARL11
PSEN1	DUOX2
NT5DC3	KLF17
KIAA1429	KIAA1919
CASP14	SLC6A17
MC1R	ALPP
C9orf141	GNAL
RAD54L2	TRIM44
MAFK	AL590452.1
C11orf63	HK3
MAP2K5	FKBP7
ATOH7	APOL1
C6orf222	FTO
RPP25	NEDD9
ALG1	PDPR
ZNF132	NBPF6
CD68	GLRA3
ST3GAL2	GFOD1
JPH2	FBXO17
HHIP	BAI2
SYNGAP1	FAM83F
PIP5K1C	C1QTNF9B
AMOTL2	BZW1
C6orf223	PTPRO
XPNPEP2	ALPK1
ZNF747	BABAM1
GRAMD1B	MGLL
STX4	C17orf61-PLSCR3
C1orf109	KLRG1
VASN	C17orf104
P2RX7	STARD9
BPI	TNNI1
COL22A1	AGBL4
FAM218A	PRKRIP1
NOD2	ZNF69
PRB3	KCNN3
NLRP1	TTPAL
DCAF8	BACH2
RAPGEF3	RBM28
ZSCAN2	GPR55
KIAA1045	CLDN9
HS3ST2	RAD23A
ZMYND19	ZNF625
NTNG1	CHD4
AC009892.10	ZNF699
WDR93	TBC1D10A
PABPC1L	CTU2
FAM131C	ADAP2
TMEM167B	NLRC5
ANKRD53	TTF1
PLA2G5	METTL2A
KCTD20	TOP3B
HNF4A	RPAP1
PPP1R12B	ZNF229
IRF4	TCF19
STRN4	CDK6
AFMID	SWSAP1
FAM110C	NFKBIB
ANKRD49	ETS1
FAM127A	RUFY4
METTL23	PGK1
NUDT10	PDE6A
RNF4	BIRC3
SV2B	ABCD4
CES3	AATK
RHOC	TTLL4
C2orf68	IFNAR1
CRTC1	TCAP
TARBP2	NBPF15
VDR	CCDC104
FANCD2	BSN
F2RL1	OBSCN
SSBP3-AS1	PSME3
CALCB	TEF
RAB40AL	EIF2AK4
PTCD2	SLC7A6OS
FXYD6	TFDP2
RAB11B	TMEM92
DESI2	CORO6
SETD7	CYB5R2
TMED4	NPC1L1
TK2	WBSCR28
S1PR3	KLHDC8B
NFAM1	HEMK1
TRMT61A	CHD6
GGT1	NECAP1
SLC30A8	AGAP1
LRFN5	RP11-468E2.4
XYLB	NCAPD3
LY6H	ABCF2
PLXDC2	GAB3
USP22	CNDP1
TCF20	ABCB9
INPP5E	CIT
C17orf100	BMF
TMEM159	SLC33A1
C5AR1	ALKBH4
ZDHHC11	FBXL2
SOGA3	SLC30A2
STAC2	IBA57
RAB11FIP4	SLC35G1
CBX5	VWCE
PTX4	LDLRAP1
THEM4	P2RX1
TSFM	STPG1
TMEM239	ADAMTS12
LRIG2	INPP5F
MYL9	LRRC55
RER1	AC011997.1
SMCHD1	PPFIA1
USP30	MTHFR
CHRM1	UNC5B
C14orf132	PSMC3
AIFM3	ANP32E
AGFG2	FAM168A
CDIP1	EGR1
KRTAP5-3	BSND
GALE	GPR142
KCND3	GSK3B
ABCD1	MAB21L3
RAB15	PAPPA2
FOXB1	NWD1
AFAP1	C12orf77
N4BP2L1	CLMN
GRWD1	P2RX7
C10orf107	BPI
SYK	ZFYVE26
NDUFB4	SPDYE3
CADM3	MAP4K5
PPAPDC2	TIRAP
NUP153	RASSF2
PPP1R3E	SLC16A5
ZBTB5	NLGN3
RPS27	C2CD5
THAP10	KCNJ9
CYP4A22	PIP4K2B
FHDC1	SUGP2
TUBD1	KIF26B
HOXA10	CNKSR1
PLCD4	MTR
PLEKHF1	CDH3
MYRF	QARS
MYBPHL	TTC31
COL13A1	ZNF512B
SYNJ2BP	C12orf55
SEC14L4	KBTBD6
NDOR1	HPCAL4
TTF1	PLXDC2
NBPF6	IL12B
LAMB4	AARS2
C9orf37	TMEM120B
AL355390.1	BMPR2
CBX6	MCM9
THAP11	SEC14L2
GNPTAB	FBXO32
MBD1	LONRF2
FGF11	LRRC27
SLC26A6	ANO7
RASSF4	PIK3R2
YKT6	ABHD11
TSN	SARM1
FAT2	ASIC2
SAMD12	ABCA3
SFT2D1	BEST2
MKNK2	ARHGAP30
FAM177B	ZNF473
PCDH12	FAM3A
EPHA10	INMT-FAM188B
UFM1	IRG1
MTPAP	USP10
IKZF1	COL4A3
SRRM4	MSH6
CHST10	CYP2C8
DNAI1	C22orf34
FAM43A	C19orf70
SLC52A2	FAM184A
LRIT2	C18orf56
ATXN7L1	SH3RF1
CA13	KRT4
F11	EXOC3L4
CYP4A11	NFYC
CLDN4	CD34
TSNARE1	AC079612.1
LDB1	ZNF207
PIP4K2A	PROCA1
CLCN6	NKD1
TBCK	SCUBE2
BCL3	TRIM24
SLC16A2	METTL15
FLJ00388	CSF1
SFMBT2	GATAD1
EDIL3	KANSL3
RGS16	PEAK1
PHKG1	GREB1L
FSTL4	AC010336.1
PDE1B	CBX8
TBC1D10C	PAX5
RTTN	BPHL
REM2	MUC21
FBXO46	RAD21L1
SOX18	NDUFA10
ZFYVE20	PRSS16
PIP4K2B	RNF31
C12orf4	CLHC1
FAM81A	SNED1
MAGEB4	ADPGK
HAND2	ALDH16A1
IQGAP1	AC010547.9
NFATC2IP	SIK2
LIMD1	SPRN
CAPNS1	CDK3
FAM192A	ZSCAN2
NSL1	TTL
HSH2D	GPR114
USP50	LRRC32
KCTD7	TMEM95
AL357673.1	NOX5
COL4A6	WNK2
C10orf25	FLT3LG
MOG	PAQR5
C19orf25	TTLL3
TMTC3	MYO1C
MDM4	SLC25A38
TRIM58	HEATR1
CABP4	ATIC
RBFOX3	MAPK4
TVP23A	SLC4A8
MALL	IL24
LRRC15	ESPL1
KIAA1211L	DACT2
NNAT	PAX7
PLA2G2E	CELSR1
ABLIM3	RP13-279N23.2
STK36	NAGK
STAU1	TOB2
BTN2A1	SYPL2
C8orf86	LYRM2
ESPNL	GTF2A1
REL	TEAD3
ZNF488	CCDC151
C9orf91	TMEM259
POU6F1	PPP1R15A
MMP15	KRBA2
VPS33B	TACR3
RPS17L	FRG1B
CNPY2	MIIP
RPS17	HOXB6
C1ORF220	DRG2
APBA2	SERF1B
GPATCH4	TYRO3
CTD-2117L12.1	AC009365.3
CLDN14	COL7A1
ETS1	ZKSCAN5
RAB28	CDX2
PPP1R1C	MFAP3L
MYBPC2	SSH2
FASTK	TNRC18
TRIM39	C6orf222
AC090616.2	STRN4
OPA3	TALDO1
DCP2	PTBP2
COL26A1	CBLN1
C15orf39	ITGB1BP2
CASP10	ST3GAL3
CUEDC1	EFR3B
RFC2	WFDC6
PRELID2	AGPAT6
PPP1R13B	PIK3C3
WDR27	ANKRD11
PEX5	NIT1
RTP1	C21orf88
GRK7	SORCS1
GNGT1	C8orf74
E2F1	NPRL2
ZNF669	AC013269.5
RBM20	RBM25
CLLU1	SNX1
EFHD2	IL17REL
TMEM17	BTG2
TXNDC12	COLQ
GJD3	COL13A1
CHTF8	LIMD2
GABARAPL2	TROAP
AC006486.1	TOMM40L
SRP72	KLB
C17orf51	LRRC4B
LIG3	DHTKD1
VMAC	AC002451.1
PARL	ANKRD12
GOLGA6L2	CBX6
ZNF660	EFCC1
PSMG3	DHX38
KRTAP5-2	TMEM38A
FNDC1	CSRNP1
LTB	RP11-192H23.4
KCNAB2	TCTE1
PRY	ANK1
PRY2	HNRNPA3
LRRTM2	ACVR2B
RASA4	IGLON5
SLC2A3	HOOK3
OR4N2	APOL2
GNAL	AC137932.1
ARF3	UNC13B
C10orf105	FASLG
CEND1	GMPS
JPH4	JAKMIP2
PPARD	RPS6KA1
FAM127B	ZNF726
HRH3	GMFB
PMM1	RAD1
MMP16	ATP2B2
BDH1	PROSC
YDJC	PCDHAC1
PAPD7	POLR3A
PC	SLC7A5
UBR1	PEAR1
PKP1	PREX2
KRBA2	CACNA1G
LCNL1	ECH1
CAMK2N2	RRAGD
HSPA6	GNB1L
DEPDC5	EPDR1
PLCB1	KCNQ3
RP9	GUCD1
FLOT2	TUB
DCAF12L1	TOMM40
CREG2	TREM2
ZNF226	ZNF93
RHOH	CYFIP2
SCYL3	COL6A6
PITRM1	RHOF
PYGO2	GPATCH2L
AMHR2	WDR7
NCR3	TJAP1
TPH1	FAM219A
UBN1	SNURF
KLF11	ATP8A1
FP15737	ZFP30
FOXC1	DNAJC13
AGBL5	AC005003.1
ETV6	SPECC1L-ADORA2A
GON4L	ASL
DBNL	NUDT16
DBF4B	SAPCD2
SEC16B	PDE4C
SAC3D1	FAM179A
KCNS1	DKFZP434H0512
SLC25A39	FCAR
HIST1H4I	NELFA
P2RX1	JMJD6
CACNA1A
KLRK1
SLC6A2
TMEM37
CLIP3
BDP1
LSM12
SPAG17
CLSTN2
TXNRD3NB
FUT6
CC2D1B
ORC6
CACNG4
NAP1L6
RAB25
RINL
SLC14A2
CCND3
C16orf70
ACSS2
TMEM194A
EIF4E
EGR3
HNRNPA3
MED14
ARL10
IFNAR2
RCAN2
MUC22
TMEM80
PNMA5
TMEM154
SH3BP5L
ARID3B
FUT1
THG1L
SUV420H2
LDOC1
ACTR3B
HHIPL1
NCS1
RASL10B
CBS
C12orf77
KRTAP10-1
SLC10A1
ANKDD1A
TNNC1
GDF5
ELOF1
ALKBH8
MESP2
DNASE1L1
PARP6
COLCA1
ZNF721
IAPP
RP11-192H23.4
RPS19BP1
EIF3F
B3GNT4
FAM96A
RAPGEFL1
WFDC13
ZNF765
AES
TNFRSF10D
TACC1
NUBP2
ARHGAP12
NT5C2
RLIM
UGT2B17
RGS9
CDK2AP2
TRIM16
RPS6KL1
KIAA1024
TCF15
MTM1
GABPB2
SLC12A4
ARNTL2
SLC4A8
SNX18
IFRG15
DHODH
ERN2
PPP4R1
CYP1A1
TOMM40L
NANOS3
CCDC115
CMBL
WDR55
DCUN1D3
ASTN2
MTHFSD
MAT2B
KIAA0247
ASIC2
NECAP1
KRT31
MURC
DAPK3
PPAP2C
CHAD
SYT6
NUDT3
RALY
HOOK3
VTI1A
NUPL1
MMP8
STOML3
HNRNPUL1
NOTO
POLD4
C9orf9
FAM19A3
RGS18
LANCL1
C2CD2L
MED22
NKAP
ATP5G1
CXorf48
ST8SIA1
MAP3K19
IRAK2
YIPF5
SERINC1
ABHD17A
UBAC2
FAM185A
KCTD15
SKA1
KDR
STOX2
ENHO
TRIM16L
TMEM192
FLJ20306
SCN5A
ZNF394
ACER2
PRRC1
DNAJC13
CTXN2
PTPRC
GFOD2
FUT2
LINC00999
ZNF865
CEP44
SLC2A1
ZNF526
PRRG2
USP4
TMEM116
RIN3
AGPAT3
TRIM14
MPRIP
RSPRY1
FAM20A
CD300LG
FAM19A1
CPT2
C14orf164
CCL22
SLC24A1
CHMP4C
PDCD7
STK32B
NDUFB10
DISC1
HIST2H2BE
SDF4
TADA2A
DLX6
SLC25A38
GPR173
PCNXL4
C10orf2
SLC45A3
POLN
RNFT2
KDM3B
LDLRAD2
ATG10
SPAG1
EEFSEC
CARD8
SLC25A20
EBPL
CDC20B
MPLKIP
2021-09-05
BDKRB2
PPAP2B
CABP7
BBS4
TDRD10
SLC25A28
CA14
C11orf21
RAB5B
GSK3B
XKR4
XXbac-BPG32J3.20
CD300E
ITFG3
TRIM47
GPR158
UAP1
IYD
CCDC102A
APOL4
CRB3
BTD
DHX34
PSRC1
TXNL4B
TENC1
ZNF740
ACAD9
RGS12
PHLDB2
PTCD1
DLG1
JAM2
IFRD2
PROX2
SPDYE1
C14orf105
RHOBTB2
DENND5B
NIP7
MAP3K9
FAM127C
HLA-DQB2
CTC-349C3.1
PSD2
KRT80
HCAR1
TBC1D22B
KCND1
ZNF625
GRPEL2
IL15RA
MBOAT1
ZDHHC21
MED18
SAPCD2
NRBP2
C1orf220
OPRD1
YPEL2
SFTPA2
LRRC32
LPP
FAM126B
MAPK4
SLC43A1
HNRNPC
WDR47
CATSPERG
PITX3
UQCC1
GLRX
C10orf32
CPNE5
SULT1A3
EEF2K
ST3GAL4
GPR155
HSPBAP1
TUBGCP5
F2RL3
FOXE1
BACE1
SEC24C
FOXF2
UCKL1
RMDN3
PP13004
CELF5
KLHL2
GPR153
MTOR
SLC22A9
CPNE3
TTC1
MTFR1
PDK4
ST6GAL2
CD6
ABCB9
FABP1
ZNF425
OGDHL
C21orf33
ZNF785
C1QTNF2
VAMP2
METAP1
TMEM237
SPRY4
AC011897.1
CDK18
ITK
STX1A
LMX1B
KCNB1
COPG1
C16orf52
ATP5J2-PTCD1
C19orf24
ARSD
SPTBN2
ARHGEF4
GSDMD
CD69
ACSM5
SERF1B
BAI1
SERF1A
CD84
ABCD4
SLC7A6
RTCB
RNF222
TLX1
FHOD3
PVRL1
BACE2
HIRIP3
SULT1A4
GAPT
DCC
NUGGC
SLC5A8
C1QTNF1
LAPTM5
AQP2
C17orf102
TMEM132D
CASP16
GATAD1
LTB4R
BEND3
ACCS
GPRIN2
ZFAT
AMBRA1
CXCL5
FASLG
RALGAPA1
NCR1
GOLT1A
YARS
PSMC3IP
FBXO28
RANGRF
CLCF1
IFITM5
UBE2QL1
TNFRSF8
DUOX2
CPLX4
LILRB1
TMEFF2
C9orf40
KHDC3L
PFDN6
SYP
CENPP
LYPD1
ZNF629
PCDHGC3
PARP11
PCDHGA8
TASP1
CNTNAP1
R3HDM4
MSX1
PCDHGC4
NUMB
SLC17A1
SLC35B2
DUSP8
TM9SF4
FCRL3
C9orf62
TMEM35
FAM114A1
SYPL2
TRIM2
MFNG
REC8
DDHD2
MEF2D
GTF2H3
CRCP
[truncated: 4,357 more rows]
