# Supplementary material for: FN1 mRNA 3'-UTR supersedes traditional fibronectin 1 in facilitating the invasion and metastasis of gastric cancer through the FN1 3'-UTR-let-7i-5p-THBS1 axis
Source: Theranostics. 2023 Sep 25;13(14):5130–50. doi: 10.7150/thno.82492 (PMC10526670; doi:10.7150/thno.82492)
Supplement: Supplementary file 2 — Supplementary tables. [file thnov13p5130s2.zip › Supplementary Tables/Table S21.xlsx]

## Sheet: Sheet1
Table S21. The intersect genes from both hsa-miR-6747-3p predicted target genes and the 241 up-regulated differentially expressed genes (DEGs) from RNA-seq.
Targeted mRNA predicted from TargetScan 7.2	Targeted mRNA predicted from DIANA MicroT-CDS	Common targeted mRNA from two databases	Intersection with up-regulated DEGs from RNA-seq
GOLGA6L6	DHRS4-AS1	DHRS4-AS1	PLA2G2A
GOLGA6L1	FKBP1B	FKBP1B	SLC2A3
RP11-467N20.5	KRTCAP3	RP9	TNFAIP2
AJAP1	DUS4L	KDM3A	APOL1
C7orf65	RP9	HSBP1	AMOTL2
CACNG8	KDM3A	PRR15	MME
FAM83F	NEDD4	DOPEY2	IL7R
OTUD6A	TMEM41B	TBC1D28	C6orf132
TLCD2	HSBP1	SHOC2	CREB5
FAM161B	PRR15	KIAA1644	IGFBP3
GGT6	DOPEY2	VDR	SORBS3
AC135983.2	TBC1D28	FZR1	PI15
TNFSF8	SHOC2	UBXN10	PAPPA
AC127496.1	KIAA1644	XK	IRAK1
RP11-429E11.3	VDR	POM121L7
EFR3B	FZR1	RSPH10B
HIVEP3	UBXN10	MAP2
POLH	XK	B3GALT4
DKFZP434E1119	POM121L7	DDX20
RBL1	RSPH10B	PTPRH
CCL5	GALNT16	AC092850.1
TMEM40	MAP2	CHMP4B
AP1S1	B3GALT4	EIF3L
AC005003.1	DDX20	MBOAT2
DHRS4-AS1	PTPRH	CCL5
IAPP	AC092850.1	ETS2
NFAM1	CHMP4B	FABP1
DDX11	EIF3L	PKIB
UBE2G2	MBOAT2	PTPRZ1
CXCR5	CCL5	FBRS
RP9	ETS2	KIAA1614
MED22	FABP1	C6orf89
LAT2	PKIB	TPRG1
AL450307.1	PTPRZ1	AIFM3
CBLN1	FBRS	APOL1
Z98049.1	KIAA1614	COL2A1
SNX22	C6orf89	ADAMTS4
TSTD1	TPRG1	RASSF1
FUT11	AIFM3	SPIB
OR10J1	APOL1	FANCC
GINS4	COL2A1	CLDN16
ORAI2	CYFIP2	SOS1
RP11-770J1.4	ADAMTS4	RP11-429E11.3
RP11-363G10.2	RASSF1	RAG1
RP11-114H20.1	SPIB	MESDC1
ZKSCAN1	MPPED2	LL22NC03-63E9.3
NMNAT1	FANCC	ENSA
CLCN2	CLDN16	EIF2S1
RAB42	SOS1	NKX6-3
KIAA1644	RP11-429E11.3	ACACA
AP003068.23	RAG1	LMO3
AL357673.1	MESDC1	TMEM82
LL22NC03-63E9.3	LL22NC03-63E9.3	OR10J1
FAM222A	ATG4A	UAP1
PRNT	ENSA	GMPPB
ZNF791	EIF2S1	C1RL
AC008267.1	NKX6-3	ZNF577
PRR15	ACACA	LTBP4
RPL29	LMO3	DCAF10
DSCR4	TMEM82	IL7R
TMEM154	NCBP2	RAB3B
POLR2C	RPS9	OTUD6A
C1orf111	SMARCD3	GNL3L
STRA13	KCNMA1	APOL2
KCNK6	OR10J1	NEK8
CCDC142	UAP1	DDX51
IVD	GMPPB	GPR61
RP11-480I12.4	C1RL	PDIK1L
CDRT4	ZNF577	NTRK2
LRRC57	HMGA2	PTPRT
ERVV-2	LTBP4	GABPA
P2RY8	DCAF10	SLMAP
DOPEY2	IL7R	NBPF14
EIF3I	RAB3B	SHPK
LY9	OTUD6A	FMNL3
PREB	GNL3L	TTF2
POLR3H	APOL2	CATSPER2
NEU3	TTC23	SIK2
SP100	NEK8	CCND2
CALHM1	DDX51	NUDT16
C21orf49	GPR61	GPR173
SH2D7	PDIK1L	GTF2IRD1
SLC34A1	NTRK2	MOB3C
RP1-32I10.10	RPL3	GPR113
FKBP1B	PTPRT	RAB42
GUCA1B	GABPA	ATP6V1G2
AC104667.3	SLMAP	SSH3
RPL7L1	NBPF14	C17orf51
AL136531.1	SHPK	FAM131A
POLR1E	FMNL3	CLCN2
AL031666.2	DDX10	ZNF134
TCTA	2021-09-01	TMEM26
TVP23C-CDRT4	TTF2	NSUN4
MTRNR2L5	CATSPER2	AJAP1
IL11RA	SIK2	NWD1
EPPIN-WFDC6	CCND2	PYGO2
EPPIN	NUDT16	ITPKB
NENF	GPR173	SYPL2
C7orf34	GTF2IRD1	METTL6
RAPGEF1	MOB3C	XRCC3
AC079210.1	GPR113	TEX261
C9orf139	RAB42	TNFAIP8L1
ZNF589	ATP6V1G2	DMBX1
GCAT	SSH3	CCR2
TBC1D28	C17orf51	MYOM3
PDK4	FAM131A	IAPP
LRRC3	CLCN2	DDI2
AL079342.1	ZNF134	PHC2
AC079612.1	FOXP2	KCNK3
C6orf164	TMEM26	DNAL1
RHOV	NSUN4	TM9SF2
PMVK	AJAP1	M6PR
ATP1A2	NWD1	HLA-DQB1
FLJ20306	PYGO2	SMG7
NFATC2IP	ITPKB	CCDC142
C6orf89	ABLIM3	LTA
TMEM82	SYPL2	SMARCD2
GCM2	METTL6	MFSD6
IFITM10	XRCC3	TLR4
APOL1	TEX261	GRAP2
MXD3	TNFAIP8L1	SEC14L4
SPI1	DMBX1	PRELID2
ZFYVE20	CCR2	RPTOR
IL1F10	RP11-196G11.1	RPS15A
RSPH10B	MYOM3	NEU1
C1orf64	IAPP	STARD10
PTBP1	DDI2	NMNAT1
DUXA	PHC2	C15orf54
PODNL1	KCNK3	YES1
OBSCN	DNAL1	CNGB1
CLDN16	TM9SF2	RSPO2
TCEB3	CLECL1	PDGFB
AL590822.2	M6PR	PAX5
AP005482.1	HLA-DQB1	VSIG10
ABHD11	SMG7	KCNE1L
PTPRH	CCDC142	FOXR2
FABP1	LTA	GNAQ
A4GALT	SMARCD2	CCDC113
USP27X	LINC01101	BCL11A
C22orf26	MFSD6	LRRC3DN
PHF23	TLR4	PARP6
NAP1L6	GRAP2	IGFBP3
SLC25A42	SEC14L4	TNRC6B
CKS1B	PRELID2	TENM4
B3GALT4	RPTOR	RMDN1
AC023590.1	RPS15A	PCBP2
FBLIM1	NEU1	CCNI2
LMO3	STARD10	SAE1
RASSF3	NMNAT1	LGALS8
C1orf147	C15orf54	IDE
RP6-24A23.6	YES1	SAMD4A
FLRT1	CNGB1	AP2A2
MTRNR2L4	ABCB9	TMEM222
FAM120AOS	RSPO2	DDX23
ZNF14	PDGFB	CACNA1C
ENTHD1	DNAH3	AC104667.3
MAP3K13	PAX5	PBX1
AWAT1	VSIG10	MXRA7
TNNI1	KCNE1L	PSD4
AARD	FOXR2	HIRA
DZANK1	GNAQ	BTBD9
C2orf91	CCDC113	XPR1
TRIM56	BCL11A	CECR6
SNX29	LRRC3DN	PHF8
LEPREL4	PARP6	ZDHHC17
ADM2	LXN	FKBP5
SPSB4	IGFBP3	SLC31A1
VWA7	TNRC6B	BEST3
CDNF	TENM4	NDE1
LINC00632	RMDN1	SLC2A3
NTMT1	PCBP2	RPS4X
UAP1	SPTBN4	ANKRD62
ZNF496	CCNI2	ABI2
CHMP4B	SAE1	RAB6B
EIF3L	LGALS8	TTC9
ISG20L2	IDE	FAM198A
OPA3	SAMD4A	FAM179A
WWOX	AP2A2	FRMPD4
NKX6-3	TMEM222	SLC6A6
C10orf91	DDX23	KCTD20
DUOX2	CACNA1C	XYLT2
RHBDD3	FLOT2	TTC33
SLC22A12	TBC1D7	SYNDIG1L
KANK4	AC104667.3	KIAA1755
PPM1F	PBX1	RP11-480I12.4
DDIT4	MXRA7	GPRIN2
WDR31	PSD4	SLC1A7
TNFAIP8L1	HIRA	AC005481.5
RRP36	BTBD9	CYP27C1
HIATL2	DNAJC2	FBLIM1
CNTN2	XPR1	CTDNEP1
BMX	CECR6	CTD-2162K18.4
AC005481.5	PHF8	PLCXD1
C3orf52	ZDHHC17	FCAR
TRIM11	FKBP5	GLP2R
CREM	SLC31A1	TMEM260
VHLL	EMILIN3	ZNF599
CARD11	HIVEP1	PLA2G2D
AC137056.1	BEST3	CLSTN1
AL355390.1	NDE1	C6orf47
KRBA2	GOLGB1	POMT2
RAB11FIP3	NT5C1B	ABHD11
SPN	DERA	WNK2
LLPH	SLC2A3	CELSR2
SPDYE2	RPS4X	SDK2
CYYR1	ANKRD62	CBX5
RPS15A	ABI2	NFX1
AC140481.2	ADCY4	SPTSSA
PCP4L1	RAB6B	KAT6B
ZNF70	TTC9	PIWIL2
ZBTB20	FAM198A	GRIN2C
TMEM86A	FAM179A	DGKH
SETD8	MBP	GLB1L
ARL11	FRMPD4	PLEKHG2
GLTP	SLC6A6	SRF
C15orf52	KCTD20	ACVR2B
ZFYVE28	XYLT2	PHF21A
SYNDIG1L	TTC33	ZBED4
KCNK12	SYNDIG1L	FAIM2
ACP5	KIAA1755	PELI2
SLC6A6	RP11-480I12.4	B4GALT7
PRELID2	GPRIN2	SRCAP
SEC22A	SLC1A7	UBN2
LIAS	AC005481.5	SYNRG
AC105020.1	CYP27C1	LRRC15
TMEM78	DHX38	LRP1
C17orf51	FBLIM1	TMEM105
IFNAR1	CTDNEP1	PTBP2
PBLD	CTD-2162K18.4	SEMA3G
ETV7	PLCXD1	HNRNPUL2
PLA2G2D	FCAR	SMYD4
CLEC18A	GLP2R	IRAK3
MYO15A	TMEM260	PPM1H
CYS1	ZNF599	RNF165
ZFYVE16	FAM193B	SLC44A1
STX12	PLA2G2D	TTL
FPR1	CLSTN1	RBFOX2
APOL2	C6orf47	PALM2
SLC25A45	FBXO17	ADAMTSL4
COL20A1	POMT2	PKN2
COMMD9	ABHD11	C5orf27
OARD1	WNK2	HPCAL4
GRAP2	CELSR2	TET3
ETS2	SDK2	GID4
TRIM74	CBX5	ZNF483
PTPRZ1	NFX1	SLC34A2
FLJ14816	SPTSSA	THUMPD1
DNAJC9	KAT6B	CALN1
AL645728.1	PIWIL2	A2ML1
ZNF516	GRIN2C	SERPINF2
FCGR3A	DGKH	LYSMD4
TTC38	TRAPPC10	CLMN
C5AR2	GLB1L	TNIK
RAX2	PLEKHG2	PEAK1
FAM114A2	SRF	IRAK1
SAMD5	ACVR2B	PRR15L
ZWINT	PHF21A	KCNN1
S100A7A	ZBED4	RASSF3
SMOC1	FAIM2	LIMD2
PTAFR	RP11-166N6.3	KIAA1257
NEK8	PELI2	HSPA4L
AL356356.1	PHYKPL	PRDX1
DHRS3	B4GALT7	COTL1
TRMT10B	SRCAP	MED26
CYCS	UBN2	KIAA0226
VHL	SYNRG	ASB13
MMP14	LRRC15	TTC7A
C2CD2	LRP1	RP11-383H13.1
MAP3K8	TMEM105	PGK1
TMEM107	PTBP2	RSPO4
PPP1R3B	SEMA3G	RAPGEF3
SPDYE2B	HNRNPUL2	CAMK1D
C17orf103	SMYD4	MAP3K10
DOLPP1	IRAK3	ZSCAN20
GPR132	PPM1H	SLC30A9
MOB3C	RNF165	EMP2
BRCA1	SLC44A1	SV2A
FBXO6	TTL	FAM189A2
DGCR6	RBFOX2	DEPDC1
NPFFR2	CDCA3	GRK7
PUS10	TCP11L2	KCTD11
CCR2	SNX20	MGAT3
PNMAL1	PALM2	HHIP
POLR3F	ADAMTSL4	ARHGAP18
SYT12	PKN2	TMEM78
RAB3B	C5orf27	TMEM14E
NME6	HPCAL4	SLC48A1
SLC35E3	TET3	C8orf44-SGK3
ADAP1	GID4	TMEM178B
ZNF425	ZNF483	IP6K1
PLA2G2A	SLC34A2	ARHGAP35
CCDC134	THUMPD1	PLCE1
BCL2L1	CALN1	PLXDC1
SIL1	A2ML1	DPYSL3
NFKBIB	SERPINF2	CRHR1
PRR11	LYSMD4	TBX15
CBR1	MUTYH	CIITA
GTF2IRD1	CLMN	COL20A1
DCAF11	TNIK	USP51
FANCC	PEAK1	CBY1
APOL3	IRAK1	CHMP3
RPP25	PRR15L	TAF11
FAM151A	KCNN1	PLEKHM1
MOG	RASSF3	ZC3H12B
SCP2	LIMD2	RP11-321F6.1
CNPY3	KIAA1257	ADM2
CHRND	HSPA4L	ISY1
TRAPPC3L	PRDX1	LDLRAD2
PORCN	2021-03-07	NAA40
FAM83A	COTL1	EHD4
TEX22	MED26	ACOT11
LYRM2	KIAA0226	COX19
SH2D5	ASB13	TIFAB
PDCD1	TTC7A	CARD11
PRX	RP11-383H13.1	TENM1
NRSN1	PGK1	RAB7L1
AC124890.1	RSPO4	GPR37L1
TMEM246	RAPGEF3	HMGA1
CXorf21	WASH4P	TRAPPC2L
LTA	CAMK1D	AL357673.1
ZIK1	MAP3K10	CTLA4
CCDC91	ZSCAN20	TSPYL6
CXorf24	PLCH1	OSMR
ARSE	SLC30A9	GGCX
SLC50A1	EMP2	ST8SIA2
RNF187	SV2A	EPB41L1
ATOX1	FAM189A2	HAS3
ATF5	DEPDC1	DHFR
ZG16	INTS8	KCNN4
WISP1	GRK7	PYCRL
AC025278.1	KCTD11	MTHFR
TIPRL	MGAT3	SLC6A1
GPN2	HHIP	AL031663.2
DAB2IP	ARHGAP18	LETM1
ZNF878	TMEM78	POLR2E
NKX2-5	TMEM14E	GMEB1
CCR10	SLC48A1	SLC2A5
SMIM14	WHSC1	TP53INP1
TSSK2	C8orf44-SGK3	GALK2
FOXR2	TMEM178B	SNAP29
COTL1	IP6K1	GABBR2
ZBTB43	PLA2G4F	RPL23
TTC9	ARHGAP35	GINS2
ADORA1	PLCE1	CSF2RA
AL033381.1	PLXDC1	NBL1
ZNF579	DPYSL3	KIAA1958
NIT1	CRHR1	LSAMP
FAM89A	CCDC132	RIMS4
POC1B-GALNT4	PDZD7	FAM192A
PKIB	TBX15	SMU1
C3orf27	CIITA	CHKB
VDR	COL20A1	CENPC
TMEM223	RP5-966M1.6	NAV1
C7orf49	USP51	PHLPP2
CTDNEP1	CBY1	NBPF11
IL18	WDR62	PLCH2
EMP2	CHMP3	GSTZ1
SP6	TAF11	PPFIA1
IL11	PLEKHM1	FAM84A
FAM212B	ZC3H12B	SS18L2
GPR173	RP11-321F6.1	CIRH1A
SHISA2	ADM2	TCF21
PSME3	ISY1	RBBP9
ESR2	LDLRAD2	ZSWIM4
LIMD1	NAA40	ICOSLG
ZNF669	EHD4	STOML3
FP15737	ACOT11	PPM1M
RAB3IL1	COX19	NUGGC
C16orf45	TIFAB	RAP1GAP2
GATC	CARD11	ZNF423
NYX	TENM1	PPP2R5B
PVR	C4orf33	LYRM2
RNF145	RAB7L1	DFFA
MOGS	GPR37L1	KSR2
SDHAF2	HMGA1	PTPDC1
NWD1	C2	CLEC16A
FAIM2	TRAPPC2L	EPN2
RSPH1	AL357673.1	CEP164
ARL5A	CTLA4	MEA1
LYRM7	TSPYL6	SHC1
TFAM	EPS8L2	KCTD15
MYOM3	OSMR	HIST1H2BN
DNAJC22	GGCX	BCL11B
2021-03-04	ST8SIA2	MRPL17
C8orf44-SGK3	EPHA7	TBL3
KCNK3	EPB41L1	FAXC
DYM	BMP1	ATP11B
IL7R	HAS3	NAA25
GALNT6	DHFR	MOCOS
FAM213A	KCNN4	TMEM80
FCGR2B	PYCRL	NBPF10
AVPR1B	MTHFR	ALDH5A1
MAPKBP1	SLC6A1	RP11-385D13.1
SLC30A2	C16orf86	C11orf1
CCNB1IP1	AL031663.2	ZNF394
RMND1	LETM1	MME
JPH2	POLR2E	SCN4B
NSRP1	GMEB1	RIMS3
NFE2L1	CDH23	DSTYK
FFAR2	SLC2A5	SLC26A4
NABP2	TP53INP1	ZNF672
CCKAR	GALK2	ALDH3B1
MIA2	IGFN1	NDRG4
CCND2	GATA3	PRDM16
C15orf40	SNAP29	ZNF546
WBP11	GABBR2	ACP5
AP006621.5	RPL23	RBBP4
LRPAP1	GINS2	IL17RE
ZNF599	CSF2RA	PARVB
TAZ	NBL1	OSBP
RNF223	KIAA1958	SLC12A3
ZNF431	LSAMP	XCR1
TXNRD1	RIMS4	SLC9A8
MAVS	FAM192A	EBF4
TXLNB	PON3	SLC38A7
B4GALT2	ZNF720	PODXL
PDDC1	RP1-102H19.8	HAUS7
NAA60	SMU1	VPS37D
CHRNB1	CHKB	CHRNA4
XXbac-BPG32J3.20	GJD2	SLC25A22
SNX30	CENPC	CD84
GATAD1	NAV1	FAM9C
RS1	PHLPP2	SCNM1
NKIRAS2	NBPF11	LCTL
FCN2	PLCH2	IL31
METTL21A	GSTZ1	TP53I11
LACTB	PPFIA1	ATCAY
CDPF1	FAM84A	ZNF850
NLRP12	SS18L2	ATOX1
TAF13	CIRH1A	NACC1
CSNK1E	TCF21	MIOX
MTF1	RBBP9	DGKG
AQP2	ZSWIM4	AP5S1
SKP2	ICOSLG	C5orf45
G3BP1	STOML3	FAM153A
ZFP41	PPM1M	WDR17
C6orf120	NUGGC	PIGP
PAX4	RAP1GAP2	POGK
C2orf43	ZNF423	AC079612.1
TRIM72	PPP2R5B	B3GNT6
TIMP4	LYRM2	BEND2
PRR13	DFFA	AVPR1B
C3orf67	KSR2	ZFAND2B
BNIP3	PTPDC1	TIPRL
ACER1	PPP2R5D	NARG2
RIBC1	CTC-487M23.8	GOSR1
MINOS1	CLEC16A	MKKS
CTD-3088G3.8	EPN2	AGFG2
DCTN3	CEP164	POU2F2
AC112693.2	MEA1	GMPS
TM9SF2	SHC1	WDR82
DDX20	KCTD15	LUZP2
AL021546.6	GABARAPL1	FBXO27
CRCP	HIST1H2BN	ATF6
UGP2	BCL11B	FERMT1
CLSTN2	MRPL17	ZNF160
HOXC12	TBL3	PIK3C2B
MAGEB10	RBM6	HIVEP3
ZNF169	FAXC	DPP9
ZNF773	SMAD3	KIAA0895L
TPI1	ATP11B	DOK4
SLC15A1	NAA25	PNPLA8
MGAT3	MOCOS	PTRH1
CSGALNACT1	TMEM80	SEMA6B
MUL1	HPS4	MUC22
ATP1B4	NBPF10	ADCYAP1R1
ZNF396	ALDH5A1	SHISA6
FAM200A	RP11-385D13.1	LRIT2
PLA2G4E	C11orf1	INTU
APOBEC3A	ALDH16A1	AADAT
ATP6V1G2	ZNF394	REPS2
SNPH	MME	UBE4B
ZNF471	SCN4B	MCOLN2
MCCD1	RIMS3	KIAA1598
CCDC36	DSTYK	ATM
DDX55	SLC26A4	ZNF614
FITM2	NOMO2	NUP43
SGK3	ZNF672	ZNF844
CASP6	ALDH3B1	OLFML2A
LINGO2	NDRG4	KIAA1549
AL590822.1	PRDM16	CIC
THUMPD1	PXMP2	SBNO1
RPL23	ZNF546	RS1
PLEKHA7	DDX6	DERL3
RP11-410N8.4	ACP5	NOS1AP
ZNF174	HNRNPA1	ICAM4
CHRM1	RBBP4	ANKRD26
FKTN	IL17RE	GCM1
CLK3	TREM1	HYPK
ZNF454	PARVB	UHRF1BP1
CTLA4	OSBP	NTN1
SPATA21	SUGCT	GOLGA3
KLF10	SLC12A3	NAT8L
TMEM26	XCR1	MRTO4
C17orf107	SLC9A8	DLG4
SEC24D	EBF4	ZNF341
PPP1R27	SLC38A7	HOXD13
GP2	PODXL	SKP1
ATXN1L	HAUS7	NOL12
FBXO27	VPS37D	TMEM151A
ALDH3B1	CHRNA4	NPC1L1
SLC28A2	SLC25A22	FLNB
STAT6	CD84	PGM2L1
GPR157	FAM9C	NFYA
RPL37	SCNM1	MOGS
RPS21	LCTL	FGF11
RNASE11	IL31	XYLB
SRL	TP53I11	AMOTL1
C1orf204	CYP46A1	FBN1
CABP7	ATCAY	HDGFL1
RAET1E	ZNF850	FTCD
RBBP9	ATOX1	DKK3
RSPO2	NACC1	PRR23A
KCNJ16	METTL20	ULK3
PAQR7	MIOX	VSTM4
SRSF4	DGKG	AL592284.1
KCNJ15	AP5S1	FAHD1
ZNF785	C5orf45	UNC13B
GJD4	FAM153A	IGSF9B
RNF220	WDR17	PARK2
GPR68	PIGP	MYOG
CYP27C1	POGK	TBL1X
ARIH2OS	DCTD	MIA2
L2HGDH	AC079612.1	C7orf34
LRRD1	B3GNT6	MIPOL1
R3HDM2	BEND2	FLG2
RAB7L1	AVPR1B	CD34
C6orf47	ZFAND2B	SIGLEC10
FAXDC2	TIPRL	MPPED1
TMCO6	WDR64	NT5DC3
DFFA	NARG2	DUSP18
CECR6	GOSR1	UBA6
ZNF609	MKKS	TMEM156
C2orf71	AGFG2	USHBP1
IL12B	POU2F2	KCNK16
FAM221B	GMPS	SSR3
DMC1	WDR82	NLN
GNL3L	LUZP2	DENND4C
ZNF541	FBXO27	AC025278.1
RNF185	ATF6	LURAP1
AC104841.2	IRF3	NUBPL
COX18	FERMT1	RAD9A
MASP1	ZNF160	HEG1
ZSCAN21	PIK3C2B	DHCR7
SLC44A4	HIVEP3	PELI3
BHLHB9	DPP9	AVL9
PTPLAD1	TGM5	SLC16A2
SMYD4	KIAA0895L	NETO2
WNT2B	DOK4	BLACE
PAG1	PNPLA8	FLYWCH1
PDZD3	PTRH1	CENPL
C15orf62	SEMA6B	MTR
YES1	MUC22	SNN
CDKN2AIPNL	SPAG16	CEP104
HERC6	ADCYAP1R1	IL2RA
TMEM17	SHISA6	CISD3
RBM3	LRIT2	TBC1D21
ASNA1	NAE1	ZBTB7B
UBXN10	INTU	C1orf204
FCF1	AADAT	C12orf4
TOMM40	REPS2	DBNL
TCF23	UBE4B	ZNF626
TYRO3	MCOLN2	LEAP2
PRKAB2	PTPRU	NME6
GRAMD1B	KIAA1598	FAM131B
PAQR6	ATM	DENND2C
C3orf58	ZNF614	AC174470.1
PRICKLE2	CAPS2	ANO3
CLDN22	HS3ST2	PIK3C3
TIFAB	NUP43	INPPL1
FLT3	ZNF844	DUSP3
N4BP3	PHLDB1	EDARADD
GLE1	OLFML2A	BTN3A3
PWWP2A	KIAA1549	MIER2
DNAL4	CIC	TLL2
C15orf54	SBNO1	TNFRSF11A
ARHGEF39	RS1	SAMD14
C2orf88	ARHGEF28	FAM213B
IL10RB	PCDHA4	TTLL11
OLAH	DERL3	TNFAIP2
PFKFB4	NOS1AP	THY1
KDM3A	ICAM4	FAM167A
FAM131A	ANKRD26	GNE
AL049840.1	ZC3HC1	DDIT4
RANBP1	SUV420H1	LARS
WNT8B	GCM1	ZNF347
SLC7A5	HYPK	CLUAP1
SHPK	UHRF1BP1	MCC
SH3GLB2	NTN1	NENF
GAB2	GOLGA3	RPRD2
RNF207	NAT8L	ANKS3
CDC14B	MRTO4	FBN3
HAUS7	DLG4	C20orf26
PHLDA3	ZNF341	ING5
HEMK1	HOXD13	ANO1
FAM219A	SKP1	ZNF417
POM121L7	NOL12	FCN2
KIAA0513	TMEM151A	MXD1
SLC22A13	NPC1L1	KLHL3
CLDN4	FLNB	ZNF766
PQLC2	C17orf66	C16orf58
C10orf40	PPIL2	DNAJC9
KREMEN1	PGM2L1	SHROOM1
JDP2	NFYA	GTDC1
LILRB1	MOGS	CHST14
TMEM106A	FGF11	IL10RB
CHST14	XYLB	HMGCL
SCARF1	AMOTL1	PSMG4
CRX	FBN1	ZNF561
HAS3	CNTNAP4	GPR63
EXOSC10	HDGFL1	CDC40
STARD3NL	FTCD	RSU1
FUT6	DKK3	MBD4
TPM4	PRR23A	HIP1
ZDHHC17	ULK3	CACNA1D
CTD-2021H9.3	RP11-12J10.3	MAOA
PNPLA3	PET112	CCNT1
SNX8	VSTM4	MN1
COL2A1	PCDHA3	SAMHD1
CETN1	PDP1	C2orf69
RNASE13	PCDHA2	NXPE3
CD300E	AL592284.1	GBP1
NF2	PCDHA6	GTPBP10
TUBD1	FAHD1	CXXC4
FAM155B	MEF2BNB	MC1R
SPRN	KIF3C	ARMCX6
TGIF2	UNC13B	RAD1
SSR3	IGSF9B	ABCG8
DESI2	PARK2	PSORS1C2
TTF1	MIR3654	DIP2A
RP11-247C2.2	MYOG	WIPF1
SLC31A1	TBL1X	PAFAH2
CHST6	MIA2	BCL2L11
ELAC1	C7orf34	DSCAM
TPD52L2	MIPOL1	MAP3K9
WDR92	ZSCAN4	OTOG
FLJ27365	KRT72	EYA3
CPSF7	FLG2	DLGAP4
OXA1L	CD34	DDX52
AL031663.2	SIGLEC10	AKAP13
GVQW1	MPPED1	SQSTM1
CHCHD5	NT5DC3	GLTP
MC1R	DUSP18	RIPPLY3
PICK1	UBA6	NFYB
GP6	TMEM156	IPPK
IL23R	LRP5	DCAF7
CBFA2T2	USHBP1	RARG
TMEM41A	KCNK16	TBC1D15
CRADD	ZNF2	PLEKHG5
BTD	SSR3	KCNJ2
KIDINS220	NADSYN1	OR9Q1
GRK7	NLN	ZNF549
FAHD1	MTMR2	SH3GLB2
RPAP1	DENND4C	COX18
LRRC3DN	AC025278.1	GATAD2A
ZMYND8	LURAP1	MDFIC
FAM20C	NUBPL	KCTD21
CLIP2	RAD9A	FCRL2
TCIRG1	HEG1	FFAR2
ZNF517	DHCR7	GPX8
STIM1	RPGRIP1	SLC25A33
CATSPER2	TADA3	UBE2G1
ACPP	PELI3	LAPTM5
C5orf27	VSIG2	ACTR1A
SYT7	AVL9	GBGT1
SNF8	SLC16A2	BSDC1
ERMAP	NETO2	ZBTB7A
PCBP4	BLACE	MAPRE2
CSDC2	FLYWCH1	MPST
FCGR3B	CENPL	SLC25A16
IDH2	MTR	GCAT
HDAC11	EIF2S3L	ATXN7L3B
CSF2RA	SNN	MEMO1
MMP25	CEP104	AC002451.1
NPFFR1	TAOK2	TADA2A
PLEKHG3	IL2RA	RNASEH2C
PRDM15	CISD3	BRD2
PSMD3	TBC1D21	TMEM248
PATE3	ZBTB7B	SH3GL1
TPCN2	C1orf204	PMP2
PP13439	ZNF385A	C11orf45
URM1	C12orf4	SETDB1
EEF2	PSG5	ACSBG1
IGFBP3	DBNL	C2orf54
GPR61	VPS33B	NYX
POU2F1	ZNF626	TYW3
SVOP	FKBP10	AIF1L
CLIC5	LEAP2	SMNDC1
CCDC115	ZNF230	ACP1
SLAMF6	NME6	PSMF1
KCNMB1	FAM131B	PACS1
PDAP1	ABTB1	ZNF75A
ANO9	DENND2C	DGAT2L6
KLHDC8A	ARHGEF40	CRK
KCNK16	AC174470.1	FAM129B
AC079602.1	PPP1R18	RAB27A
KIAA1199	ANO3	TMEM179
FASTKD5	PIK3C3	ENTPD6
LTBP4	ATP12A	ZNF346
SYNPO2	KCTD13	SLFN5
C16orf47	INPPL1	ASL
C14orf23	DUSP3	MSH2
GRIN2C	EDARADD	RHPN1
QPCTL	BTN3A3	RHO
CPPED1	MIER2	ARSK
RAD9A	TLL2	ITGA3
SLC26A11	TNFRSF11A	PCDHGA10
CD34	PEX1	NCKAP5L
PPTC7	SAMD14	SMDT1
ZNF766	FAM213B	SLC25A15
GDF11	TTLL11	C16orf47
CISH	TNFAIP2	CETN1
RGAG1	THY1	SLC20A1
SDCBP2	VGLL4	CDON
PDX1	FAM167A	ZNF704
PDCD7	GNE	LRFN3
COL26A1	DDIT4	GPR83
RUNX3	LARS	SRGAP1
CAMKK1	ZNF347	TAB1
PRDM7	PARP11	BRWD3
STON2	CLUAP1	CDC37L1
POP4	MCC	RILPL1
FRS2	MED11	PAPPA
GTF2H2	NENF	ZNF91
MESP2	C15orf57	DNAJC22
CAMK2G	CAMTA1	PDE2A
CBLN3	RPRD2	ETNK2
CYP3A4	ANKS3	KLHL22
CCDC57	FBN3	PCDHGC3
TMEM178B	C20orf26	ARC
CEACAM19	ING5	RBBP5
TMEM180	ACE	ADD2
KIAA1239	ANO1	AGO4
DDO	ZNF417	ATP9A
HAP1	FCN2	CXCR1
VASH1	MXD1	GGT5
AC010327.2	KLHL3	ORC2
YPEL1	ZNF766	BCAS1
SLC30A9	PAPLN	EPHB3
EDA	C16orf58	PPM1A
CCNI2	DNAJC9	CCDC68
PSMD13	SHROOM1	GDNF
DDR1	GTDC1	SFTPB
PADI3	CDK5RAP1	DCUN1D2
MRPL15	CHST14	SLC25A37
P2RY11	IL10RB	RGSL1
FERMT1	HMGCL	OPRL1
RNF216	PSMG4	CALB2
TNFSF14	ZNF561	FAM26E
DTX2	GPR63	LINC00632
CSNK2A1	DCDC1	KCNE3
SCN4B	CDC40	ZC3H7B
SETDB1	METTL10	DOK6
RASSF1	KCNK4	MRPS10
DOK1	RSU1	DMC1
HMGA1	DPF3	SSTR5
LIMS2	MBD4	TMEM120B
C11orf54	SPINT2	SORT1
CCDC180	HIP1	TECPR1
CAMKV	CACNA1D	SLC27A4
RASL12	MAOA	BHMT2
TIGIT	CCNT1	CXorf38
LSM11	ASAP1	MAU2
NUDCD3	MN1	ZFX
BARX2	FRMD5	TBCK
KIAA1614	SAMHD1	C10orf105
SMIM13	C2orf69	MED18
ZNF572	NXPE3	APH1A
AIDA	GBP1	C3orf67
GLTPD1	GTPBP10	GRID1
IL6R	CXXC4	HTR5A
TBC1D29	MC1R	APC2
NTN1	ARMCX6	ZNF93
KCNN4	RAD1	OSBPL5
PKNOX2	SHANK3	PRPF19
CARF	ABCG8	GBX2
ZNF430	PSORS1C2	TMEM213
LECT1	PHLDB2	FAM214B
ZNF620	DIP2A	DTX2
PPP4R1L	WIPF1	BCLAF1
ZNF730	PAFAH2	NOX5
SLC5A10	BCL2L11	FAM63B
PRR15L	DSCAM	KLK9
PIRT	MAP3K9	NKAIN1
SIRPB2	OTOG	ZFYVE28
UQCC1	PSMB6	FLJ27365
DTX4	ALDH1A1	RP11-1055B8.7
DEFB132	EYA3	RANGAP1
DYNLL2	CTTNBP2	C17orf77
HES6	DLGAP4	ZNF467
BCL2L13	DDX52	MAN1C1
FAM170B	AKAP13	LILRA6
C2orf50	SQSTM1	C1GALT1
ASB13	SETD4	PRLR
MARK4	GLTP	KCNS2
DKFZP667F0711	RIPPLY3	BRD9
C9orf170	NFYB	MLX
SLC1A7	IPPK	HCN3
GJB4	DCAF7	TAOK1
NUTF2	RARG	DLGAP2
PRPS1	TBC1D15	PRPF38A
ZNF843	PLEKHG5	JOSD1
XYLB	KCNJ2	TNFRSF1B
AP1S3	OR9Q1	TP53INP2
CENPL	ZNF549	TCF20
SELPLG	CARD14	LAIR1
KIAA1024L	SH3GLB2	GPR42
GPRIN2	APOBR	RAB2B
ATCAY	COX18	CCDC71L
LAIR1	GATAD2A	CTNNBIP1
MGME1	MDFIC	NDUFAF4
DUSP13	KCTD21	HES6
AC093802.1	FCRL2	MAX
YIPF5	FFAR2	LCN6
ZFAND2B	GPX8	TM4SF1
TNFRSF13C	NONO	PCDHGA12
SLC25A51	SLC25A33	CA5B
OGFOD2	UBE2G1	EIF3F
ITGA9	LAPTM5	DRAXIN
RP11-94B19.4	CEP350	NIPA1
PROK1	AHNAK2	CDKN1A
CXorf36	ACTR1A	TNFSF15
GPR82	GBGT1	TMEM17
KLK2	BSDC1	IRF1
MVK	YARS	ALX4
FCRL2	ZBTB7A	SMG1
SAMD8	MAPRE2	DMTN
C2orf48	MPST	DAK
NBPF24	EXOC6	PPP2CA
KCTD15	SLC25A16	CCDC64B
ZBTB37	GCAT	ZNF37A
FA2H	ATXN7L3B	GYPC
CDHR3	MEMO1	ASB9
LRRTM3	BRD4	SLC7A11
TRAF1	AC002451.1	NUP62
C5orf24	TADA2A	SLC22A23
CTNS	POTEM	SERPINH1
CCNY	RNASEH2C	PCDHB11
TELO2	BRD2	DENND5B
ZNF319	TMEM248	RP11-113D6.10
SMCO1	SH3GL1	COL8A2
ABHD4	PMP2	FNDC9
MESDC1	C11orf45	CT62
CD82	ERICH1	SLCO3A1
ZNF556	TEX36	B3GNT4
FBXW4	CADM4	NEK9
CSTA	TTYH1	TBC1D5
TARS2	ABHD5	PCBD2
FAM181A	EPB41L4A	ZNF551
ZNF341	SETDB1	FAM53C
GP9	ACSBG1	PTPN3
LRRN4CL	C2orf54	CADM3
LRG1	NYX	WDR91
RHBDL2	TYW3	PDE12
HES2	PPARG	CEBPG
PLSCR4	VAMP1	PPCDC
ICAM4	AIF1L	RBM12B-AS1
RAD51AP1	HDGFRP2	CAPN5
PLEKHG7	CNOT7	MRPL19
IL22RA1	BIRC6	LPIN2
SLC25A15	THBS2	MYPN
MSH3	SMNDC1	MEX3C
ASAP3	ACP1	NR5A2
RPS4X	PSMF1	AMOTL2
CXCR4	PACS1	SETD1A
SGCD	TTBK1	LMTK2
PPP5D1	ZNF75A	LY6H
SGK1	PTK7	GSG2
SCNN1A	DGAT2L6	SORBS3
ANKRD65	CRK	FAM20A
IFI27L1	MTERFD2	ATP6AP1
MAFF	KATNA1	KDSR
AP5S1	FAM129B	AVPR2
CD84	RAB27A	RFX1
C16orf90	TMEM179	OTUD5
SCRN1	ENTPD6	ESYT2
OSBP	ZNF346	MAGT1
2021-09-14	SLFN5	SLC52A3
MATN1	PTPRK	C6orf132
NICN1	TRIM7	ITPK1
DUSP19	ASL	ZYG11B
RAB2B	MSH2	MOB4
NHLRC1	TRIO	FLYWCH2
AMER3	RHPN1	ASPG
AS3MT	RHO	DSN1
CNNM4	SPATA31A5	WFIKKN2
CD99L2	ARSK	ZC2HC1A
C7orf41	ITGA3	NIPSNAP1
ACP1	PCDHGA10	PRCP
MRPL49	MMP27	CT45A3
MAG	NCKAP5L	KLRG2
SFRP5	SMDT1	C15orf38-AP3S2
SOX10	KCNQ2	SLC7A6OS
HTR5A	SLC25A15	HIST2H3C
ERC1	C16orf47	TG
AEN	CETN1	XRCC2
CADM3	SLC20A1	CA8
GNPDA1	CDON	RP4-559A3.7
RFX4	ZNF704	NUTM2B
CHMP1A	LRFN3	ZNF600
XK	SLC47A2	CYGB
EID2B	GPR83	HSPA5
HIST1H3A	SRGAP1	NMT2
SEC24C	TAB1	STRN4
STX4	BRWD3	ATP2B4
TMEM192	CDC37L1	RFC2
MCHR2	RILPL1	TMEM236
DUSP23	PAPPA	GSK3B
GABPA	FLJ00418	TMEM150C
MAFK	ZNF91	SLC52A1
NIP7	ARHGEF15	CELSR1
CLEC18B	DNAJC22	BCDIN3D
C12orf74	TRIM62	TRIM29
DUOXA2	PDE2A	MMP11
SSBP3-AS1	ETNK2	FAM71F2
SCAMP5	GPNMB	MARVELD2
CLEC18C	KLHL22	STX7
TRIB3	COL6A6	DOCK3
SPIB	PCDHGC3	CDK2
UFC1	DCSTAMP	ELMOD1
CMTM3	ARC	SPA17
MGRN1	RBBP5	SEMA3A
RABL5	ADD2	CAMSAP1
ALDH7A1	AGO4	CDC5L
ACRC	CLVS1	IREB2
RINL	ATP9A	SH2D3C
ISY1	PDCD6	C14orf23
FAM53B	CXCR1	ZNF74
NOVA2	GGT5	DDO
TSNARE1	ORC2	ZNF646
ZNF347	BCAS1	CACNA1B
MEIS3	TCP11X2	C9orf69
LUM	EPHB3	STX5
MRI1	KCND3	SPATA5
GSTM5	PPM1A	LMOD3
ZNF554	CCDC68	DYNLL2
COMMD2	GDNF	PALM2-AKAP2
SLFNL1	HIC2	MGAT1
ZNF829	SFTPB	C1S
PRPH2	STT3B	MAML2
TRPV5	DCUN1D2	PAX6
CTD-2162K18.4	SLC25A37	MTFP1
NUDT16	MLH1	EXTL1
FGF23	RGSL1	EPT1
THEM4	OPRL1	KIAA0556
NOP14	CALB2	PCDHGA1
CRK	FAM26E	PCDHGB3
B3GNT6	MYCBPAP	PCDHGC5
SLC3A1	LINC00632	AC007040.11
SLCO4C1	AC037459.4	NFIC
NUGGC	DDX56	TGOLN2
FAM9A	KCNE3	MRPL48
SYS1	ZC3H7B	SENP5
ZNF44	DOK6	CDC42BPA
MXRA7	ADCY6	SURF4
AICDA	MRPS10	VPS26B
CXCL1	DMC1	SLC17A7
B4GALNT3	MARK2	OS9
CNR1	ABCA13	UTP6
AC023632.1	RPS24	TBC1D10B
BAIAP3	JMJD8	AKR1C2
IFFO2	SSTR5	ANGPT2
UBAC2	NAIP	EEF2K
EIF2AK4	RIMBP3B	CLDN22
AC016559.1	TMEM120B	GDPD4
C16orf70	RBKS	ZBTB4
KSR2	SORT1	HCN4
ADAP2	RIMBP3	CMC1
SLC35B2	TECPR1	COL23A1
MTNR1B	SLC27A4	ZNFX1
MLX	NDFIP1	NAP1L6
ZNF445	BHMT2	PRAMEF8
ZNF695	KCNA5	RABL5
SFTA2	CXorf38	CES3
ZNF563	MAU2	AC011484.1
RP11-65D24.2	ZFX	TMEM91
KCNH6	TBCK	SEMA4G
PBX2	C10orf105	LGSN
RPP14	MED18	MESP2
UBOX5	NMNAT3	PPM1N
PRR23A	PDCD2	F2R
FZD7	APH1A	KDM5C
CYP7B1	C3orf67	ZXDA
RFC2	GRID1	FOXM1
ACTR5	HTR5A	STX10
KIF6	C14orf144	CD59
GLB1L	APC2	P2RY4
CEBPE	UBE2Q1	ARFGAP1
IFIT3	SIRT3	ROR2
VRTN	DLST	USP22
SHOC2	ZNF93	AATK
HAUS2	OSBPL5	SMAD5
NDRG4	PRPF19	BMPR1A
DGCR2	ABCA7	TIMM22
P2RY4	PRMT8	MAG
KCNV1	GBX2	METRN
CDH4	TMEM213	RUNX1T1
KCNE3	FAM214B	WIPI1
TIMM8A	TMEM117	GIPC3
STX1A	DTX2	ZNF677
FXYD6	SMCHD1	LRRC47
METTL2B	BCLAF1	UACA
ERO1L	TBC1D10A	GDE1
C16orf54	NOX5	IFI27L1
UNC5B	FAM63B	ORMDL3
CST5	FDXR	CPLX4
C9orf78	KLK9	SLC26A11
CEP19	NKAIN1	ZNF555
CALN1	ZFYVE28	GATA6
LTF	FLJ27365	UNC45B
NKAIN1	RP11-1055B8.7	TBC1D22A
LAX1	RANGAP1	TTC26
SRCRB4D	C17orf77	PGBD5
KIF1B	ZNF467	MPPE1
GUCD1	MAN1C1	GUCY1A2
FBXL22	RQCD1	GAPVD1
PSIP1	ZNHIT3	CYTH3
TUB	LILRA6	TECRL
AIPL1	C1GALT1	PEX5L
EML2	PRLR	TPBGL
TEX261	PHEX	GCK
UBFD1	KCNS2	STAT3
LRRC61	SLC22A7	KCNJ3
AMIGO3	BRD9	HMX1
NCAPD3	MLX	COQ7
GAS2L2	HCN3	DYM
SNTB2	PODXL2	RRP8
C1orf170	TAOK1	CALM1
SWAP70	DLGAP2	NCOA7
BTBD9	PRPF38A	SWT1
GOLGA2	SMIM20	ZNF76
ZCCHC17	JOSD1	HLX
RP11-276H1.3	TNFRSF1B	MGEA5
TBC1D21	TP53INP2	CELF2
GGT7	TCF20	TIGD6
CYB561	TNFSF13	TCTE1
C9orf64	LAIR1	MTA3
DERL2	MEIS1	CNDP1
ONECUT1	YTHDC2	AKIRIN1
METTL7A	ADRA2B	PLA2G2A
SCAP	GPR42	ARPP19
LRAT	RAB2B	LYN
PMP2	CCDC71L	PCYOX1
FOXRED1	RHCE	PTPN6
BSX	CTNNBIP1	DUSP23
PEX19	TRIM33	CT45A6
C1ORF220	FAM175A	SMYD5
C22orf34	NDUFAF4	SCNN1D
GALK2	HES6	ATG9B
XDH	MAX	ARHGEF10
PRADC1	LCN6	KLF15
HEPN1	CENPB	C12orf65
LINC00955	DKFZP761K2322	SHB
PRKX	TM4SF1	PDXK
SLC14A2	TIGD4	RWDD1
CXorf56	PCDHGA12	SS18L1
EEFSEC	CA5B	MRPS35
CASP7	ADAM10	PCGF5
AC005609.1	CDK5RAP3	KCTD7
FAM20B	EIF3F	SOX7
LSG1	DRAXIN	ANKRD35
CHRNB2	KIF24	RFTN2
RSPO4	NIPA1	KCNIP3
DLL4	PRRG4	ZDHHC24
WNT4	ZNF233	GRASP
KIFC2	CDKN1A	BARHL1
ZNF132	TNFSF15	TDP1
NLRP1	TMEM17	POLK
RP11-47I22.4	IRF1	SCAND3
DUSP18	ALX4	NAIF1
HSDL1	IRF7	DUSP28
NT5C2	SMG1	AGPAT4
BMP8B	PNPLA7	COL9A2
SSPN	DMTN	ZDHHC15
OR9Q1	DAK	HN1
GALNS	CACNB1	CHST11
KIAA1147	PPP2CA	EVI5
C1RL	CCDC64B	ZNF696
PECR	ZNF37A	ARHGEF18
HAUS5	FBXO24	RAB11FIP5
PI4K2A	NUDT22	PRR18
MCTP2	GYPC	NBPF6
C11orf44	ASB9	MCAT
TSPAN11	RPS6KB2	WDR38
MACROD2	SLC7A11	TNRC18
FAM9B	NUP62	ARRB1
GINS2	WWTR1	PRR5L
ANGPTL7	SLC22A23	JMJD7
RMI2	S100P	CYB5D1
MAP3K7CL	COQ6	MGC10955
IQSEC3	SERPINH1	DIRAS1
KCNB1	PCDHB11	C16orf87
SPIRE2	CCDC183	SH3RF3
WDPCP	GCC2	TJP1
TLDC1	DENND5B	KIF13B
LYSMD4	CHMP6	UQCRB
SERPINH1	DDR2	ZNF282
TNFRSF10A	C10orf10	PTGR2
KIAA1045	RP11-113D6.10	ZNF764
C15orf56	ADAMTS14	PIANP
TNFAIP8L3	COL8A2	ZNF831
CCL28	FNDC9	GPR55
AP000708.1	GLCCI1	ZFAND3
SLC35E2B	NQO1	UMODL1
KCNE1	CT62	SHANK2
CEMP1	SLCO3A1	BIVM
IRAK4	B3GNT4	PIGX
ZNF784	NEK9	AKAP2
STK32A	TBC1D5	DSG3
IL31	PPAP2A	C7orf55
HPCAL4	PCBD2	GJD4
TSPYL6	ZNF551	GABRB2
DNAJB12	FAM53C	CLIC4
MED29	PTPN3	CHRDL1
ANK1	CADM3	KCTD5
NAA40	HSPE1	CCDC107
COX19	WDR91	TSN
BLOC1S6	FMR1	LRFN4
DEFB134	PDE12	SLC25A39
ZNF844	CEBPG	EXT1
CA5B	IL18BP	C16orf90
PCSK9	PPCDC	ARHGAP26
NSG1	RBM12B-AS1	ZNF784
MZB1	CAPN5	CGN
DNASE2	MRPL19	ST6GAL1
ZBTB8B	LPIN2	ZNF107
TTLL3	MYPN	KCNJ12
QRSL1	MEX3C	TSSK6
CASD1	NR5A2	CXorf24
STC2	AMOTL2	ATP5F1
GNAQ	SETD1A	SYNPO2L
SCRG1	SLC15A4	ZNF492
KCNE1L	SLC25A46	LGI2
FAM227B	ZFYVE26	PCYT2
VPS51	PTGER4	GGPS1
BCDIN3D	LMTK2	AC007375.1
LRRC10B	ARMCX4	CD97
WNK2	LY6H	SDHD
RP11-113D6.10	GPR56	DAZAP2
PIWIL2	COMT	C5orf28
ANO7	GSG2	ZNF148
FUT1	ZSCAN9	RALGAPA2
A2ML1	SORBS3	ZNF594
ITGA2	ABCA9	FLJ00104
FNDC9	FAM20A	STAB1
ACD	ATP6AP1	KRT73
SSH3	KDSR	VSIG1
MSRB1	AVPR2	KNOP1
LIPA	HAO1	FAM109B
RNF146	RFX1	GDPD5
PRSS53	VCAM1	LMF1
GSTZ1	OTUD5	STARD9
RNF165	ESYT2	SUSD2
CPLX4	MAGT1	TP53I3
PDLIM5	SLC52A3	DUSP9
HS2ST1	C6orf132	EFHD2
SLFN5	ABHD17C	VHLL
ADRB2	ITPK1	GPALPP1
RLIM	ZYG11B	NOSIP
ZNF512B	EPB42	BEX4
FAM153B	MOB4	LHX6
TMEM14E	FLYWCH2	RNF14
MOK	USP6	ANO9
C8orf37	EFCAB2	TMOD3
LIF	LENG8	NRL
HPCAL1	ASPG	SGMS2
COX6A1	DSN1	ZNF259
SERP2	WFIKKN2	ESRRB
TULP1	ZC2HC1A	COPE
C12orf49	GSTO2	APTX
NAT8L	NIPSNAP1	MKNK2
ARF1	PRCP	NCAPD2
CRTC1	CT45A3	MFN2
ZBTB8A	METTL3	PARVG
C20orf26	KLRG2	C8orf47
RBBP4	C15orf38-AP3S2	HPSE2
ZNF486	SLC7A6OS	ASPH
MAN2B2	HIST2H3C	CASKIN2
NDST2	MIER3	SUDS3
RAB37	RPS6KA4	DCUN1D4
DIO2	TG	CREB5
ARSK	XRCC2	PI15
CAPZA1	CA8	CD101
PIF1	RP4-559A3.7	HSPG2
IPP	NUTM2B	MIEN1
ZRSR1	SLAMF9	DCPS
KCNG1	ZNF600	DUOXA2
CPXM2	ZDHHC5	SCRT2
RBM12B-AS1	PPP1R3A	GLTPD1
PGS1	CYGB	UTP14C
HERPUD2	TTC28	SPDYE2B
NEU1	HSPA5	TMEM194A
PTPN18	NMT2	TRNP1
STPG1	STRN4	DNAJC11
RP4-559A3.7	ATP2B4	TSNAX
EIF2B1	RFC2	EXOC8
NT5C1A	TMEM236	ZNF747
DGKI	GSK3B	RAB21
TCF15	IFFO1	TGFBR3
RAB11FIP4	PLCB2	PIGG
GTF2H3	ADCK3	E2F3
RAC3	PNLDC1	AKT3
GATA2	ACBD5	RGPD6
SLC22A17	MMP16	CAB39L
RSG1	ZSCAN30	SSTR1
LSM4	TMEM150C	C4orf46
C20orf173	GAK	AFF4
SYT2	SLC52A1	C1orf158
C2orf62	CELSR1	PXDC1
BIVM	BCDIN3D	PSMD3
NDUFA4L2	TRIM29	CDH6
KCNJ9	CDK17	CYP2W1
FAM9C	MMP11	URB2
ZNF346	COL10A1	NTF4
ZNF366	RIN1	TMEM19
SRP19	FAM71F2	KRBA1
PIGM	MARVELD2	GNL1
STEAP3	MAGI2	BICD2
AL117190.3	NHLRC2	SERPINA1
CCDC30	STX7	CYC1
ZNF251	C8orf44	DNAJC21
CEACAM5	DOCK3	TRA2B
PTCD1	CDK2	MRPS25
AC016586.1	ELMOD1	GCLM
CMTR1	SPA17
MIXL1	DAO
ARID3B	SEMA3A
TCTEX1D1	CARD10
METTL6	CAMSAP1
UCK2	TTC24
ADAM12	CDC5L
MRTO4	PLEKHG4
ZC3H12B	SNTG2
FAM222B	IREB2
SLC38A8	HSD17B2
TRIM47	SH2D3C
PML	C14orf23
NUP85	ZNF74
PGD	TBC1D3H
HHIPL1	SCN8A
ACVRL1	DDO
RIPPLY3	ZNF646
ZNF160	C4orf51
RABL3	CACNA1B
ARRB2	SENP1
RTFDC1	C9orf69
ARRDC1	STX5
PAPPA2	SPATA5
FAM115C	HEPACAM2
ARVCF	LMOD3
PTAR1	DYNLL2
ADARB2	APOBEC3D
KCTD1	PALM2-AKAP2
ADAMTS15	MGAT1
NPL	C1S
WIPI1	MAML2
NUDT1	PAX6
NMNAT2	CEACAM21
ITPR2	GNAO1
GINM1	MTFP1
GNG7	EXTL1
PAQR8	EPT1
ZMAT3	APOA5
PPM1N	LRFN1
RGS19	OASL
PCDH12	KIAA0556
COMMD5	PCDHGA1
CD68	PCDHGB3
TRAPPC2L	PCDHGC5
SFTPB	ELF5
ICOSLG	AC007040.11
UBE2G1	NFIC
SH3RF2	TGOLN2
CBY1	LPAR5
TMEM38A	RGS11
C1orf131	SP7
FAR1	ALDH8A1
FRMD3	C10orf2
PRKRIP1	MRPL48
TMEM233	SENP5
ESRRB	XPO1
C3orf33	KRT15
ABCD2	CDC42BPA
ZNF587B	NR1H2
SIGLEC10	TNS1
RBM24	SURF4
FN3KRP	VPS26B
PLEKHM1	SLC17A7
BTG4	KRBOX1
BIRC3	ARHGEF11
DMTF1	ALX1
RFWD3	MYZAP
FAM211A	OS9
CNRIP1	UTP6
PLXDC2	TBC1D10B
TRMT2B	AKR1C2
TFAP2E	ANGPT2
ATAD3C	EEF2K
MARCKS	CYP4X1
CTTNBP2NL	CLDN22
NCAPD2	GDPD4
UBE2QL1	ZBTB4
KIF26B	FAM83C
RRP1	H2AFY2
FPGT	ZNF768
HOXA9	SLC38A11
DRAXIN	CCDC19
CCDC177	HCN4
ECT2L	RAB39B
PRAMEF7	CMC1
SCD5	COL23A1
SLC24A4	ZNFX1
TP53I11	AZU1
PRAMEF8	OXCT1
PPFIA1	TRAFD1
BMF	IRF8
LANCL3	RALBP1
HIST1H4E	NAP1L6
RNGTT	PRAMEF8
LYNX1	RABL5
STOML3	TTLL10
MRPS18A	CES3
SMCR8	AC011484.1
GNB2	TMEM91
AKIRIN1	NAA16
TMEM156	SEMA4G
TERF2	LGSN
GDE1	NME1-NME2
SYAP1	MESP2
MED19	PCGF6
PLEKHB2	PPM1N
ENAM	F2R
TMEM213	SLC31A2
CRY2	KDM5C
BANP	TAP2
AIFM3	ZXDA
GBGT1	KCNF1
GPR26	ZNF746
WDR12	FLII
ANKRD35	FOXM1
UBXN2A	STX10
KIAA0226	TMEM215
DAND5	DYNC2LI1
PIGU	CD59
ATXN7L3	P2RY4
C12orf65	EML4
COL8A2	WDR61
EPHA10	DHX35
LILRB3	ARFGAP1
ZNF665	ROR2
TMEM133	USP22
TTC33	COL15A1
ADAR	RXRG
TTLL9	TPRN
HEXIM2	OGFR
MTFP1	AATK
RGS16	SMAD5
MYL9	BMPR1A
ST8SIA2	TIMM22
WDR1	BAZ1A
BPNT1	PALM3
BTBD3	LIPC
TMEM222	NUDT12
NOTCH4	NAT2
RBFOX3	CCSER1
HOXD4	MAG
CTTN	METRN
CABLES2	FAM221A
PPAN	MICALL2
NDUFA11	RUNX1T1
SOX1	WIPI1
C5orf45	GIPC3
CYP2A6	PGF
SERINC3	ALOX5
GRB2	ZNF677
NIPAL3	LRRC47
SUFU	PIGR
C22orf39	UACA
MYOG	RAMP3
MARVELD3	GDE1
HIRA	APOA2
NUDT17	TBX10
TPD52L1	TBP
DDX51	IFI27L1
DKK3	PCMT1
GPR20	RFX2
NRIP3	PPIG
ZNF562	UAP1L1
THAP6	ORMDL3
EIF4G1	FRAS1
LZTS3	CPLX4
RAG1	SLC26A11
HTR7	RASGEF1A
ISX	PEAR1
SCN11A	ZCCHC2
TBKBP1	MRPL9
INPPL1	ZNF555
GFRA2	GATA6
TSNAX	HRH3
IGFBP5	UNC45B
TREML2	TBC1D22A
EBF4	FLNA
SYK	ZBTB44
KLHDC7A	OR13G1
KAT6A	TTC26
ZNF85	HMCN1
KLHL6	WDR7
TRIM9	FAM186A
CCDC137	LPO
C6orf1	PGBD5
DGAT2L6	UBAP1L
ANKRD62	MPPE1
TMEM79	WDR75
CWF19L1	HCAR3
RAB15	GUCY1A2
SLC6A19	GAPVD1
TAF1D	PITRM1
CCDC64B	CYTH3
RUFY4	TECRL
MSRB3	PEX5L
CCDC101	TPBGL
FTSJ2	PLD3
SH3BP5	ENTPD3
SGK2	DISP2
KCNJ2	GCK
LDLRAP1	STAT3
TESK2	PRICKLE3
KIR3DX1	GSE1
RCSD1	KCNJ3
VSIG1	TMEM138
NHLRC4	HMX1
TMEM130	RORC
IRAK1	SULT1A3
AIFM1	MED13L
EMCN	RP11-544M22.13
TMEM127	TCOF1
RP11-111M22.2	COQ7
ACOT9	DYM
ZNF286B	RRP8
KCNC1	CALM1
ZSCAN18	RIT1
FOXN4	U2AF2
GCM1	NCOA7
ANKK1	SWT1
C16orf74	ZNF76
XKR8	SLC22A14
PLCD4	FZD6
ENTPD4	NPAP1
ORAI3	SGPP1
AGER	H2AFY
MFSD9	HLX
FAM101B	MGEA5
KCNAB3	ANXA13
ARHGAP18	SCFD1
ZC3H3	CAPN15
EI24	CELF2
ZIM3	TIGD6
SMAD7	SCNN1G
C1QTNF2	SCN2A
GMPR2	ADRB3
SOX12	IP6K3
AFAP1	TCTE1
MCM8	MTA3
PIWIL1	TTC37
CLDN14	CNDP1
WI2-3308P17.2	BBC3
MKS1	AKIRIN1
NCR3LG1	NRK
ZNF597	PLA2G2A
TOR3A	NSG2
SCT	DNMT3B
PRDM14	ARHGAP11A
PDE4C	ZDHHC9
AL591479.1	RP11-650K20.3
TSC22D3	ARPP19
SLC22A15	LYN
KLHDC9	PCYOX1
DAPK3	PTPN6
NDE1	DUSP23
WDR17	BLVRB
USP13	CT45A6
CWC25	KIAA1211
DCAKD	SMYD5
IL20RB	SCNN1D
C10orf105	ATG9B
GJA3	ARHGEF10
CALB2	PDS5B
TMEM80	KLF15
OSBPL5	CTA-299D3.8
MB	NAV2
PTP4A3	TECTA
NBR1	OPRD1
PHACTR2	C12orf65
PRPF38A	SHB
C11orf48	TM2D3
FAM189B	PDXK
CYP4F31P	RWDD1
SBK1	SS18L1
AC026310.1	MRPS35
CTSZ	PCGF5
SEC14L3	PUM1
SNX27	KCTD7
ANKRD13D	CCL24
SMARCD2	TRIM6-TRIM34
SLC16A5	SOX7
MRM1	HSD17B13
DMBX1	ANKRD35
RAB3D	ARID2
LDLRAD1	SPTLC1
GLP2R	OR5AN1
TUBB3	STRA6
DBH	RAP1GAP
GDNF	WSB2
FAM57B	RFTN2
GPR42	KCNIP3
METTL2A	SNTN
CYP20A1	ZDHHC24
GBX2	TSPY8
PBX1	GRASP
HEG1	PKHD1
TFRC	SHROOM3
FFAR3	BARHL1
SORD	DYNC1LI2
U2AF1L4	SNURF
FGFRL1	SERPINA10
NBPF3	CELSR3
WDR93	TDP1
ZNF561	POLK
LIMD2	GOLGA5
C11orf21	SCAND3
DCUN1D2	NAIF1
CHRNA2	HCAR1
SSRP1	DUSP28
NLRP8	AGPAT4
PTPN14	GMPPA
MAN2A2	ZNF527
ZNF154	GSTCD
ERN1	COL9A2
SF3B3	NOC4L
MLEC	ZDHHC15
ZDHHC18	PNKD
PI16	INCENP
DOK3	PDE1B
LAGE3	RP4-583P15.15
ELMOD3	SLC25A25
AP4M1	HN1
MAB21L3	MTX1
C9orf57	FUT5
RSAD2	EFCAB4A
SLC5A8	CHST11
ZCCHC4	PIEZO2
XIAP	ARMC7
DCPS	CDKN1B
TRIM66	EAF1
TEAD3	EVI5
FOXL1	ZNF696
CT45A5	TEX35
ETV4	ARHGEF18
C1orf220	RAB11FIP5
CT45A1	ABHD16A
TRIM58	TSPY10
ZNF329	PRR18
AGFG2	BCL6B
KRT77	NBPF6
SMARCE1	ARAP2
CT45A6	CYB5RL
CT45A2	MCAT
FAM92A1	WDR38
RP4-539M6.19	RP11-690P14.4
SYT6	ADAMTS8
ZFYVE27	TNRC18
TSPAN33	ITM2A
ZNF510	ARRB1
RHOBTB2	ANKRD17
CTDSP1	PRR5L
L1TD1	ECH1
NBPF14	PTPRN2
DGKG	ANKDD1B
CT45A4	ICAM2
HACE1	CNPY4
GGT5	JMJD7
ZBED6CL	RP11-795F19.5
GSTA4	CYB5D1
CT45A3	MGC10955
EVPLL	FANCI
TTF2	ZNF112
ZFP36L2	DIRAS1
NBPF10	C16orf87
LDB3	C12orf54
DPP10	INPP5F
KCNA2	AC005477.1
KLF13	SH3RF3
TNFRSF8	TJP1
ANO1	FRMPD1
ZNF778	CCNL1
DAPP1	KIF13B
ATG16L2	UQCRB
PPAT	ZNF282
SPCS2	MTHFSD
ZNF667	RHOA
CRHR2	PTGR2
VN1R1	GRHL1
C20orf144	ZNF764
SUV39H2	PIANP
USP51	ZNF831
RAD23A	GPR55
C21orf128	FMNL1
TSPAN15	KIAA1211L
JMJD7	HOPX
SUSD2	TMEM171
NUP62	OSBPL7
NAA50	ZFAND3
POLR2E	UMODL1
EYA3	SHANK2
AL360004.1	BIVM
ZNF394	SFMBT2
CCDC22	PIGX
NBPF16	KRTAP1-5
VAT1L	TGFB1
KCTD21	C8orf74
NBPF15	AKAP2
PSMG4	DSG3
FAM63A	VPS52
NELFCD	BNIP1
RNPC3	C7orf55
RP5-850E9.3	GRHL3
FRRS1L	GJD4
AC119673.1	GABRB2
GATS	TNFSF9
SHROOM1	CD5
LUZP2	CLIC4
UPB1	CHRDL1
REEP1	MFSD2B
IL10RA	KCTD5
PROCA1	CCDC107
MEF2D	TSN
C15orf39	LRFN4
POLR3K	FAM177B
SLC2A3	SLC25A39
FAM189A2	EXT1
AC092850.1	C16orf90
LYRM9	ARHGAP26
GRK4	STXBP5L
LEMD2	OBSL1
CCS	ZNF784
CLEC2L	CGN
ATE1	ST6GAL1
B3GALT5	ARHGEF16
ZNF677	ZNF107
CCDC127	KCNJ12
PPM1H	UTRN
HOXD13	NPHP3
WDR37	IKBKAP
DCAF10	ALG10
PARD3B	BRF2
RAPGEF3	BEND4
DES	TSSK6
CYP1A1	SLC6A20
PLEKHO2	CXorf24
ZRANB1	C17orf105
KIAA1324L	ATP5F1
SLC37A1	RFPL4B
AC002451.1	SYNPO2L
SCNN1D	SCPEP1
RNF125	ZNF492
USF1	AVIL
SYT4	LGI2
AL359878.1	PCYT2
RBM18	MEPE
HMX1	HNRNPA1L2
HCG27	DHX58
ITFG2	GGPS1
PELI2	UPF1
GRID2	AC007375.1
PARD6G	SPTA1
PAX7	PSMD11
XCR1	DCBLD2
NPC1L1	PLIN2
ERVV-1	DCTN4
CLUAP1	PKP3
MID2	CD97
GSG2	SDHD
PHC2	SLC22A4
MMP24	DAZAP2
PPM1M	FDPS
DNAH10	ZNF706
ZNF689	GRK1
VSIG4	C5orf28
DGKB	TINAGL1
CYGB	BTBD6
GALE	SIRT5
FAM78A	ZNF148
ZSWIM1	RALGAPA2
SLC39A13	YIPF3
BDH2	DNM1
C1orf116	SPRYD3
SCTR	ZNF594
LRRC16B	CAP1
RHPN2	PLD6
ANKMY2	MTL5
MTMR11	MID1IP1
KNOP1	MICALCL
ACSF2	CRBN
RNF150	SLC44A3
VPS53	FLJ00104
TBX5	STAB1
RCVRN	KRT73
PODN	TMEM206
GYPC	VSIG1
TCTN1	FBP2
PLEKHG4B	LSM7
TSR3	BAI2
XPR1	ZNF80
ZNF234	SRGN
GATA6	C16orf71
ZBTB7A	MAP3K19
ZC3H7B	RBM20
MPDU1	TNKS
TMEM150C	KNOP1
HELZ2	FAM109B
RGSL1	GDPD5
FAM161A	ABCC9
PPARD	LMF1
ST8SIA5	STARD9
OLFML2B	POLM
CPM	SUSD2
PSG2	TP53I3
TRUB2	DUSP9
GSR	STRAP
GTF3C4	SECTM1
FAM129A	EFHD2
KAAG1	VHLL
AC091801.1	GPALPP1
B3GNT2	FBXO33
SLC4A1	KIAA2013
SEC14L6	CD86
TNFSF15	NOSIP
PARP2	BEX4
GPX8	LHX6
DRAM1	RNF14
SRXN1	ANO9
ZNF48	SERGEF
MEI4	TMOD3
CDK3	ERCC1
BCAS1	CC2D1A
AADAT	B3GAT2
CTSS	NRL
ZNF337	FBXO8
ZNF467	SGMS2
RPUSD1	TSPY4
SCN2B	CDH16
COPA	ZNF259
BEX4	CCAR2
SRF	INMT-FAM188B
SNX19	ESRRB
DBT	IL4I1
TOR1AIP1	ARHGAP19
RXRA	CCDC37
TMEM52	COPE
RP11-345J4.3	DLX4
DACH1	APTX
NOC2L	CD3EAP
RP11-347C12.3	ARHGAP6
PROCR	MKNK2
LRRC55	PDGFD
JAG1	SFI1
EZR	DDX26B
LAMP2	RECQL5
ZNF3	GART
FBXO41	NEK2
BTN3A3	TOR2A
PRAMEF6	ZBBX
NUBPL	SDC1
ANKLE1	HPRT1
PRAMEF5	FAM212A
KDM8	NCAPD2
B3GNT8	C19orf24
HIST2H3A	SAFB
HIST2H3C	MFN2
CAV2	CLSTN3
ADH5	BRAP
ZNF487	KMT2B
WFIKKN2	HTRA1
NCKAP1L	ABI1
SLC18A2	ATP6V0A1
ZNF300	PARVG
AXIN1	C8orf47
AADACL3	PCDHB16
MAPK10	HPSE2
SLC12A3	EMX1
PAQR4	ASPH
ZNF570	C1orf94
BFAR	KDM2B
GMCL1	CASKIN2
IFI44L	SBNO2
CXorf48	SUDS3
NFKBIZ	DCUN1D4
HIST1H2BD	CREB5
NMT2	TAX1BP1
DNAJC24	FUNDC2
WDR77	KCTD4
BET1L	MORC2
TBC1D24	PTPN20B
GBA	EZH2
TP53I3	GCLC
NME9	PI15
PAX3	CD101
ASIP	HSPG2
C22orf46	MIEN1
MYADML2	DCPS
TLR6	LEPROTL1
OXER1	DUOXA2
C20orf112	KIAA0125
LRRC2	SLC26A8
HNF1A	SCRT2
TMEM217	DAAM2
NBPF4	LARGE
LENEP	ITIH6
PDIK1L	EFHC1
PRAMEF11	GLTPD1
KIAA0907	RNF166
TRABD2B	GRB10
OTOP2	ARNTL
SMPD4	UTP14C
GPR114	SPDYE2B
ZNF672	ZCCHC12
MGC10955	TMEM194A
CNPPD1	TRNP1
C12orf39	STARD8
SLC8B1	ATP6V0A2
SLC38A7	DNAJC11
PTPLB	TSNAX
GMEB1	CHAT
VMAC	MUC5B
RND2	C9orf91
ZNF136	EXOC8
CSF3	ZNF747
MAPKAPK2	RAB21
CCDC107	TGFBR3
CBX7	PPM1B
HOXB3	CNEP1R1
NEURL1B	PIGG
NEURL4	POU4F2
GGN	WDR36
PKN2	LRRC69
DAP3	E2F3
MED14	CPN2
SS18L2	AKT3
CRKL	RGPD6
TMEM236	CAB39L
ANGPT2	ZSWIM5
TMEM236	PNOC
CORO2B	SSTR1
GTF2E1	TNFRSF18
TMED3	STK35
FUT7	CCDC160
ATAD3A	RAPGEF4
CCDC85C	LYPLAL1
GABPB2	GOLM1
GOSR1	NDC1
NFIB	ARIH2
TMEM164	RNF7
ING5	ZNF709
HLA-E	TSHZ3
PMM2	ZNF213
TLR10	GLS
AL049747.1	IKZF4
TMPRSS4	HABP4
TPCN1	UGT2B4
P2RX6	POLR2B
FTSJ1	2021-03-05
KLHL35	C4orf46
NYAP1	AFF4
KAT6B	BZW1
SAMD4A	ITGAL
ACSS3	SVEP1
LDLR	MPP3
ZNF641	USP9X
KRTAP4-9	UBE4A
INIP	C1orf158
CLHC1	GAREML
C3orf70	PXDC1
HCN4	LPHN3
ZNF682	PSMD3
CD47	RAB8B
MYO9B	TAS1R3
SFXN3	RPE
SOS1	TGFBI
TMPRSS6	CDH6
RNPS1	CYP2W1
CTIF	URB2
TACO1	AKT1S1
KDM4B	NTF4
TMEM25	VAV1
GPR17	LNP1
FTCD	F11
SYNGR1	CHTF8
ZSWIM3	CYP11B1
PRAMEF26	ZNF30
RIMS4	TMEM19
AC008443.1	TADA2B
DCUN1D1	PCNT
SRSF1	RALYL
PXDN	CLN5
PVRL1	KRBA1
ADAT1	KCTD9
EHD4	GRB7
TLR4	KLF6
BEND2	SDC4
PCBD2	LIN54
TMEM198	OR5A1
TMEM229B	GNL1
FAM73B	XPO7
GDPD4	PSMA1
AC022532.1	FRMPD3
C5orf64	BICD2
KIAA1191	TSPAN31
MARVELD2	SCUBE3
GAN	SERPINA1
TONSL	CYC1
NKD1	DNAJC21
IL17RE	TRA2B
GSTK1	GPR108
ABCB5	IGF2
DNAH10OS	C6orf222
SLC25A47	DNAJC6
ESRRA	MRPS25
ACADS	GCLM
ELMOD1
SIM1
POU5F1B
MRAS
GPR155
CDIP1
HSPG2
DSC1
MRPL4
ACAD11
AAK1
GPR45
RD3
COX6B2
ADAMTS16
GLIS3
PCYT1B
XRCC3
PXN
DAP
CTD-2228K2.5
ZFR2
NCEH1
ZNF7
TRMT61A
SYNJ2BP
MFSD6
SPTBN5
EMID1
REXO1L1
SLC4A9
CCDC3
LMAN2
FAS
GTF2H2C
KIF2C
TIRAP
CHST3
ZNF84
SLC35C2
AP5B1
KCNA7
TMEM260
KHNYN
CLSTN1
SLC25A34
GABRP
AKTIP
MFSD7
DCUN1D3
TRIT1
PSG9
KIAA0226L
ZMYM1
RANGAP1
MAPK7
PAX5
KCNIP2
AMOTL1
SNX21
DHRS13
KIAA1598
PTGIS
SGSH
SMG9
SEMA3G
KIF26A
TADA2A
NUCKS1
SLA
[truncated: 4,251 more rows]
