# Supplementary material for: FN1 mRNA 3'-UTR supersedes traditional fibronectin 1 in facilitating the invasion and metastasis of gastric cancer through the FN1 3'-UTR-let-7i-5p-THBS1 axis
Source: Theranostics. 2023 Sep 25;13(14):5130–50. doi: 10.7150/thno.82492 (PMC10526670; doi:10.7150/thno.82492)
Supplement: Supplementary file 2 — Supplementary tables. [file thnov13p5130s2.zip › Supplementary Tables/Table S22.xlsx]

## Sheet: Sheet1
Table S22. The intersect genes from both hsa-miR-6783-3p predicted target genes and the 241 up-regulated differentially expressed genes (DEGs) from RNA-seq.
Targeted mRNA predicted from TargetScan 7.2	Targeted mRNA predicted from DIANA MicroT-CDS	Common targeted mRNA from two databases	Intersection with up-regulated DEGs from RNA-seq
PLEKHG4B	FOLH1	PLCB1	IGFN1
FAM230A	PLCB1	VPS37D	CDC42BPG
DRAXIN	VPS37D	DLGAP3	SLC2A3
CCDC169	DLGAP3	NCR3LG1	CLEC1A
C22orf46	NCR3LG1	SYNJ1	EMP1
SYNGR1	SYNJ1	ARID5A	TNFAIP2
DNAH10OS	ARID5A	ZDHHC23	THBS1
APOC2	ZDHHC23	PHF20	CDH1
NFIX	PHF20	FOXC1	LGALS3BP
BOK	FOXC1	MTUS2	APOL1
PYROXD2	MTUS2	HHIP	AMOTL2
PRX	HNRNPM	RAET1E	SEMA5A
CRYBB2	ZNF773	KBTBD2	SPRY4
H6PD	NOP56	CHML	C6orf132
C1orf115	HHIP	PTPN4	C6orf223
TP73	RAET1E	ATXN7L3	ETV1
SLC6A3	KBTBD2	AC016586.1	PAPPA
NFIC	CHML	PRADC1	L1CAM
ZNF500	PTPN4	KCNA5
KCNE3	ATXN7L3	GDNF
ISX	AC016586.1	SRF
C2orf71	PRADC1	ZNF70
KSR2	GABPB1	BACE1
THOC7	KCNA5	ABCC1
CLDN9	GDNF	AC135983.2
LCE3C	SRF	S100A7A
ALPK3	AVIL	PPP1R13B
PHF20	COL24A1	L1CAM
CYB5RL	ZNF70	IL9R
ETS2	BACE1	TGFBR1
ZNF571	ABCC1	C4orf50
ZNF70	AC135983.2	ZNF704
HAUS5	COL21A1	NUS1
S100A7	FEZ2	PAPPA
RAB17	ARHGAP6	LRP2BP
NKAIN4	CYHR1	MITF
CACFD1	S100A7A	PKIG
SMC3	PPP1R13B	SPRED1
RP11-944L7.5	L1CAM	KCNE3
PKIG	IL9R	BCAR1
SIRPB1	TGFBR1	POU5F2
TCF19	C4orf50	PPP1R16B
SPRN	ZNF704	CIRH1A
STK4	NUS1	IRG1
HS6ST1	PAPPA	CBX5
S100A7A	LRP2BP	FAM126B
MBOAT4	MITF	IREB2
VAPB	ZBTB1	IMPDH1
MAN2B2	PKIG	ITGA5
MRPS18B	SPRED1	KIAA2013
ZNF263	KCNE3	DBNL
MUSTN1	BCAR1	PSMD1
SHROOM4	POU5F2	KCNJ3
LILRA6	PPP1R16B	SIRPA
CPLX2	CIRH1A	NPC2
RRP7A	IRG1	AL161915.1
FAM219A	RQCD1	ZNF140
ADORA3	SKAP1	AC006455.1
GLP2R	CBX5	IFIT5
SPOCD1	FAM126B	RPP14
MGRN1	KMT2C	TMEM213
LRRC38	RP11-761B3.1	EIF3F
LILRB2	IREB2	ZNF23
IL17REL	IMPDH1	RASA2
SPN	SNCAIP	NUTM2E
NMNAT3	ITGA5	FAM122A
SMTNL2	KIAA2013	GJB4
AP002884.2	DBNL	TGFBR2
APOC4	PSMD1	AADAT
COX6B1	KCNJ3	KLF9
ATXN7L3	SIRPA	RAB28
PPBP	NPC2	CNKSR3
PDAP1	AL161915.1	ZDHHC14
FBXO36	ZNF140	TNPO3
AC016586.1	AC006455.1	SMEK2
RIC3	IFIT5	RAB17
BTNL8	RPP14	SERINC5
DUSP18	TMEM213	DRAXIN
FAM153C	EIF3F	TMEM81
BABAM1	SGK2	KSR2
CIB2	ZNF23	H1F0
ADAMDEC1	RASA2	PTK2
RASL12	NUTM2E	TRIM52
TMEM213	FAM122A	STK4
ZNF704	GJB4	RAB39B
DOK1	TGFBR2	TRIOBP
AGK	AADAT	GTF2A1
NT5C1A	KLF9	A1BG
TPM4	RAB28	DST
NR2C2AP	CEP152	EIF5B
CTDSP1	CNKSR3	NOL12
ZNF140	ZDHHC14	BLOC1S1
DSN1	TNPO3	INSL4
TMEM81	SMEK2	ASTN2
SIRPB2	RAB17	GABRA1
LCE3D	SERINC5	MMP16
KLK4	DRAXIN	NIPAL3
RP11-433C9.2	TMEM81	ETV6
PRADC1	TMEM8B	UHRF1BP1
PHB2	KSR2	SPDYE1
PRSS36	H1F0	ADAT1
SOX10	EVC2	CNOT3
CD34	PTK2	CD244
C4orf50	TRIM52	DBF4B
NMRK2	STK4	ELOF1
OSCAR	RAB39B	HDGFRP3
PRCC	TRIOBP	TFE3
WFDC6	GTF2A1	CAMKK1
TOM1L2	A1BG	DSN1
EFCC1	DST	C7orf71
TSPAN11	FAM195A	ERLIN1
DLGAP3	EIF5B	SIAH3
KRTAP10-5	NOL12	ST7L
NAGA	BLOC1S1	SEZ6
SMEK2	INSL4	ISX
SV2C	ASTN2	AMMECR1
MUC5B	GABRA1	ULK2
AMN1	MMP16	GOLGA1
HES2	CDK5RAP2	ERF
C9orf147	NIPAL3	AMIGO1
GUCD1	ETV6	IPP
NUPR1	UHRF1BP1	PTPRT
B3GNT7	AGBL4	TRPV1
VPS37D	RBP1	SYNGR1
CEP250	SPDYE1	SMC3
TMEM110-MUSTN1	ADAT1	PRSS16
WNT1	CNOT3	PRKRIP1
LYZL6	CD244	DUOX1
TEAD4	COL27A1	SH3TC2
PCBD1	DBF4B	PTP4A1
TMPRSS11BNL	ELOF1	TMEM2
ABCC1	APOO	C22orf46
PGA5	HDGFRP3	EMP1
APOL1	TFE3	REL
AOC1	CAMKK1	MTDH
GJB3	DSN1	TMEM245
CBLN2	C7orf71	COL5A1
A1BG	AC099552.4	RNF2
FCRL4	ERLIN1	BEND6
DRG2	NFAT5	GOLGB1
SYNGR3	SIAH3	FKBP7
AL033381.1	C12orf55	LILRB5
IL3RA	ST7L	VEGFA
C15orf56	SEZ6	ANP32E
MOB3A	ISX	C1orf222
AC093802.1	AMMECR1	GRIN2B
FLJ27365	ULK2	ST3GAL1
BMF	GOLGA1	QSER1
IFNGR2	ERF	BCL9L
PRDX2	AMIGO1	ARHGAP19-SLIT1
ZNF446	IPP	SLC8A1
FAM83A	PTPRT	NXF1
ZNF844	TRPV1	BTRC
NOL12	SYNGR1	BRWD3
FOXI2	SMC3	HNRNPA3
RCVRN	SLC12A8	ZNF526
KCNA5	PRSS16	KIF19
NTSR1	PRKRIP1	PEPD
COMTD1	DUOX1	TMEM26
DMBX1	SH3TC2	GJA3
TLCD2	PTP4A1	AKIRIN2
BMP15	MARS	KAZN
RP11-268J15.5	AP2A1	SEL1L
KIAA1456	TMEM2	KLHDC7A
POU5F2	C22orf46	TIA1
SHISA7	ANKRD16	AP002884.2
KNDC1	EMP1	PRDM6
C10orf67	REL	TRABD2A
ZNF460	MTDH	DMRTC2
GRAPL	KIF15	LIMD1
PFDN1	TMEM245	ZFP90
PCP4L1	COL5A1	SPTLC2
KCTD21	RNF2	PLEKHG4B
BLOC1S1	BEND6	NSUN4
IGFN1	GOLGB1	ATP8A2
ZNF23	FKBP7	SIRPB2
GPR37L1	LILRB5	CYP2C8
USP6	VEGFA	HOXB5
PTP4A1	ANP32E	C1orf115
IMPA1	C1orf222	MAP3K9
ZNF862	NSUN2	KLF7
ARHGAP22	GRIN2B	EHD3
BEND6	ST3GAL1	PCBD1
SAA4	SPATS1	HTR3B
BPIFC	QSER1	SLC25A36
CYTL1	BCL9L	SNED1
PRSS16	ARHGAP19-SLIT1	PODXL
C17orf105	SLC8A1	DACT2
CD40	NXF1	MYO18B
CECR6	BTRC	CAPRIN1
SYNPO2L	BRWD3	SOX10
ANKRD39	HNRNPA3	RNF150
DRGX	TAB2	FAM169A
DAGLB	ZNF526	CDHR3
SLC4A9	EHMT1	TP73
C19orf81	RP11-444E17.6	FAM162A
ZNF469	DNAH3	STK16
OTX1	KIF19	NUDT3
CNPY3	PEPD	ADPRH
GNG12	TMEM26	ANKRD54
KLF13	GJA3	RPAP2
ZNF496	DDX4	KCNJ6
PXT1	AKIRIN2	EXOC2
APOL6	KAZN	ZNF502
BMP6	SEL1L	FAM105A
PTPRT	KLHDC7A	AL033381.1
TSPAN18	TIA1	SLC2A14
PPFIA4	AP002884.2	SPOCD1
PNPO	PRDM6	FAM84A
TBC1D13	TRABD2A	FGF12
TGFBR1	TSNAX-DISC1	ABI2
TREML2	DMRTC2	EFCC1
ANP32E	LIMD1	CMC1
CTSA	ZFP90	ERC1
ANKRD54	SPTLC2	FAM81A
ANKRD24	PLEKHG4B	BCL9
TMEM105	NSUN4	KDM3B
PLA2G2C	ATP8A2	LIMCH1
STOML1	SIRPB2	ETS2
RNF44	CYP2C8	SIKE1
LRRC2	HOXB5	ITGA10
AGER	C1orf115	CETN3
POLH	PRR26	PRTFDC1
NME1	MAP3K9	XKRX
PGA3	KLF7	RP11-363G10.2
AADAT	EHD3	CNBD1
GALNT11	GAMT	ABLIM3
PGA4	PCBD1	PAX7
AP005482.1	YY1AP1	PTCD3
HDGFRP3	HTR3B	TMEM95
LRRC55	SLC25A36	C10orf67
SH3BP2	SNED1	DUSP18
SLC17A9	FAM186B	AC010336.1
DDIT4	PODXL	LASP1
CISH	DACT2	RRP8
RPP14	MYO18B	ADD2
EXOC2	CAPRIN1	ZNF207
ST3GAL1	SOX10	NMT1
DNAH17-AS1	RNF150	RGPD6
IPCEF1	ADRA1A	EPPIN
EMP1	DHPS	CACFD1
XKR7	FAM169A	CALCR
ADD2	CDHR3	ITCH
SPRED1	HYOU1	FAM153C
NOS1	TP73	TBC1D13
FAM105A	FAM162A	TCF19
FZD4	STK16	BEND3
SIAH3	NUDT3	TRAK1
USH1C	ADPRH	OSGEP
SYT12	ANKRD54	ZNF362
HS1BP3	RPAP2	RALGAPA2
TMEM92	KCNJ6	VAPB
ARID5A	CHMP7	LSM12
MED19	EXOC2	HES2
HOXB5	AC010547.9	CELSR2
C1QTNF6	ZNF502	F2RL3
LRRN2	FAM105A	XKR4
GDNF	AL033381.1	ADCY2
IRG1	SLC2A14	PTPN9
STAP2	SPOCD1	IPPK
LAMA2	FAM84A	CD40
TTBK1	FGF12	TUBB1
MLEC	ABI2	ADAMDEC1
LRRC3	EFCC1	PRKCA
GDPD5	CMC1	CACNB2
SLC29A2	CTD-2207O23.10	RLIM
PRNT	USP54	BDNF
KCNK12	ERC1	AC024257.1
ARHGAP19-SLIT1	C14orf64	DGKZ
PKDCC	FAM81A	CLEC1A
SLC48A1	BCL9	COL16A1
C14orf177	FETUB	CEP89
BCL2L13	KDM3B	FCRL4
TNNI1	LIMCH1	KIAA1456
PHKG2	ETS2	DIP2B
PHF12	SIKE1	GALNTL6
CMTM7	ITGA10	KLK4
HPCAL4	ASCC2	ACVRL1
GPN2	CETN3	AMN1
GJB4	PDE8A	G6PC3
KLK14	PRTFDC1	CCT3
APOL2	XKRX	MUSTN1
TCAP	RP11-363G10.2	AMDHD2
PRTFDC1	CNBD1	FAM219A
C14orf180	ABLIM3	AL590452.1
ADAMTS13	PAX7	ALX3
RP11-429E11.3	PTCD3	SYT12
CX3CL1	TMEM95	IRGQ
LASP1	C10orf67	RCVRN
BTG2	COL4A3	BRCA1
HOXA7	DUSP18	BPHL
KCNK16	GK	ALPK3
WDR33	AC010336.1	HIPK1
CILP2	LASP1	HS6ST1
CSAG1	RRP8	GRK4
CRX	RP11-849F2.7	ERBB2
SFI1	ADD2	IGFBP5
VSTM1	ZNF207	NOL3
KLRG2	QARS	SORCS1
PRIMA1	NMT1	FLNB
ZNF577	RGPD6	DESI2
GPR55	EPPIN	EVA1C
FCER2	CACFD1	GLRA3
FAM47C	KLK13	BAG1
AGTPBP1	CALCR	CHD4
COLQ	ZNF814	ZNF485
TMEM184A	ITCH	EPB41L1
IL24	FAM153C	CD84
FAM131B	TBC1D13	HAUS5
TIMP4	TCF19	RGPD5
TFE3	BEND3	FAM46A
DKFZP779L1853	TRAK1	NPTX1
NPTX1	OSGEP	CLIP3
GUCY1B3	MIA-RAB4B	PRRC1
SNURF	PPP1R21	RP11-114H20.1
GLTPD1	PIK3C2G	ERN2
CLPP	ZNF362	ATXN7L1
FUT11	RALGAPA2	TRIM11
ERF	VAPB	MRPS18B
CASP6	LSM12	DOK1
FADD	HES2	TOB2
HTR3B	TP53BP1	APBA1
TMEM63C	CELSR2	TRIM62
ZNF502	F2RL3	RAD54L2
IMPDH1	TRDMT1	LRRC2
METTL6	XKR4	RGPD8
KCNC1	ADCY2	NUP153
TRIM49C	LRRC49	TSHZ2
TRIM49	SLC25A26	KIAA1549L
AARS2	PTPN9	STAC
C17orf62	IPPK	DRGX
ZNF692	PLXNB1	SLC7A6OS
GRIK3	ZSCAN32	FTO
PPP1R1B	ATP2B1	RAD1
LARGE	CD40	PRMT3
AHI1	TUBB1	CD34
C4orf19	ADAMDEC1	ANKRD39
MTF1	PRKCA	C15orf27
CLVS1	CACNB2	SMG1
CCL5	RLIM	GEMIN7
THBS3	BDNF	ZNF500
LILRB4	WDR16	SYN3
PEX14	AC024257.1	AC093802.1
CAMKK1	DGKZ	SLC4A8
RSPH6A	CLEC1A	GALNT1
TIGD3	USP28	ZBTB37
CLDN16	COL16A1	CAMK1D
PEPD	CEP89	KIAA1045
ATP6V1D	FCRL4	KLB
KLF14	KIAA1456	PLXDC2
ANKRD23	DIP2B	NKD1
HDGFL1	GALNTL6	LIG3
CD74	KLK4	DHX40
HBQ1	ACVRL1	PPM1A
PTK2	AMN1	IFNAR2
C7orf71	G6PC3	ZNF496
DCD	MYB	SYNPO2L
TMEM234	CCT3	CBLN2
AL590452.1	MUSTN1	ELMO2
AC079602.1	AMDHD2	CCDC120
CNBD1	FAM219A	ATRN
SERPINA9	AL590452.1	RBM25
TCF7	ALX3	FAM92B
C14orf2	SYT12	PAPL
GPR63	IRGQ	IL24
KIAA1644	CFLAR	ATP11C
RBM41	KCNMA1	KIAA0930
SPR	RCVRN	UBASH3A
ARRDC2	BRCA1	NFATC2IP
COL23A1	BPHL	ATN1
SYN3	ALPK3	APOC2
TMEM242	HIPK1	SH3BP2
ZFYVE28	HS6ST1	PHF12
LIF	GRK4	CASP6
ZNF362	ERBB2	HS3ST2
ANGPTL6	IGFBP5	TMEM242
DKFZP434E1119	NOL3	C22orf39
TNFAIP3	SORCS1	KIAA1377
RASL11B	PAEP	ZBTB8B
LZTS1	FLNB	TSR2
KLF9	DESI2	TNFRSF11A
ITGA5	EVA1C	CBX6
TUSC5	PLEKHA7	SLC14A1
RP11-247C2.2	GLRA3	TSPAN11
C1orf158	BAG1	TM9SF4
FAM53C	CHD4	ETS1
ZNF786	ZNF485	CIT
MAMLD1	EPB41L1	HECW2
ZBTB44	CD84	HOOK3
TMEM221	HAUS5	RC3H1
ZMAT3	RGPD5	CTDSP2
BRWD3	FAM46A	SPECC1
CST9	NPTX1	RBM14
KIAA2013	CLIP3	CDK18
RDH13	PRRC1	RABGAP1L
SEMA4A	RP11-114H20.1	NMNAT3
ZFP90	ERN2	UBN2
ZNF397	ATXN7L1	FAM53C
NINJ1	TRIM11	PA2G4
VWA1	MRPS18B	SV2B
ZNFX1	DOK1	DSG2
ZNF346	TOB2	MMP8
TRIM35	APBA1	NFIC
C20orf202	DHX35	PTAR1
C4orf51	SP4	DGKH
C15orf27	TRIM62	NRF1
SPTLC1	RAD54L2	FDX1L
TSHR	LRRC2	NOS1AP
L1CAM	RGPD8	FAM153A
SNX32	NUP153	COL22A1
PI4KB	FSBP	SYT7
APOC1	TSHZ2	TTBK1
AS3MT	BLM	COPZ1
CIT	KIAA1549L	MBD1
TSR2	STAC	LSM3
TMEM26	DRGX	EPHA5
LDB3	SLC7A6OS	ZNF143
CDC14B	ZNF625-ZNF20	RHOC
PSCA	FILIP1	VWA1
BIK	FTO	KDR
NXF3	RAD1	UBE4A
ATRN	PRMT3	QRICH1
APEX2	DNM1L	PIRT
APBA1	CD34	SPN
RNF207	ANKRD39	DIS3L2
GREM1	C15orf27	PDAP1
TOR4A	SMG1	MYLK2
NUS1	FLNA	ZFYVE26
C1orf61	GEMIN7	TMEM110-MUSTN1
KLHDC7A	ZNF500	NUDT16
PPP4R4	SYN3	KLK10
MICALCL	AC093802.1	NCOA1
CD300A	SLC4A8	KCTD21
PNMA3	APC	KIAA1161
TNPO3	GALNT1	AP000679.2
NRIP3	RAD21L1	TAB3
EPDR1	ZBTB37	C15orf56
NIPAL3	CAMK1D	ITGA8
SHFM1	KIAA1045	TPRG1
MLC1	KLB	SORD
JARID2	PLXDC2	PTCD2
HCG27	NKD1	TCTN1
MTRF1L	LIG3	ARRDC5
PLEKHM1	DHX40	LRRC55
GTF2A1	PPM1A	MED29
KLHDC8A	IFNAR2	OXSR1
H1F0	ZNF496	RP11-276H1.3
HELLS	SYNPO2L	IMPA1
CTD-2616J11.4	EFCAB5	ZC3H10
FBXO41	CBLN2	DNMT1
GPX8	ELMO2	L2HGDH
PPP2R2C	FAM184A	C15orf39
OSGEP	APOC4-APOC2	NARF
TRAM2	CCDC120	NRIP3
PARM1	ATRN	S100A7
CPNE2	RBM25	TBC1D16
SDS	FAM92B	KIF6
ANKRD63	PAPL	RASEF
FAM92B	IL24	MOGAT3
TRMT2A	ATP11C	DUSP14
MED29	KIAA0930	MTF1
AK4	UBASH3A	VPS53
NUP62	NFATC2IP	DISC1
NDST1	ATN1	RRAGD
PA2G4	ERCC3	PFAS
JAKMIP2	SPATA33	FAM83A
KDM8	APOC2	USP6
TEAD3	SH3BP2	KHNYN
CD1C	WHSC1	NOS1
BBS1	PHF12	MGRN1
SMIM12	CASP6	PPP2R1B
THNSL2	HS3ST2	CLPP
ALX3	TMEM242	TMEM44
AC010336.1	C22orf39	GUCD1
PRRX2	KIAA1377	DOCK8
CHPF2	TSPAN16	CLHC1
P2RY8	ZBTB8B	COLQ
NXF1	TSR2	GNAL
CD244	TNFRSF11A	RP11-268J15.5
AC135983.2	CBX6	CPEB4
GMPS	SLC14A1	ZNF577
JUND	TSPAN11	FAT3
VEGFA	TM9SF4	PBX3
PRKCA	ETS1	PEX26
LILRB5	CIT	AC132186.1
RIPPLY1	CNOT4	IL2RA
SORD	HECW2	B4GALNT1
CST3	HOOK3	VPS35
CTD-3074O7.11	RC3H1	LARGE
ELMO2	CTDSP2	MALT1
SIRPA	SPECC1	USH1C
E2F2	RBM14	NCALD
FAIM2	CDK18	STT3A
GADD45G	RABGAP1L	USP38
DMRT2	FAM120C	SMTNL2
KLK10	NMNAT3	SEMA5B
SMPD1	UBN2	RWDD1
PRMT3	FAM53C	DCAF8
TGFBR2	PA2G4	GABBR1
RGS4	SV2B	SCUBE1
SLC25A22	DSG2	SLC46A1
SRL	MMP8	BID
KIAA1755	NFIC	RSPRY1
WDR6	PTAR1	RP11-429E11.3
C6orf120	SPAG16	ZBTB20
DDX11	DGKH	COL4A4
KLRC3	NRF1	TNFAIP2
SLC25A34	FDX1L	RGS16
NEDD8	NOS1AP	ZNF618
FSCN3	FAM153A	CRX
LEPROT	CTD-2369P2.10	FAM127C
CACNG8	COL22A1	ZNF24
CDR2	SYT7	CREB3L1
PRAM1	ARID1A	TSPAN31
RRP1	TTBK1	IRAK2
MAU2	COPZ1	ZMAT3
IL16	MBD1	KRI1
CYB561	LSM3	SPTBN2
MAT1A	EPHA5	ZFP30
FAM153A	ZNF143	NDUFA4
CHMP2A	RHOC	RHOF
KRTAP5-8	VWA1	MAU2
TRAPPC6B	KDR	TMEM92
CTNNBL1	UBE4A	FAM131B
LRP2BP	QRICH1	LYZL6
ENTPD2	PIRT	CLDN9
RPL37	SPN	SLC26A9
EIF4EBP2	DIS3L2	CSRNP3
SLC7A6OS	PDAP1	GSK3B
SLC41A1	MYLK2	ARHGEF39
CLEC1A	URI1	KCTD20
PPP1R27	ZFYVE26	NAGA
KLHL12	GORASP2	RAB5B
DENND3	TMEM110-MUSTN1	PLEKHG3
TUBB1	C5orf58	AMOTL2
PPP1R16B	NUDT16	PLCB2
GPR75	KLK10	C17orf105
MICU1	DCLK1	HCG27
CLDN2	NCOA1	STK36
TNFAIP2	KCTD21	KIF11
IL2RA	KIAA1161	EIF4E
NPFFR2	AP000679.2	FHDC1
RP11-204N11.1	TAB3	AC010441.1
ASGR1	C15orf56	C6orf132
GJA3	SMARCAD1	VPS33B
GBA	ITGA8	MINK1
LRP4	TPRG1	SYK
DUSP26	SORD	C21orf58
ST3GAL5	PTCD2	SPR
SCO1	TCTN1	COL4A6
MYD88	ARRDC5	EPHB3
CNOT3	LRRC55	AGO3
ST8SIA3	MED29	PSAPL1
ABLIM2	OXSR1	MCM8
TRIM52	RP11-276H1.3	DOLPP1
EMP2	IMPA1	NFYA
TM4SF1	CORO7-PAM16	FBXO9
C1orf204	PDE4DIP	TREML2
ULK2	ZC3H10	STAP2
PQLC2	DNMT1	AKAP8
MITF	TRMT11	ZNF346
EIF4E1B	L2HGDH	IL17RA
CALN1	C15orf39	FOXI2
UBE3B	NARF	SERINC1
PCNP	NRIP3	SLC4A9
CCDC69	DBF4	CASP14
ISG20L2	S100A7	KIAA1875
RP11-451M19.3	CAGE1	SLC41A1
ARMC7	TBC1D16	RNF213
SHPK	KIF6	LDLRAP1
TRPV1	RASEF	RNF145
PREB	MOGAT3	PEAK1
ARRDC5	DUSP14	ARL11
TRUB2	MTF1	ZNF529
RABGAP1L	VPS53	METTL6
RNF2	ANKRD27	SEC22C
USF1	DISC1	PGPEP1
CTXN3	NPAS4	SRRM4
PSMC4	RRAGD	CIB2
FAM49A	PFAS	SPATS2
B4GALT4	FAM83A	TIRAP
SPRR2G	USP6	TTLL6
TRMU	KHNYN	SULT1A1
TRIM44	NOS1	DEPDC5
CALCR	MGRN1	RASL11B
AC132216.1	PPP2R1B	FLT1
ABHD14B	CLPP	CXorf38
KIF1A	TMEM44	RIMKLA
KBTBD2	GUCD1	GMPS
SHPK	DOCK8	BMP6
NARF	CLHC1	ATG7
B3GNT3	AEBP1	IBA57
PFAS	MMP28	ZSCAN2
GGTLC1	COLQ	POMT2
ZNF33A	GNAL	TUBGCP5
C1orf226	RP11-268J15.5	GEMIN6
SCAMP4	CPEB4	TEAD4
SNAPIN	ZNF577	FAM127B
BCAR1	SOGA1	AGK
POU5F1B	FAT3	KLHDC8A
PLEKHB2	PBX3	C3orf17
PVR	REG4	FAIM2
CACNG1	PEX26	SCUBE2
BEST4	AC132186.1	GDPD5
AC002472.13	IL2RA	TRIB2
HIPK2	B4GALNT1	UGGT1
C3orf72	STRC	ZNF747
ARL11	VPS35	VWDE
TM7SF2	ATP6V1G2-DDX39B	HMG20A
AL161915.1	LARGE	SIDT1
EFNB1	MALT1	RBM28
CHRNB2	USH1C	RAB3C
KLHL42	NCALD	DENND1C
TXK	STT3A	DPH3
VAX1	USP38	NEBL
PRSS33	SMTNL2	C1QTNF2
SLC13A2	SEMA5B	POU5F1B
ALX4	RWDD1	CLMN
MTMR11	DCAF8	DIS3L
HDAC11	OBSL1	TTBK2
PET100	GABBR1	DIXDC1
APOBEC3F	SCUBE1	SENP1
MAPK14	SLC46A1	CUEDC1
ELAVL3	SCNN1A	USHBP1
TMEM245	BID	NBPF1
LRRC1	ALPK1	KPNA6
CBL	USP10	ZNF544
ZNF783	RSPRY1	MMP19
PPT2	RP11-429E11.3	TOR1AIP1
AC006132.1	ZBTB20	C1orf21
ROPN1	SLC26A7	TBPL1
LMF2	COL4A4	CACNG8
NLGN3	TNFAIP2	HIF1AN
STAC	RGS16	CNPY3
SNN	ZNF618	HEATR5A
ASF1B	CRX	SLC2A3
ALPP	FAM127C	DUOX2
KIAA1257	ZNF24	RAD9A
DKFZP434H0512	CREB3L1	TMEM194A
ZNF143	TSPAN31	OSCAR
RRP36	IRAK2	ATG9B
CD177	ZMAT3	GPRIN2
HOXB1	KRI1	LRRN2
KIAA0930	SPTBN2	RABL2A
KDELR1	ZFP30	RALGAPB
DCTN5	NDUFA4	CTDSP1
UBL4A	RHOF	MOB3A
SRF	MAU2	MAP4K5
TPGS1	TMEM92	DYRK4
KCNQ3	FAM131B	LAMC1
C19orf35	LYZL6	ARHGAP12
SLC30A2	CLDN9	PPP2R2C
CD1D	SLC26A9	AGPAT6
POU3F2	CSRNP3	ZEB2
EVC	GSK3B	JPH4
PINX1	ARHGEF39	IGFN1
TWIST2	KCTD20	ANKRD26
SLC25A45	NAGA	SRL
GRK4	RAB5B	SV2C
ATF3	PLEKHG3	BACH2
NKD1	AMOTL2	FBXW4
MTUS2	PLCB2	TBL1XR1
HAP1	C17orf105	TMEM106A
CAPN10	HCG27	ZNF426
ZBTB32	STK36	CUX1
HSD17B8	KIF11	YWHAB
ABCC12	EIF4E	OSBPL10
PSME3	FHDC1	MMP24
TIMM9	AC010441.1	BDKRB2
C11orf48	C6orf132	NECAP1
LAIR1	VPS33B	GLP2R
SCNN1D	PTPN23	ZNF385A
IPO8	MINK1	OARD1
MOB3B	SYK	EFNA5
SLC8A1	C21orf58	CDHR1
KCNJ3	SPR	LMLN
C18orf56	COL4A6	BICD2
ZNF415	EPHB3	FAM3A
TTC30B	GSN	ACSBG1
KIAA1161	AGO3	URGCP
ANKRD13D	PSAPL1	GTF2H5
ERC1	MCM8	TAF1
PSENEN	DOLPP1	PIK3C3
LDLRAP1	NFYA	GPN2
ONECUT3	CHMP4A	ZNF592
DBNDD1	FBXO9	MYO18A
CSMD1	ZEB1	TMEM178B
SCN2B	TREML2	CRISPLD1
MYO18A	STAP2	ARHGEF15
KCNJ5	MON2	NTNG1
AC023590.1	AKAP8	BMF
KIF19	ZNF346	UBQLN2
KHDRBS1	IL17RA	SHE
PBX3	FOXI2	PPP2R3A
LLPH	SERINC1	PSMC6
DMRTC2	SLC4A9	CNTN2
UBE2G2	RP11-296A16.1	PTBP2
CDKN2AIPNL	CASP14	APOL1
AC132186.1	KIAA1875	ASAP3
ZNF426	SLC41A1	C2CD2L
TIFAB	RNF213	H6PD
CAMK2A	LDLRAP1	FAM115A
IQSEC3	SLC4A3	ZNF446
DES	RNF145	CHRM3
DNAJC22	COL19A1	POLR3D
TANC2	IMMT	BTNL8
RBM33	SLC37A3	MBOAT4
QRICH1	IL31RA	DKFZP434H0512
BCL9	PEAK1	ZNF844
TSKU	ARL11	SEMA4A
ZNF597	ZNF529	NCMAP
CAPS	METTL6	TRIM49
GRASP	RGPD1	HIPK2
ASB18	SEC22C	IPCEF1
CSDC2	PGPEP1	TMEM64
PRDM8	SRRM4	NPFFR2
BTF3L4	CIB2	PYGO2
JDP2	SPATS2	C14orf1
MAN2A1	TIRAP	TMEM159
C16orf95	TTLL6	MLEC
TNFRSF13C	SULT1A1	SLC16A2
CACNB1	DEPDC5	C16orf45
TRH	RASL11B	ABCF3
HIGD2B	FLT1	ZBTB25
HOXC13	CXorf38	PELP1
THBD	RIMKLA	SLC43A2
NACC1	GMPS	FMN1
ABHD2	BMP6	LPCAT3
LRRC25	SHBG	FAM184B
TTYH3	ATG7	SMIM3
C16orf45	IBA57	CCNC
NFYC	ZSCAN2	PLD5
CKMT1B	POMT2	WFDC6
ECSIT	TUBGCP5	ZNF862
MTBP	GEMIN6	NDC1
NIPSNAP1	TEAD4	ARID5B
SF3A3	FAM127B	SNURF
SEC22C	AGK	DYNC1LI2
RUNX3	PALB2	RPL28
RASA2	KLHDC8A	CCDC149
GRIN2B	CATSPERB	SCYL3
SLC2A14	C3orf17	ANKRD24
RALGAPB	FAIM2	CAPZA2
CTD-2330K9.3	SCUBE2	CACNA1E
FAM83F	GDPD5	ZXDC
HAUS2	TRIB2	EIF3H
TNFAIP8L1	UGGT1	B3GNT9
LYRM2	REV3L	GPR63
RASSF2	ZNF747	HAUS2
FAM162A	VWDE	CLPB
GALNT10	HMG20A	SARM1
BOD1L2	SIDT1	HUWE1
TMCO2	RBM28	CLVS1
ADORA2A	RAB3C	PAX8
CENPO	DENND1C	PRPSAP1
VPS26B	DPH3	ORAI1
NRF1	NASP	GPRC5B
ZNF738	NEBL	LOXL3
ARRB1	C1QTNF2	AMOTL1
THY1	POU5F1B	MAGIX
MALT1	CLMN	OPA3
HDDC3	APIP	C11orf88
C19orf73	DIS3L	DDX19A
KCNAB1	TTBK2	LGI2
ACSBG1	DIXDC1	VPS9D1
RP11-178L8.4	SENP1	KCNB1
SLC9A1	PATL2	SLC16A9
SDIM1	CUEDC1	MAP4K1
SPP2	USHBP1	KLHL42
TRABD2A	NBPF1	IGSF10
DSG2	VEZT	USP45
BAK1	KPNA6	NONO
NCMAP	ZNF544	ZNF880
LIMK1	MMP19	MB21D2
MPP2	TOR1AIP1	RAPGEF3
FBXW4	AUP1	RBM20
SAP30BP	ELP3	EXOC6B
DIS3L	C1orf21	SEMA5A
GPD1	TBPL1	INO80
RAB37	CACNG8	LDLR
NPTX2	HIF1AN	PPFIA4
TMEM106A	CNPY3	RP11-944L7.5
FBXL16	HEATR5A	RPL37
GLRA3	SLC2A3	POU3F2
C5orf24	DUOX2	LCE3C
PECR	RAD9A	C17orf58
PNPLA3	SIK3	CREB1
MAVS	TMEM194A	MPHOSPH9
TLDC2	OSCAR	MYRF
IPPK	ATG9B	ZNF250
B3GNT9	GPRIN2	TRAPPC6B
PIRT	BMP1	LINC00999
POMGNT1	UPB1	BLCAP
PLCB2	LRRN2	TRUB2
PLEKHG7	RABL2A	FAM19A1
HYAL2	RALGAPB	RP11-192H23.4
RP11-276H1.3	CTDSP1	FAM110C
SAMD14	MOB3A	APOL2
MUC15	COL4A5	C19orf81
ALS2CR12	MAP4K5	LARP1
NPW	RGPD2	HS3ST4
AC027307.3	DYRK4	AC105020.1
AC016559.1	COL10A1	C8orf58
FAM107A	LAMC1	RAB31
ADPRH	ARHGAP12	ANKRD12
GABRA1	PPP2R2C	ZNFX1
SPIN2A	AGPAT6	MTPAP
NGB	ZEB2	MCM9
COA4	JPH4	NPC1L1
SLC46A1	IGFN1	IRAK3
FOXO4	DOCK2	CLVS2
SEZ6	ANKRD26	C1orf109
CDHR3	SRL	LDHC
SLAMF8	C21orf88	TM4SF1
NOS1AP	SV2C	JAKMIP2
TREM2	BACH2	RHOBTB2
SFTPD	FBXW4	BCL2L1
PLEK	TBL1XR1	THAP6
CYP1A2	TMEM106A	TARBP2
TOB2	ZNF426	DNAJC10
TOM1	CUX1	ETV1
IQCC	YWHAB	HSPBAP1
S100A2	PRB2	SNX27
TMEM253	OSBPL10	ABCA3
RUFY4	MMP24	SPRN
RP11-422N16.3	BDKRB2	KCNQ3
KRI1	NECAP1	TCAP
PLAT	GLP2R	HNF1A
TXN2	AKAP8L	MTOR
SCUBE1	ZNF385A	POLH
BHLHA15	TAF1C	CSRNP1
CMTM3	OARD1	FAM153B
DIS3L2	EFNA5	SERF1A
TAL2	CDHR1	AGAP1
MGLL	LMLN	NLE1
ALPL	BICD2	MTERF
ZNF880	FAM3A	ZNF483
AC079210.1	ACSBG1	KHDRBS1
RP11-625H11.1	URGCP	RP11-433C9.2
LONRF2	GTF2H5	PPIP5K2
THSD4	TAF1	PIP4K2B
AC010441.1	PIK3C3	TMEM98
HMG20A	ARHGEF40	SMURF1
SMIM3	GPN2	EPHA7
MB21D1	ZNF592	PARP11
SDCBP2	MYO18A	PLEKHG7
THRA	TMEM178B	TG
GLIPR2	CRISPLD1	C6orf222
RPL7L1	ARHGEF15	NDUFB4
NPC1L1	NEK5	TSHR
RAB39B	NTNG1	TBC1D22B
C19orf53	BMF	C6orf223
SLC25A42	UBQLN2	APOL3
KRT72	SHE	INO80D
C17orf58	PPP2R3A	CACNA2D4
SEZ6L2	PSMC6	GP6
KIAA1191	CNTN2	ZNF558
KIAA1462	PTBP2	ENTPD2
PPM1F	APOL1	VWA3A
LYPLA1	ASAP3	ALPL
CD99L2	C2CD2L	MCU
B3GALT5	H6PD	AC079602.1
FAM198B	FAM115A	C11orf48
TMEM95	ZNF446	GALNT6
ZMIZ2	CHRM3	SIRPB1
ACVRL1	POLR3D	DGKB
MAB21L3	BTNL8	PROSC
AGPAT4	MBOAT4	SHCBP1
RIT1	DKFZP434H0512	TEAD3
FLT1	ZNF844	CACNB1
VOPP1	SEMA4A	DMRT2
ADORA1	NCMAP	INADL
KCNS2	TRIM49	MS4A7
TRIM62	TLL1	NFASC
SEC13	HIPK2	AKAP2
PUSL1	IPCEF1	PDS5A
PRCD	TMEM64	DAPK2
C15orf62	NPFFR2	RAB11FIP4
KCNIP3	PYGO2	SLC7A6
FAM124B	RBM6	ZNF609
TPM3	C14orf1	SPRY4
DOCK8	NPHP4	AC027307.3
ARNT2	TMEM159	LIMD2
ANP32B	MLEC	DNAJC13
IGFBP5	SLC16A2	CECR6
FOXRED1	C16orf45	LARP4
CYFIP2	PKHD1	CLCN6
EPOR	ABCF3	SLC5A8
DUSP14	ZBTB25	LRP4
ZBTB25	PELP1	CHST11
ZDHHC11B	SLC43A2	SMPD4
SPA17	FMN1	MTRF1L
IREB2	LPCAT3	PNP
SEC24D	TTLL7	RNF144B
SLC16A1	ACE	AS3MT
ZBTB8B	ACE	TMOD1
ERLIN1	MACF1	NTRK2
EVA1C	BRAF	KIF1C
FAM153B	KCNAB3	FBXL4
ZDHHC23	FAM184B	NIN
SEL1L	C2CD3	PLEKHG1
CDV3	SMIM3	PRKAR2A
CTD-2054N24.2	PROSER1	ELAVL2
C17orf103	CCNC	PARM1
CELSR2	PLD5	WWTR1
TIA1	WFDC6	AGER
AC132872.2	ZNF862	KIAA1958
DEXI	FBXO43	ATG9A
PTPRJ	PLCH1	CTSA
SYNJ1	NDC1	LRRC32
MS4A7	ARID5B	SPHKAP
CXorf36	SNURF	GRIN3A
SPTLC2	DYNC1LI2	DHRS3
EPHA5	RPL28	NAV1
SOCS5	CCDC149	SLC22A9
TBXA2R	SMC4	DENND5B
TRAK1	SCYL3	FAM155B
PARG	ANKRD24	NCAPD3
CPA1	CAPZA2	CCNT2
CREB3L3	MYLK	ZNF74
SETBP1	CACNA1E	BTG2
TM6SF2	ZXDC	AFAP1
SLC36A1	AKR1C1	PPP6C
ANKRD6	EIF3H	CILP2
NCALD	REV1	OGFOD3
DEFB125	B3GNT9	SLAMF8
BTRC	GPR63	C14orf180
C17orf74	HAUS2	AFAP1L1
CXorf56	CLPB	SYNGR3
PPIE	SARM1	SFMBT2
FDX1L	CYP4B1	PALM2-AKAP2
GEM	HUWE1	PPFIBP1
EPHB3	CLVS1	KLHL3
LEP	PAX8	TNRC6B
TEPP	PRPSAP1	MED19
DNAJC4	ORAI1	SMG6
GSTCD	CCDC30	A1CF
RAET1E	ZNF480	AKAP13
SH3BGRL3	GPRC5B	NRP1
PLXNA4	LOXL3	COL8A2
CYP27C1	AMOTL1	SHROOM3
RHBDD1	MAGIX	ANXA11
PROSC	OPA3	TMEM169
CHRNA2	C11orf88	MKLN1
GOLGA1	DDX19A	RASSF2
CIR1	LGI2	BABAM1
ACER3	VPS9D1	ARHGAP31
MVB12B	CDH23	MECR
ZIM3	KCNB1	PTDSS1
C7orf50	SLC16A9	APOC4
DIP2B	MAP4K1	ISG20L2
SMTNL1	KLHL42	ELAVL4
PLEKHO2	IGSF10	KCNN3
AMIGO1	USP45	PCDH7
HBZ	NONO	PI4KB
UBE3D	ZNF880	CSMD1
DNAJB2	MB21D2	ELFN2
FBXL18	WDR87	TTC17
THAP6	RAPGEF3	ABLIM2
LUZPP1	RBM20	SIGMAR1
P2RX6	EXOC6B	TENM4
LIMK2	ERVV-1	SAMD12
GPIHBP1	SEMA5A	RGPD4
APLN	KIAA1841	CORO7
CLPX	RPAIN	RGPD3
AGPAT6	INO80	CSAG1
ANKRD13A	LDLR	IGF2BP1
ZNF674	PPFIA4	KLHL12
TMEM115	RP11-944L7.5	COL23A1
C3orf52	RPL37	GSTO2
FAM58A	POU3F2	ZNF555
FAM184B	LCE3C	NIPSNAP1
SPSB4	C17orf58	NKAIN4
LHFPL2	TCP11L2	SLC29A2
HMGN4	CREB1	ST5
ACBD7	SAMD7	ZNF699
AIPL1	MPHOSPH9	PRX
LRRC57	RNF31	SLC9A4
ELMSAN1	MYRF	RFT1
AC009365.3	ZNF250	DFFA
KIRREL	TRAPPC6B	B3GNT3
F13A1	LINC00999	JDP2
SLC9A4	CUL2	CBL
FZD10	BLCAP	PIK3R5
SRM	TRUB2	SRCIN1
TNFRSF9	ADHFE1	C19orf35
OXSR1	FAM19A1	WDR33
LL22NC03-63E9.3	RP11-192H23.4	KLRG2
GJB6	FAM110C	FRZB
STK24	APOL2	KIAA1755
PRAF2	C19orf81	CD1D
RIPK3	ATG16L2	RAB10
COL20A1	LARP1	CAPN10
SLC5A9	HS3ST4	PRNT
NDUFA4	AC105020.1	PNPO
ITPRIP	INTS6	AKNA
CYB561D1	C8orf58	ZMYM3
OPN4	RAB31	SOCS5
RASA4B	ANKRD12	ENGASE
ZNF19	ZNFX1	TTC30B
PLEKHB1	MTPAP	MAN2B2
PRR11	MCM9	CTDSPL2
CTA-299D3.8	NPC1L1	PRPF38A
TIGIT	CNOT8	LMOD1
LY86	IRAK3	C10orf25
PROB1	CLVS2	FAM227A
ADM2	C1orf109	CCBE1
SMIM7	LDHC	PLEKHG2
GGTLC2	RPSA	PPM1F
MAP4K1	TM4SF1	CC2D1B
C11orf82	JAKMIP2	FZD4
PGPEP1	RHOBTB2	SKP1
RXFP3	ZNF687	WDR31
OSR2	SUPT20H	CDK16
RRAS	DMBT1	CDC20B
AC003102.1	BCL2L1	FBXO28
MEF2BNB	THAP6	TXNDC9
CYB5R2	TARBP2	RPRD2
FAM46A	RP11-302M6.4	ANP32B
RGPD6	DNAJC10	LIMK2
PAX8	ETV1	OTX1
SYCN	HSPBAP1	GSTCD
C11orf88	SNX27	WAC
RGPD5	CYP4F12	RSPO3
COL9A2	ABCA3	EPOR
HNF1A	SPRN	MUC5B
NBPF10	TIMM21	CREBBP
TRAPPC9	KCNQ3	GUCY1B3
VN1R1	RP11-697E2.6	BTF3L4
DGKB	LPCAT1	NSD1
TOMM40	TCAP	PIK3R1
COL4A4	HNF1A	ARID3B
KPNA6	MTOR	AHSA2
PRKRIP1	POLH	ACVR2B
TMEM44	CSRNP1	SMYD4
OVCA2	FAM153B	PAG1
COQ6	SERF1A	ANKRD11
AF196779.12	AGAP1	RGS4
MINK1	NLE1	DLGAP2
WDR45	MTERF	METTL2B
NCOA1	ZNF483	C10orf2
AC105020.1	KHDRBS1	CD69
CINP	RP11-433C9.2	CHDH
DMKN	PPIP5K2	BAG2
GRB2	PIP4K2B	NME6
RAD9A	TMEM98	MGLL
CNR2	SMURF1	FAM86A
TMEM201	EPHA7	PLEKHO2
CHRNB4	PARP11	DDIT4
ABCA3	PLEKHG7	FNDC1
EXD2	TG	PSD4
FMO2	C6orf222	EFNB1
PLCXD2	NDUFB4	HMGCR
SH2D6	TSHR	C1orf226
TLR10	MZB1	BDP1
IL10	TBC1D22B	USP31
BRMS1	C6orf223	DHODH
CD53	TNFRSF13B	LYRM2
COX6B2	DNHD1	RER1
URGCP	ASAP1	UNC5CL
PPIL4	CELF4	PNMA3
ZIC1	SLC35B1	ABCG4
CHD1	APOL3	SDC2
AP000679.2	INO80D	CNOT2
PRPF4	CACNA2D4	KALRN
DNAJC30	GP6	FADD
PRSS46	ZNF558	PRKX
SEC14L6	ENTPD2	TMPRSS11BNL
MBTD1	VWA3A	PRUNE2
CCNC	COL4A1	CLSTN2
FAM227A	ALPL	APPBP2
ZNF772	VWA3B	EMR2
C4orf45	MCU	TXK
FAM180A	AC079602.1	CORO1C
ITGA10	ATP5G2	PIP4K2A
AC006455.1	C11orf48	TACC1
NOS3	GALNT6	EHD4
TBC1D9B	SIRPB1	PIK3R6
ZNF75A	DGKB	FAM104A
DAZAP1	PROSC	INTU
ST5	SHCBP1	ZFAT
KAT8	TEAD3	MPLKIP
TMEM169	CHRD	CACNB3
2021-09-09	CACNB1	CYP1A2
GFM1	DMRT2	UMPS
GPR161	ZNF142	BIRC3
QSER1	INADL	SLCO5A1
STC1	MS4A7	OPN4
AC110781.3	NFASC	ANKRD49
RP4-758J18.2	AKAP2	DCTN5
TMEM178B	PDS5A	FAXC
SLC31A2	DAPK2	ATRX
VPS36	RAB11FIP4	TMEM204
EHD4	SLC7A6	SH3PXD2B
CD276	IL4R	CCDC104
DNPH1	ZNF609	C2orf68
AC013269.5	SPRY4	C3orf52
MYOM3	AC027307.3	PYROXD2
NLRP4	LIMD2	KIF1A
PHF2	DNAJC13	PAK6
PRR15L	CECR6	IQCE
TAS2R5	LARP4	CASP2
C20orf194	CLCN6	LPP
TMEM204	SLC5A8	LIMK1
PLD5	PPFIA3	PRDX2
RAB8A	LRP4	F11
PANK2	CRB1	BMS1
HARBI1	CHST11	SNX1
BSND	SMPD4	GPRC5A
EMILIN3	MTRF1L	BMPR1B
ARHGEF39	PNP	C9orf114
FOXC2	RNF144B	OXGR1
FKBP14	AS3MT	SMIM12
OR9Q1	TMOD1	MEF2D
CXCL17	NTRK2	PPIA
C1orf222	KIF1C	TCF21
SOCS2	FBXL4	COMTD1
SETD8	NIN	FAM127A
CDH24	PLEKHG1	LPHN3
CD58	CDHR5	HNRNPC
ATP11C	PRKAR2A	SLC6A3
MAFF	ELAVL2	YIPF4
ATOX1	PARM1	TXLNB
IFIT5	WWTR1	PTCD1
WNT8B	AGER	RAG1
MTRNR2L5	KIAA1958	XK
GABRR1	ATG9A	SHISA7
ANKRD42	CTSA	AMER1
C16orf46	LRRC32	CDR2
NCF2	PPP1R15A	THOC7
PAX7	SPHKAP	KLRG1
IKBKB	GRIN3A	GPR55
ATG9B	DHRS3	ASXL2
C6orf132	NAV1	TUB
TRIM72	SLC22A9	SLFN5
PXDC1	DENND5B	GABPA
BPIFA2	FAM155B	MYH11
H2AFX	HACL1	C8orf31
TGM5	NCAPD3	CINP
MAP3K6	CCNT2	ANO5
AC008060.7	PMFBP1	FLJ20306
SEMA3G	ZNF74	C1RL
C1orf111	BTG2	RASA4
NPLOC4	AFAP1	NFYC
RIMS4	PPP6C	KLHDC8B
ZXDC	TMSB15B	AHI1
SKA3	COL7A1	KCNA6
NRP1	CILP2	KCNK12
MLXIPL	OGFOD3	ASB1
AC124890.1	SLAMF8	CST9
SNED1	C14orf180	TBC1D30
AWAT1	STARD8	THBS1
FAM169A	AFAP1L1	COG8
DPEP1	SYNGR3	GRAMD1B
TULP3	SFMBT2	TGM5
ADAT1	PALM2-AKAP2	ST3GAL5
GEMIN6	BRD8	VDR
TMEM68	PPFIBP1	TMPRSS11B
CALCOCO1	FBXW10	PREX2
UPK2	KLHL3	PPARA
VPS51	FAM81B	SNX19
RGL3	TNRC6B	EMILIN3
AARD	EIF4E2	VWC2
AL020996.1	MED19	C17orf72
ZNF805	SMG6	HOXA7
HLA-DOA	A1CF	PPBP
CCDC177	AKAP13	CHRM1
C16orf59	NRP1	TMEM192
BICD2	COL8A2	C2orf71
HLA-DMA	SHROOM3	RBL1
BAI2	CACNA1C	CXCL17
SMCR8	ANXA11	ASIC2
TTPAL	TMEM169	NR5A2
STARD3	MKLN1	UBR1
ZBTB37	RASSF2	MECP2
FLJ45079	BABAM1	PTPRB
HRCT1	ARHGAP31	WWP1
STAT1	MECR	RANBP10
POMT2	PTDSS1	SMARCC2
SMPDL3B	APOC4	RNF170
GLYAT	ISG20L2	EGFR
WDR31	ELAVL4	SFI1
CABP1	KCNN3	KIAA1462
MAK16	PCDH7	TNFAIP8L1
CYP2W1	PI4KB	PTBP3
CERCAM	CSMD1	RTN3
OXTR	ELFN2	KIAA1199
TBC1D24	TTC17	CHD1
FAM57B	ABLIM2	SRRD
SMPD3	LILRB3	ZNF627
LARP1	SIGMAR1	KRTAP10-5
KIAA1875	TENM4	CLDN16
KIF12	SAMD12	CDH1
GLIS2	RGPD4	OSR2
C9orf69	CORO7	MYOM3
BEAN1	PTPRO	PON3
C1orf228	EPB41L4B	TECPR2
BATF2	RGPD3	SYT2
FOXJ1	CSAG1	MTR
RAB1B	AP4M1	KRT222
SLC50A1	IGF2BP1	RAB11A
AC024257.1	KLHL12	ACACA
SMURF2	COL23A1	SYNE2
MAD2L1BP	GSTO2	ADAMTSL5
RBM48	ZNF555	PPP1R3E
COA5	NIPSNAP1	CSTB
AC104667.3	NKAIN4	RHOBTB3
C1QA	SLC29A2	C6orf120
ZNHIT1	ST5	IQCC
RHBDL1	ZNF699	SRSF1
NMNAT2	PRX	MMP25
RBM14	SLC9A4	NCKAP1
GDAP2	RFT1	UPF2
LAMC1	DFFA	SLC17A1
ITGA8	B3GNT3	YKT6
TEN1	JDP2	NLGN3
AMMECR1	NEK11	PRR14L
DAPP1	CBL	ANKRD13A
C9orf169	PIK3R5	LGALS3BP
C15orf52	RP11-180C1.1	PLEKHM1
TNRC18	SRCIN1	VCPKMT
EIF3I	C19orf35	SCARB2
CTAGE1	SORBS2	IFFO2
MAP6D1	PRDM2	TMEM237
TIRAP	WDR33	BMPR1A
NR2F6	KLRG2	VPS36
PODXL	FRZB	COL6A5
TBC1D16	KIAA1755	RUFY4
ZNF449	CD1D	WDR82
XKRX	RAB10	SERPINE1
AKNA	QRFPR	GJB3
TMEM2	CAPN10	ZNF786
EHD3	PRNT	PFDN1
PILRA	PNPO	SLC10A1
SNX27	AKNA	MTA3
DSCAM	ZMYM3	SERF1B
CXCL13	EXOC3L4	CASK
ST6GALNAC6	SOCS5	KIAA1024
MEX3C	DACH2	TIMP4
LILRA2	BUB1B	G2E3
IPP	CLK1	STOX2
DYNC1LI2	ENGASE	FOXO4
PSEN1	TTC30B	CCDC180
C11orf63	MAN2B2	SETBP1
RAD54L2	CTDSPL2	BACE2
C6orf222	PRPF38A	CLDN2
MAP2K5	LMOD1	RABEP1
C9orf141	C10orf25	AGBL5
KIAA1429	FAM227A	FBXO36
CASP14	ATG16L1	TREM2
MAFK	CCBE1	SIK2
ATOH7	PLEKHG2	CSF1
NT5DC3	PPM1F	RAD51
MC1R	CC2D1B	EFR3B
RPP25	CDH3	ALKBH8
ALG1	FZD4	MAP4K2
ZNF132	SKP1	ALPP
CD68	PCSK5	CTD-3074O7.11
ST3GAL2	WDR31	ARHGAP32
JPH2	CDK16	NCR1
HHIP	CDC20B	PAX5
SYNGAP1	AGAP8	NEDD8
PIP5K1C	FBXO28	STAC2
AMOTL2	TXNDC9	CNOT6L
C6orf223	RPRD2	AREL1
XPNPEP2	ANP32B	MYO1E
ZNF747	LIMK2	PCNP
GRAMD1B	OTX1	PLEK
STX4	GSTCD	IFNAR1
COL22A1	WAC	C11orf54
BPI	RSPO3	PRB3
C1orf109	EPOR	PRKCB
FAM218A	ZFYVE19	CISH
PRB3	MUC5B	HSF5
NOD2	CREBBP	KBTBD6
P2RX7	GUCY1B3	MRPS25
VASN	MSH5-SAPCD1	NDST1
DCAF8	BTF3L4	FRMD4A
NLRP1	NSD1	NFIA
RAPGEF3	PIK3R1	ARRDC2
ZSCAN2	ARID3B	WDPCP
KIAA1045	AHSA2	DNAJB7
HS3ST2	ACVR2B	RBFOX3
PABPC1L	SMYD4	ITPRIP
NTNG1	TFR2	NUP214
WDR93	TUBG1	MAPK14
ANKRD53	PAG1	DDX55
FAM131C	ANKRD11	PHIP
PLA2G5	RGS4	TRAPPC3
AC009892.10	DLGAP2	TNFAIP8
ZMYND19	METTL2B	NDEL1
TMEM167B	C10orf2	DCUN1D3
KCTD20	CD69	FAF1
PPP1R12B	CHDH	OPTN
HNF4A	BAG2	MPRIP
STRN4	WDR11	PANK3
ANKRD49	NME6	PSMG4
AFMID	MGLL	FAT2
RNF4	FAM86A	GAN
FAM127A	TLK1	ALCAM
IRF4	COL4A2	GPR155
NUDT10	XRN1	TSPAN14
METTL23	PLEKHO2	RAB40A
FAM110C	CCNL1	CMTR2
CES3	DDIT4	SMAD2
SV2B	FNDC1	BAI1
C2orf68	PSD4	ZNF740
RHOC	EFNB1	VPS13B
TARBP2	HMGCR	HLA-DOA
CRTC1	C1orf226	CSRNP2
VDR	BDP1	GOLGA6L2
CALCB	USP31	FAM168A
RAB40AL	DHODH	SLC5A9
SSBP3-AS1	LYRM2	ILF3
PTCD2	AMBN	GPR158
F2RL1	RER1	APOBEC3F
FANCD2	UNC5CL	RPRD1A
FXYD6	PNMA3	SPAG9
RAB11B	ABCG4	NLRC5
DESI2	SDC2	GLIPR2
SETD7	INMT-FAM188B	AHCYL2
TMED4	CNOT2	TWISTNB
S1PR3	DTNBP1	RRP7A
TK2	KALRN	SF3A1
NFAM1	FADD	DSG3
TRMT61A	RANBP2	UBOX5
LY6H	PRKX	EPS8L2
SLC30A8	TMPRSS11BNL	LONRF2
GGT1	CCDC150	CPNE3
XYLB	PRUNE2	TRIM35
LRFN5	CLSTN2	MPST
PLXDC2	APPBP2	PIK3C2A
USP22	EMR2	IQGAP1
TCF20	FBN2	PHAX
INPP5E	TXK	C17orf74
ZDHHC11	CORO1C	ASIC4
SOGA3	PIP4K2A	NF1
TMEM159	TACC1	TIMM9
C5AR1	EHD4	AKTIP
C17orf100	PIK3R6	GCN1L1
STAC2	FAM104A	LZTS1
RAB11FIP4	INTU	STX7
CBX5	ZFAT	ZBTB44
THEM4	PRPF39	KDM4A
TSFM	ADAP2	NFAM1
PTX4	MPLKIP	MEX3C
TMEM239	CACNB3	KLHL6
LRIG2	CYP1A2	SSH2
MYL9	UMPS	ZNF669
RER1	BIRC3	SEC14L2
SMCHD1	SLCO5A1	EXTL3
KRTAP5-3	OPN4	HDDC3
AGFG2	ANKRD49	TLDC2
CDIP1	DCTN5	RAF1
CHRM1	FAXC	TDP1
KCND3	ATRX	DDR2
GALE	TMEM204	NUCB2
C14orf132	SLC22A25	ZBTB5
ABCD1	SH3PXD2B	ZNF662
AIFM3	CCDC104	PDE4D
USP30	C2orf68	FKBP15
RAB15	C3orf52	CYP20A1
FOXB1	PYROXD2	FOXN3
AFAP1	KIF1A	PARG
GRWD1	PAK6	C2CD4A
C10orf107	IQCE	RIMS3
N4BP2L1	CASP2	HOXB1
PPAPDC2	CDRT1	SULT1B1
CADM3	LPP	ARMC7
NDUFB4	LIMK1	SSBP2
SYK	PRDX2	UST
NUP153	F11	SLC7A2
PPP1R3E	BMS1	ALX4
ZBTB5	SNX1	TRIM44
RPS27	GPRC5A	GAB3
CYP4A22	BMPR1B	ART4
HOXA10	C9orf114	RRAS
FHDC1	OXGR1	GAPVD1
MYRF	COL5A2	CHD2
TUBD1	SMIM12	TMEM45B
PLEKHF1	MEF2D	SLC25A22
PLCD4	PPIA	TNNI1
THAP10	RP11-468E2.4	PHACTR4
MYBPHL	ECH1	AC002451.1
COL13A1	TCF21	DES
SYNJ2BP	COMTD1	TAP2
SEC14L4	PPT2-EGFL8	MEGF11
NDOR1	FAM127A	ERBB3
AL355390.1	LPHN3	RBMS2
TTF1	HNRNPC	SIL1
C9orf37	SLC6A3	CDC42BPG
LAMB4	YIPF4	CD300LG
NBPF6	TXLNB	PPP1R1B
CBX6	PTCD1	TSPAN18
FGF11	RAG1	DCAF11
SLC26A6	XK	RPP25
THAP11	SHISA7	ZNF397
MBD1	AMER1	PVR
GNPTAB	IFFO1	NPAP1
RASSF4	PLS3	ECHDC2
YKT6	CDR2	YEATS2
TSN	THOC7	GRM5
FAT2	KLRG1	METTL15
FAM177B	GPR55	COL13A1
SFT2D1	ASXL2	ZNF621
PCDH12	UTP20	TMEM30A
SAMD12	TUB	KCND3
MKNK2	SLFN5	PAQR8
EPHA10	GABPA	DRP2
MTPAP	C8orf74	RAB3B
UFM1	MYH11	CDH5
DNAI1	C8orf31	ZFYVE20
CA13	CINP	SLC24A2
IKZF1	ANO5	LRP6
CLDN4	FRG1B	B4GALT4
CYP4A11	MBP	PEX14
ATXN7L1	FLJ20306	RIT1
FAM43A	TMEM161B	MID1
F11	C1RL	SPIN2A
LRIT2	RASA4	HECTD4
SLC52A2	NFYC	NAPEPLD
CHST10	KLHDC8B	C9orf91
SRRM4	AHI1	RAB15
LDB1	EVL	ARNT2
TSNARE1	KCNA6	MCF2L2
PIP4K2A	KCNK12	PAK4
CLCN6	ASB1	ETV3
SLC16A2	KRT23	SH3RF1
FLJ00388	CST9	ZNF660
SFMBT2	TBC1D30	C4orf19
TBCK	THBS1	GEM
BCL3	COG8	VSIG10
EDIL3	GRAMD1B	NOL6
RGS16	TGM5	C11orf57
PHKG1	ST3GAL5	FAM86C1
FSTL4	VDR	DDR1
TBC1D10C	ZNHIT3	RAB3IP
RTTN	TMPRSS11B	TM7SF2
SOX18	RP11-133K1.2	THSD4
PDE1B	PREX2	HEYL
FBXO46	PPARA	C12orf4
REM2	SNX19	ANKRD6
ZFYVE20	DENND4C	GTPBP10
PIP4K2B	EMILIN3	KCNK3
C12orf4	VWC2	C5orf24
FAM81A	C17orf72	SZT2
MAGEB4	PCDP1	GTF2H3
HAND2	HOXA7	SYNGAP1
IQGAP1	PPBP	KIAA0368
NFATC2IP	CHRM1	ERCC6L
LIMD1	TMEM192
CAPNS1	C2orf71
FAM192A	RBL1
NSL1	FAM135B
COL4A6	CXCL17
HSH2D	ASIC2
USP50	NR5A2
C10orf25	UBR1
AL357673.1	MECP2
KCTD7	PTPRB
MOG	WWP1
C19orf25	RANBP10
TMTC3	ZNF774
TRIM58	XIRP2
MDM4	SMARCC2
CABP4	RNF170
MALL	EGFR
KIAA1211L	SFI1
RBFOX3	ABCC6
NNAT	KIAA1462
LRRC15	TNFAIP8L1
PLA2G2E	PTBP3
TVP23A	RTN3
ABLIM3	NEDD9
STK36	KIAA1199
STAU1	SETD2
REL	FAM135A
ZNF488	CHD1
BTN2A1	TMEM138
C8orf86	SRRD
ESPNL	ZNF627
C9orf91	KRTAP10-5
POU6F1	CLDN16
MMP15	WBSCR28
RPS17	CDH1
CNPY2	OSR2
VPS33B	MYOM3
APBA2	PON3
CTD-2117L12.1	C3orf55
C1ORF220	TECPR2
RPS17L	SYT2
GPATCH4	MTR
CLDN14	KRT222
ETS1	RAB11A
TRIM39	KY
RAB28	ACACA
AC090616.2	PGS1
MYBPC2	ABCC4
PPP1R1C	SYNE2
FASTK	ADAMTSL5
OPA3	PPP1R3E
DCP2	CSTB
C15orf39	RHOBTB3
COL26A1	C6orf120
CASP10	SLITRK2
CUEDC1	IQCC
RFC2	SRSF1
PRELID2	MMP25
PEX5	NCKAP1
GRK7	UPF2
WDR27	SLC17A1
PPP1R13B	YKT6
RTP1	NLGN3
GNGT1	PRR14L
E2F1	ANKRD13A
ZNF669	NTMT1
RBM20	LGALS3BP
CLLU1	PLEKHM1
TXNDC12	VCPKMT
EFHD2	SCARB2
AC006486.1	IFFO2
C17orf51	TMEM237
GJD3	MEFV
TMEM17	BMPR1A
GABARAPL2	ANK3
LIG3	VPS36
SRP72	COL6A5
CHTF8	RUFY4
VMAC	WDR82
PARL	SERPINE1
FNDC1	NUTM2F
OR4N2	RPGRIP1
GOLGA6L2	GJB3
PRY	ZNF786
PRY2	PFDN1
KCNAB2	SLC10A1
SLC2A3	RNF130
LRRTM2	MTA3
ZNF660	SERF1B
RASA4	CASK
LTB	CFDP1
KRTAP5-2	KIAA1024
PSMG3	CHD8
GNAL	TIMP4
ARF3	G2E3
PPARD	STOX2
C10orf105	FOXO4
JPH4	CCDC180
FAM127B	SETBP1
CEND1	BACE2
HRH3	NDRG2
PMM1	CLDN2
MMP16	RABEP1
BDH1	AGBL5
YDJC	FBXO36
UBR1	TREM2
PAPD7	SIK2
PC	CSF1
PKP1	ANKRD31
DEPDC5	RAD51
RP9	EFR3B
FLOT2	ALKBH8
PLCB1	TACC3
KRBA2	MAP4K2
LCNL1	ALPP
HSPA6	CTD-3074O7.11
CAMK2N2	RBM46
CREG2	ARHGAP32
DCAF12L1	RP5-966M1.6
ZNF226	NCR1
RHOH	PAX5
SCYL3	RP11-458D21.5
AMHR2	NEDD8
PYGO2	STAC2
NCR3	CNOT6L
FP15737	SORT1
TPH1	AREL1
UBN1	MYO1E
KLF11	PCNP
PITRM1	PLEK
FOXC1	P4HA3
AGBL5	IFNAR1
GON4L	C11orf54
ETV6	PRB3
DBNL	PRKCB
KCNS1	CISH
SLC6A2	HSF5
HIST1H4I	PTPN21
DBF4B	KBTBD6
SEC16B	TMEM150B
KLRK1	MRPS25
CACNA1A	NDST1
SLC25A39	FRMD4A
SAC3D1	NFIA
P2RX1	ARRDC2
CLIP3	PARP14
TMEM37	WDPCP
LSM12	DNAJB7
BDP1	MCM2
SPAG17	RBFOX3
CLSTN2	ITPRIP
TXNRD3NB	NUP214
FUT6	MAPK14
CC2D1B	DDX55
NAP1L6	PHIP
CACNG4	TRAPPC3
ORC6	TPPP2
ACSS2	TNFAIP8
C16orf70	CTNND2
SLC14A2	HYDIN
RAB25	LRRTM4
RINL	IQCJ
CCND3	NDEL1
TMEM194A	DCUN1D3
EIF4E	FAF1
EGR3	FCAMR
HNRNPA3	OPTN
MED14	MPRIP
IFNAR2	PANK3
ARL10	PSMG4
RCAN2	RP1
PNMA5	RP11-287D1.3
THG1L	FAT2
SUV420H2	GAN
LDOC1	ALCAM
ARID3B	GPR155
SH3BP5L	TSPAN14
ACTR3B	RAB40A
TMEM80	CMTR2
MUC22	SMAD2
TMEM154	BAI1
FUT1	ZNF740
HHIPL1	VPS13B
NCS1	FAM183A
RASL10B	HLA-DOA
CBS	CSRNP2
TNNC1	GOLGA6L2
GDF5	FAM168A
ELOF1	SLC5A9
COLCA1	ILF3
MESP2	GPR158
IAPP	APOBEC3F
SLC10A1	RPRD1A
DNASE1L1	SPAG9
KRTAP10-1	CTD-2545G14.7
PARP6	NLRC5
ANKDD1A	SLC7A10
C12orf77	RP13-279N23.2
ALKBH8	GLIPR2
ZNF721	AHCYL2
RP11-192H23.4	TWISTNB
RPS19BP1	SPTBN4
EIF3F	RRP7A
B3GNT4	SF3A1
FAM96A	DSG3
AES	UBOX5
TACC1	CAPN14
TNFRSF10D	EPS8L2
ZNF765	LONRF2
NUBP2	CPNE3
RAPGEFL1	TRIM35
WFDC13	MPST
ARHGAP12	ATP8B3
NT5C2	ALDH16A1
RLIM	PIK3C2A
RPS6KL1	IQGAP1
TRIM16	PHAX
KIAA1024	C17orf74
UGT2B17	ACAD11
MTM1	RPF2
RGS9	ASIC4
TCF15	NF1
GABPB2	ZNF549
CDK2AP2	TIMM9
SLC12A4	AKTIP
SLC4A8	GCN1L1
ARNTL2	LZTS1
SNX18	STX7
DHODH	ZBTB44
IFRG15	KDM4A
CYP1A1	NFAM1
NANOS3	MEX3C
TOMM40L	KLHL6
ERN2	SSH2
PPP4R1	ZNF669
CCDC115	SEC14L2
CMBL	EXTL3
WDR55	HDDC3
DCUN1D3	COL6A6
MURC	TLDC2
ASIC2	RAF1
ASTN2	TDP1
MTHFSD	DDR2
DAPK3	NUCB2
PPAP2C	ZBTB5
KRT31	ZNF662
KIAA0247	PDE4D
NECAP1	ANAPC5
MAT2B	FKBP15
SYT6	TEX14
CHAD	CYP20A1
NUDT3	FOXN3
RALY	PARG
HOOK3	GPATCH2L
VTI1A	C2CD4A
RGS18	RIMS3
MMP8	HLA-F
STOML3	CBWD5
NOTO	HOXB1
C9orf9	SULT1B1
HNRNPUL1	ARMC7
NUPL1	SSBP2
FAM19A3	UST
POLD4	C10orf32-ASMT
LANCL1	KPNA2
MED22	HSF4
C2CD2L	SLC7A2
NKAP	ALX4
ATP5G1	TRIM44
MAP3K19	GAB3
CXorf48	ART4
IRAK2	RRAS
YIPF5	GAPVD1
ST8SIA1	CHD2
SERINC1	TMEM45B
ABHD17A	SLC25A22
UBAC2	TNNI1
KCTD15	TP53TG3B
FAM185A	PHACTR4
STOX2	AC002451.1
SKA1	DES
KDR	TAP2
SCN5A	PZP
FLJ20306	CA4
TRIM16L	MEGF11
ENHO	ERBB3
TMEM192	SDCCAG8
ZNF394	ZNF671
ACER2	RBMS2
PRRC1	C19orf84
CEP44	SIL1
SLC2A1	LA16c-431H6.6
ZNF526	CDC42BPG
PTPRC	CD300LG
ZNF865	PPP1R1B
TMEM116	TSPAN18
RIN3	POLR2I
PRRG2	KIF24
CTXN2	DCAF11
FUT2	RPP25
USP4	ZNF397
LINC00999	PVR
GFOD2	NPAP1
DNAJC13	ECHDC2
AGPAT3	RP11-399J13.3
TRIM14	ESPL1
MPRIP	YEATS2
RSPRY1	GRM5
FAM19A1	METTL15
CCL22	COL13A1
FAM20A	GGA1
C14orf164	ZNF621
CPT2	TMEM30A
SLC24A1	KCND3
CD300LG	PAQR8
CHMP4C	DRP2
NDUFB10	RAB3B
DISC1	PDLIM7
PDCD7	CDH5
STK32B	ZFYVE20
SDF4	MAP2
HIST2H2BE	SLC24A2
TADA2A	SPIDR
DLX6	LRP6
SLC25A38	B4GALT4
GPR173	PEX14
C10orf2	RIT1
ATG10	MID1
EEFSEC	SPIN2A
SLC45A3	HECTD4
PCNXL4	NAPEPLD
LDLRAD2	CTC-398G3.6
SPAG1	C9orf91
RNFT2	RAB15
POLN	ARNT2
KDM3B	MCF2L2
SLC25A20	PAK4
CARD8	ETV3
EBPL	SH3RF1
MPLKIP	ZNF660
CDC20B	CCDC24
2021-09-05	ZNF695
PPAP2B	C4orf19
BBS4	NUTM2D
TDRD10	ZNF90
SLC25A28	GFOD1
BDKRB2	GEM
CA14	VSIG10
CABP7	FAM19A2
C11orf21	NOL6
RAB5B	RP11-286N22.8
GSK3B	C11orf57
CD300E	RGSL1
DHX34	FAM86C1
TENC1	CNPY1
APOL4	DDR1
TRIM47	RAB3IP
BTD	TM7SF2
PSRC1	THSD4
ITFG3	HEYL
XKR4	EPHB6
GPR158	C12orf4
TXNL4B	ANKRD6
CCDC102A	GTPBP10
XXbac-BPG32J3.20	KCNK3
IYD	TNKS1BP1
UAP1	C5orf24
CRB3	SZT2
ACAD9	GTF2H3
ZNF740	SYNGAP1
PHLDB2	KIAA0368
RGS12	ERCC6L
PTCD1
DLG1
JAM2
C14orf105
SPDYE1
IFRD2
PROX2
RHOBTB2
DENND5B
NIP7
MAP3K9
FAM127C
HLA-DQB2
TBC1D22B
CTC-349C3.1
KCND1
HCAR1
KRT80
PSD2
GRPEL2
ZNF625
IL15RA
ZDHHC21
MBOAT1
MED18
OPRD1
LPP
SFTPA2
NRBP2
C1orf220
LRRC32
YPEL2
SAPCD2
FAM126B
MAPK4
SLC43A1
PITX3
GLRX
SULT1A3
HNRNPC
UQCC1
GPR155
CPNE5
HSPBAP1
C10orf32
TUBGCP5
EEF2K
CATSPERG
WDR47
F2RL3
ST3GAL4
FOXE1
BACE1
FOXF2
RMDN3
SEC24C
KLHL2
UCKL1
PP13004
CELF5
GPR153
MTOR
MTFR1
TTC1
SLC22A9
CPNE3
FABP1
ABCB9
ST6GAL2
ZNF425
OGDHL
PDK4
CD6
C21orf33
ZNF785
METAP1
C1QTNF2
VAMP2
SPRY4
TMEM237
ITK
STX1A
AC011897.1
CDK18
KCNB1
LMX1B
COPG1
C16orf52
ATP5J2-PTCD1
C19orf24
SLC7A6
SERF1B
RTCB
TLX1
ACSM5
SERF1A
SPTBN2
GSDMD
CD69
ABCD4
ARSD
BAI1
FHOD3
ARHGEF4
CD84
RNF222
PVRL1
BACE2
HIRIP3
C17orf102
AQP2
SULT1A4
C1QTNF1
LAPTM5
DCC
TMEM132D
GAPT
SLC5A8
NUGGC
CASP16
GATAD1
LTB4R
BEND3
GOLT1A
RALGAPA1
ZFAT
AMBRA1
FASLG
YARS
NCR1
CXCL5
ACCS
GPRIN2
PSMC3IP
DUOX2
LILRB1
TNFRSF8
CPLX4
RANGRF
TMEFF2
CLCF1
FBXO28
C9orf40
KHDC3L
UBE2QL1
IFITM5
SYP
PFDN6
CENPP
PCDHGA8
ZNF629
CNTNAP1
PCDHGC4
MSX1
NUMB
PARP11
PCDHGC3
LYPD1
TASP1
R3HDM4
SLC17A1
SLC35B2
DUSP8
TM9SF4
REC8
FCRL3
SYPL2
FAM114A1
C9orf62
TRIM2
TMEM35
MFNG
DDHD2
MEF2D
CRCP
GTF2H3
[truncated: 4,357 more rows]
