# Supplementary material for: FN1 mRNA 3'-UTR supersedes traditional fibronectin 1 in facilitating the invasion and metastasis of gastric cancer through the FN1 3'-UTR-let-7i-5p-THBS1 axis
Source: Theranostics. 2023 Sep 25;13(14):5130–50. doi: 10.7150/thno.82492 (PMC10526670; doi:10.7150/thno.82492)
Supplement: Supplementary file 2 — Supplementary tables. [file thnov13p5130s2.zip › Supplementary Tables/Table S23.xlsx]

## Sheet: Sheet1
Table S23. 66 target genes screened with the help of expression profiles and prognostic information from the ACRG cohort.
Gene Name	Effect on prognosis	Log-rank test P-value
GALC	High expression indicates poor prognosis	2.319e-05
L1CAM	High expression indicates poor prognosis	0.000252492
CYR61	High expression indicates poor prognosis	0.000329576
FHL1	High expression indicates poor prognosis	0.000517118
GFRA1	High expression indicates poor prognosis	0.00332378
THBS1	High expression indicates poor prognosis	0.00517431
SPRY4	High expression indicates poor prognosis	0.00625099
CPED1	High expression indicates poor prognosis	0.0120992
ADAMTSL1	High expression indicates poor prognosis	0.0155355
NAALAD2	High expression indicates poor prognosis	0.0157615
CTGF	High expression indicates poor prognosis	0.0226782
SORBS3	High expression indicates poor prognosis	0.0343585
CLEC1A	High expression indicates poor prognosis	0.0377331
AMOTL2	High expression indicates poor prognosis	0.0384876
CDH1	Low expression indicates poor prognosis	9.41773e-05
DUSP4	Low expression indicates poor prognosis	0.000106713
MISP	Low expression indicates poor prognosis	0.000394659
C6orf223	Low expression indicates poor prognosis	0.000517744
MUC13	Low expression indicates poor prognosis	0.0018415
CDC42BPG	Low expression indicates poor prognosis	0.00275151
TNS4	Low expression indicates poor prognosis	0.0233856
GREB1L	NA	0.0441249
ANGPTL1	NA	0.0535959
FOSL1	NA	0.0602939
CREB5	NA	0.0686231
COL1A2	NA	0.0697976
C6orf132	NA	0.0940581
HMCN1	NA	0.099669
IER3	NA	0.108346
ARL4C	NA	0.120922
PRELP	NA	0.122529
FGF18	NA	0.142454
MYOF	NA	0.144901
KRT4	NA	0.150584
PHLDB2	NA	0.1602
NRG1	NA	0.161582
PDPN	NA	0.191923
TIMP3	NA	0.208921
IGFBP3	NA	0.212385
OLR1	NA	0.223301
ETV1	NA	0.229659
LGALS3BP	NA	0.238833
MME	NA	0.241681
ISG15	NA	0.257899
APOL1	NA	0.300817
PAPPA	NA	0.322015
GATM	NA	0.357767
EMP1	NA	0.378314
KRT80	NA	0.386121
IRAK1	NA	0.398596
SLC2A3	NA	0.40548
KIAA0040	NA	0.429263
DUSP2	NA	0.443834
TNFAIP2	NA	0.505848
CDH13	NA	0.604202
HECW1	NA	0.607563
IL7R	NA	0.610029
PLA2G2A	NA	0.666204
EVA1A	NA	0.677249
PI15	NA	0.734846
MICALCL	NA	0.75285
SPINT1	NA	0.773645
IGFN1	NA	0.775264
SEMA5A	NA	0.822565
DUSP6	NA	0.886837
COL12A1	NA	0.926334
