# Supplementary material for: FN1 mRNA 3'-UTR supersedes traditional fibronectin 1 in facilitating the invasion and metastasis of gastric cancer through the FN1 3'-UTR-let-7i-5p-THBS1 axis
Source: Theranostics. 2023 Sep 25;13(14):5130–50. doi: 10.7150/thno.82492 (PMC10526670; doi:10.7150/thno.82492)
Supplement: Supplementary file 2 — Supplementary tables. [file thnov13p5130s2.zip › Supplementary Tables/Table S24.xlsx]

## Sheet: Sheet
Table S24. Oligonucleotides for qRT-PCR, miRNA and siRNA construction
Fragment	Sequences
siRNA used for transfection
siRNA-THBS1-sence1	5'-CCACGAUGAUGACAACGAUtt-3'
siRNA-THBS1-sence2	5'-AUCGUUGUCAUCAUCGUGGtt-3'
siRNA-THBS1-sence3	5'-CGAGACGAUUGUAUGAAGAtt-3'
siRNA-THBS1-antisence1	5'-UCUUCAUACAAUCGUCUCGtt-3'
siRNA-THBS1-antisence2	5'-GAAGAAGCGUAAAGACUAUtt-3'
siRNA-THBS1-antisence3	5'-AUAGUCUUUACGCUUCUUCtt-3'
miRNA used for transfection
miRNA-NC	5’-UUGUACUACACAAAAGUACUG-3’
let-7i-5p mimics	5’-UGAGGUAGUAGUUUGUGCUGUU-3’
let-7i-5p-mut mimics	5’-UGAGGUAGUUCUAACUCGACUU-3’
let-7i-5p-mut-2 mimics	5’-UCUCCUACUUGAUACUCGAGAA-3’
miR-629-5p mimics	5’-UGGGUUUACGUUGGGAGAACU-3’
miR-629-5p-mut mimics	5’-UGGGUUUACGUUGCCUCUUGA-3’
miR-423-5p mimics	5’-UGAGGGGCAGAGAGCGAGACUUU-3’
miR-423-5p-mut mimics	5’-UGAGGGCGACACUCCCUCAGAUU-3’
miR-296-3p mimics	5’-GAGGGUUGGGUGGAGGCUCUCC-3’
miR-296-3p-mut mimics	5’-CUCCGAUGGGUCCUGGCUCUCC-3’
Primers used for qRT-PCR
FN1 3'UTR-forward	5’-ACTGGAGTGATGTTAGCAGACC-3’
FN1 3'UTR-reverse	5’-CGAAGCAGAACAGGCAATGTG-3’
FN1 CDS-forward	5’-ACAACACCGAGGTGACTGAGAC-3’
FN1 CDS-reverse	5’-GGACACAACGATGCTTCCTGAG-3’
THBS1-forward	5’-GCTGGAAATGTGGTGCTTGTCC-3’
THBS1-reverse	5’-CTCCATTGTGGTTGAAGCAGGC-3’
CPED1-forward	5’-TCATTCGACGGGCACAGTTTGG-3’
CPED1-reverse	5’- CCTGTTGAGGTGAACTGGCTCT-3’
AMOTL2-forward	5’-AGTGAGCGACAAACAGCAGACG-3’
AMOTL2-reverse	5’-ATCTCTGCTCCCGTGTTTGGCA-3’
GAPDH-forward	5’-GTCTCCTCTGACTTCAACAGCG-3’
GAPDH-reverse	5’-ACCACCCTGTTGCTGTAGCCAA-3’
U6-forward	5’-CTCGCTTCGGCAGCACA-3’
U6-reverse	5’-AACGCTTCACGAATTTGCGT-3’
let-7i-5p-forward	5’-TGAGGTAGTAGTTTGTGCTGTTAA-3’
let-7i-5p-reverse	5’-GATCGCCCTTCTACGTCGTAT-3’
miR-629-5p-forward	5’-TGGGTTTACGTTGGGAGAACTAA-3’
miR-629-5p-reverse	5’-GATCGCCCTTCTACGTCGTAT-3’
miR-423-5p-forward	5’-GGGCAGAGAGCGAGACTTTAAA-3’
miR-423-5p-reverse	5’-GATCGCCCTTCTACGTCGTAT-3’
miR-296-3p-forward	5’-GTTGGGTGGAGGCTCTCCAA-3’
miR-296-3p-reverse	5’-GATCGCCCTTCTACGTCGTAT-3’
