# Supplementary material for: FN1 mRNA 3'-UTR supersedes traditional fibronectin 1 in facilitating the invasion and metastasis of gastric cancer through the FN1 3'-UTR-let-7i-5p-THBS1 axis
Source: Theranostics. 2023 Sep 25;13(14):5130–50. doi: 10.7150/thno.82492 (PMC10526670; doi:10.7150/thno.82492)
Supplement: Supplementary file 2 — Supplementary tables. [file thnov13p5130s2.zip › Supplementary Tables/Table S3.xlsx]

## Sheet: Table S3
Table S3. Differentially expressed genes (DEGs) selected from RNA-seq in HGC27-FN1 3′-untranslated region (UTR) and HGC27-Control cells.
Up-regulated DEGs	logFoldChange	F	P-value	FDR	Down-regulated DEGs	logFoldChange	F	P-value	FDR
ISG15	1.10577	197.767	9.84446e-14	1.84091e-11	DHRS3	-1.23186	51.6141	1.18227e-07	3.23012e-06
PDPN	1.46739	92.8738	4.14359e-10	2.61574e-08	C1orf115	-1.18135	112.959	7.31831e-11	5.7287e-09
PLA2G2A	4.55328	404.58	1.79289e-17	1.07766e-14	DDIT4	-1.4687	869.739	1.18542e-21	3.88845e-18
SFN	1.65861	101.223	1.76806e-10	1.24004e-08	RP11-442H21.2	-1.49421	698.21	1.93372e-20	2.95859e-17
IFI6	1.37781	139.021	5.44725e-12	5.98101e-10	EMX2OS	-1.20469	21.6048	8.33754e-05	0.000794119
TINAGL1	1.89712	115.783	4.03663e-11	3.44855e-09	KCNQ1	-1.0719	14.1569	0.00085572	0.00559509
IFI44	1.73647	115.184	4.26878e-11	3.59218e-09	KCNJ11	-1.65867	36.8079	1.99322e-06	3.3919e-05
RP4-621F18.2	1.49824	47.891	2.27523e-07	5.6729e-06	TSPAN18	-1.04508	41.3552	7.82714e-07	1.59288e-05
CYR61	1.41283	273.387	8.80817e-12	8.77169e-10	TMEM151A	-1.06744	13.7759	0.000976309	0.00622161
ARHGAP29	1.06184	42.5587	6.17859e-07	1.31295e-05	SCN4B	-1.38246	27.6414	1.65847e-05	0.000203721
BCL2L15	1.08855	21.4904	8.61435e-05	0.000818631	ABCG4	-1.80098	23.7645	4.74753e-05	0.000491698
S100A6	3.38269	179.622	1.96581e-07	4.97513e-06	LMO3	-1.5099	25.8602	2.61558e-05	0.00029824
S100A14	3.09368	78.6933	2.22558e-09	1.13504e-07	CNTN1	-1.28368	146.306	1.41474e-07	3.74372e-06
SELP	3.4288	153.921	1.74236e-12	2.23847e-10	INHBC	-1.20013	44.0161	4.66609e-07	1.03739e-05
KIAA0040	4.36346	60.2044	3.21448e-08	1.09514e-06	INHBE	-1.58615	231.819	1.52488e-14	3.56441e-12
ANGPTL1	1.08578	23.8856	4.42074e-05	0.000464716	MYBPC1	-1.97957	39.8433	1.0601e-06	2.03903e-05
LAMC2	2.61398	72.7775	4.80962e-09	2.19365e-07	RP11-903H12.3	-1.1099	15.7267	0.000504411	0.00360937
HMCN1	1.15274	154.653	1.6515e-12	2.1597e-10	DACT1	-1.26886	25.8413	2.62848e-05	0.000299305
IGFN1	3.46885	1015.5	1.85753e-22	7.81557e-19	DPF3	-1.08169	25.539	2.84458e-05	0.000319588
LAD1	4.78458	87.6192	4.79249e-08	1.53927e-06	ISM2	-1.01323	58.2466	3.97318e-08	1.31631e-06
ELF3	3.55619	89.8809	3.12228e-09	1.52423e-07	AK7	-1.26339	15.8594	0.000725485	0.00486063
PRELP	2.79795	115.808	4.02739e-11	3.44855e-09	TMEM179	-1.87694	303.012	6.16455e-16	2.07499e-13
CTSE	5.0755	434.492	3.24812e-17	1.70831e-14	OTUD7A	-1.36046	19.8301	0.000139777	0.00123575
C4BPB	3.38363	190.322	1.53722e-13	2.63994e-11	DLL4	-1.4954	32.765	4.8627e-06	7.11329e-05
LAMB3	3.53635	120.02	2.73661e-11	2.41137e-09	CHAC1	-1.11951	49.0068	1.86342e-07	4.76617e-06
TGFB2-AS1	2.60702	343.336	1.34767e-16	5.27472e-14	SBK1	-1.03061	42.9189	5.76107e-07	1.23672e-05
TGFB2	1.88757	408.673	1.58325e-17	9.95371e-15	NUPR1	-1.23974	755.108	7.16055e-21	1.33902e-17
TGFB2-OT1	1.83146	39.4766	1.14229e-06	2.16494e-05	RP4-536B24.4	-1.13573	22.686	6.14754e-05	0.000613296
APBB1IP	1.01254	14.0859	0.000876905	0.00570039	LINC00304	-1.03817	27.6604	1.6506e-05	0.000203216
DKK1	2.43369	470.063	4.0739e-09	1.90985e-07	WSCD1	-1.40492	39.9322	1.04116e-06	2.00719e-05
HKDC1	2.40755	71.4625	5.74461e-09	2.53094e-07	YBX2	-1.20277	70.2835	6.75052e-09	2.9206e-07
KCNMA1	1.45211	325.022	2.63046e-16	9.4193e-14	ALOXE3	-1.59268	26.7041	2.10356e-05	0.000249668
PLAC9	1.8787	34.3415	3.40915e-06	5.30864e-05	HAP1	-1.01013	32.8999	4.7154e-06	6.96888e-05
ACTA2-AS1	1.32272	191.751	1.51344e-13	2.62591e-11	NXPH3	-1.06869	27.5948	1.67802e-05	0.000205539
ACTA2	1.27924	539.348	5.00412e-19	5.26371e-16	ACE	-1.22213	24.3008	3.9517e-05	0.00042122
IFIT2	1.16783	46.2875	3.10523e-07	7.3815e-06	MRO	-1.32169	70.9088	6.19535e-09	2.69426e-07
IFIT3	1.32282	138.561	5.65183e-12	6.09746e-10	EFNA2	-1.01688	13.1851	0.00120118	0.00738075
IFIT1	1.05327	80.2802	1.82358e-09	9.35695e-08	SLC17A7	-1.15388	35.9829	2.37931e-06	3.88397e-05
ANKRD1	3.35622	130.061	0.000113808	0.00104495	SLC1A4	-1.0574	109.858	7.09373e-11	5.60505e-09
MYOF	1.18185	191.136	1.46301e-13	2.56484e-11	EMX1	-1.08428	35.4286	2.68356e-06	4.28911e-05
GFRA1	1.98002	74.0794	4.04344e-09	1.90087e-07	INHBB	-1.09612	124.528	1.83184e-11	1.6847e-09
H19	1.60956	173.569	4.44522e-13	6.56254e-11	LRP2	-1.2284	40.1101	1.06844e-06	2.05037e-05
H19_2	1.48796	46.8253	2.7613e-07	6.71411e-06	NEUROD1	-1.01286	14.1409	0.000860446	0.00561291
ADM	1.06832	115.688	4.114e-11	3.48926e-09	PPP1R1C	-1.20487	16.2493	0.000427367	0.00314499
MICAL2	1.10168	75.428	3.38629e-09	1.62368e-07	IGFBP5	-1.07532	354.446	7.7432e-16	2.55525e-13
MICALCL	1.02705	44.1618	4.53849e-07	1.01438e-05	AC007563.5	-1.01227	58.0285	4.11237e-08	1.35708e-06
PLA2G16	4.56745	87.5364	7.60826e-10	4.43069e-08	RP11-384O8.1	-1.27637	16.5528	0.000385349	0.00287093
CDC42BPG	1.36901	11.7278	0.00304328	0.0155726	THBD	-1.47658	23.7283	4.61387e-05	0.000481111
FOSL1	1.37395	19.5962	0.00014987	0.00130893	CCM2L	-1.59371	34.8251	3.06315e-06	4.81353e-05
ACTN3	1.07043	50.4991	1.43341e-07	3.77532e-06	RP1-310O13.7	-1.67612	42.5274	6.21626e-07	1.31763e-05
H19_3	1.95004	37.6936	1.65254e-06	2.91532e-05	RIMS4	-1.44803	372.26	5.00082e-17	2.33788e-14
PRSS23	1.23337	140.459	4.85831e-12	5.52469e-10	TFAP2C	-1.02305	13.2868	0.0011588	0.00717272
NAALAD2	2.42744	94.6724	3.39734e-10	2.18473e-08	RIMBP3	-1.6688	38.5009	1.39628e-06	2.53554e-05
CRYAB	1.01292	240.057	1.00798e-14	2.53197e-12	ELFN2	-1.36536	51.3419	1.23887e-07	3.35753e-06
HSPB2-C11orf52	1.26283	28.2671	1.41857e-05	0.000178702	CTA-250D10.19	-1.11089	19.8411	0.000139321	0.00123384
TAGLN	1.53805	385.409	5.18567e-17	2.35878e-14	SMC1B	-1.23262	27.7086	1.63074e-05	0.000201359
ST14	3.26516	113.823	5.10002e-11	4.14654e-09	ADM2	-1.26019	225.146	2.15354e-14	4.96494e-12
LTBR	1.81922	71.6483	5.60142e-09	2.4786e-07	KIF9-AS1	-1.02107	11.7037	0.00205336	0.0113829
SLC2A3	1.75614	831.63	2.09821e-21	5.04469e-18	ZMYND10	-1.20776	24.8159	3.44307e-05	0.000375061
CLEC1A	1.23378	23.7073	4.6403e-05	0.000482842	SPATA18	-1.53739	37.6947	1.65216e-06	2.91532e-05
OLR1	2.84756	187.658	1.65539e-12	2.1597e-10	SPOCK3	-1.77955	51.701	1.16479e-07	3.19273e-06
TMEM52B	1.8954	60.1377	2.95841e-08	1.0182e-06	RGMB-AS1	-1.2097	37.0631	1.88789e-06	3.23555e-05
EMP1	2.13404	377.661	4.18921e-17	2.12816e-14	RP11-1334A24.5	-1.04979	61.4208	2.43095e-08	8.63139e-07
TMTC1	1.0096	179.823	2.96037e-13	4.60968e-11	PACSIN1	-1.30838	18.8996	0.000194133	0.0016255
KRT80	2.66986	254.22	5.09355e-15	1.29885e-12	POU3F2	-1.16945	64.2416	1.59472e-08	6.0585e-07
KRT7	2.24368	51.2135	1.26657e-07	3.42156e-06	FAM184A	-1.39523	59.0155	3.52138e-08	1.1853e-06
KRT4	1.8174	131.088	1.04337e-11	1.0269e-09	RPS6KA2	-1.04423	51.0284	1.3077e-07	3.49598e-06
KRT8	2.55021	278.373	1.98204e-05	0.000237591	ADCYAP1R1	-1.01251	56.2546	5.46076e-08	1.72753e-06
KRT18	4.80746	107.913	0.000325429	0.00249862	VPS37D	-1.08181	29.7552	9.8558e-06	0.000131622
SP7	2.08471	51.3612	1.23477e-07	3.3518e-06	ASNS	-1.21963	859.127	1.38626e-21	3.88845e-18
RP11-620J15.2	1.01138	16.2257	0.000428402	0.00314847	MUC3A	-1.00509	32.3305	5.37218e-06	7.80775e-05
LYZ	4.56357	503.353	1.30807e-18	1.15867e-15	KCND2	-1.19977	18.0079	0.000243151	0.00196458
RP11-290L1.3	1.09865	19.1377	0.000172006	0.00147697	EPHB6	-1.0434	94.6624	3.40106e-10	2.18473e-08
DUSP6	2.62221	42.5023	6.24675e-07	1.32076e-05	LGI3	-1.31739	31.4739	6.5529e-06	9.29109e-05
LUM	1.00317	87.0221	4.46177e-06	6.65116e-05	ASNSP1	-1.58862	24.557	3.68921e-05	0.000397245
OAS1	2.31185	52.023	1.13076e-07	3.11467e-06	HAS2	-1.42816	21.6809	8.15858e-05	0.000780607
OASL	2.54764	56.8562	4.95664e-08	1.58293e-06	CTD-2292P10.4	-1.01546	12.9731	0.00129508	0.00783752
LINC00327	1.32367	26.7159	2.09718e-05	0.000249086	PRUNE2	-1.09999	62.0163	3.5445e-08	1.1907e-06
C1QTNF9B-AS1	1.21369	29.6335	1.01498e-05	0.00013493	WDR31	-1.04579	23.4727	4.9986e-05	0.000514535
FRY	1.38869	34.2912	3.44747e-06	5.35743e-05	AKNA	-1.26198	349.083	1.10005e-16	4.40806e-14
ITGBL1	1.55473	128.402	1.38354e-11	1.30815e-09	RP11-9M16.2	-1.19125	36.435	2.15861e-06	3.63118e-05
FGF14	1.63602	28.3271	1.4159e-05	0.000178499	TSC22D3	-1.22973	292.6	9.41045e-16	2.98826e-13
TGM1	1.68194	326.302	8.27017e-16	2.67667e-13
BMP4	1.5236	388.424	3.22958e-17	1.70831e-14
PLEK2	2.2255	43.3643	5.28636e-07	1.16452e-05
FOS	1.2577	30.8599	7.57038e-06	0.000105471
GALC	4.77305	256.16	4.65161e-15	1.22861e-12
IFI27	1.30627	35.5427	2.61764e-06	4.19971e-05
TNFAIP2	1.94702	28.847	1.22936e-05	0.000158788
THBS1	2.78231	1315.96	5.86936e-24	3.29271e-20
CTD-2033D15.1	2.856	62.3185	2.12258e-08	7.68236e-07
SPINT1	4.2993	110.129	6.9095e-11	5.48523e-09
GATM	3.73661	232.015	1.50968e-14	3.56441e-12
SLC27A2	1.45296	29.0676	1.16471e-05	0.00015125
RP11-244F12.2	1.16028	36.2766	2.32938e-06	3.81727e-05
STRA6	1.10446	24.5791	3.66753e-05	0.000395416
HAPLN3	1.28606	89.0063	6.41762e-10	3.81656e-08
IL32	2.92202	389.032	2.90751e-17	1.63111e-14
PPL	3.58641	376.865	4.29931e-17	2.12816e-14
ESRP2	1.56288	27.8986	1.60346e-05	0.000198428
CDH3	1.30414	39.2412	1.19864e-06	2.25146e-05
CDH1	2.45326	176.128	3.75844e-13	5.59774e-11
CDH13	2.41982	130.729	1.07535e-11	1.04012e-09
RP11-640I15.1	1.00264	18.9106	0.000619803	0.00426319
CCL2	1.64243	223.302	2.5651e-14	5.68036e-12
AC124789.1	1.21829	64.5471	1.52476e-08	5.83221e-07
TNS4	4.59892	572.199	2.38244e-19	3.08435e-16
KRT19	4.54462	173.986	6.85848e-10	4.03595e-08
KRT17	3.48401	203.406	7.09325e-14	1.42118e-11
JUP	1.85205	80.8511	1.69871e-09	8.85117e-08
ETV4	2.48615	168.597	6.19868e-13	9.07164e-11
SOST	2.20028	155.828	1.51625e-12	2.02528e-10
ABCC3	1.38605	31.0598	7.22151e-06	0.000101366
UNC13D	2.6251	93.86	3.84896e-10	2.45371e-08
LGALS3BP	1.09939	166.488	7.15545e-13	1.02928e-10
CLUL1	1.02465	54.0687	8.49859e-08	2.46606e-06
RP11-672L10.3	1.70816	64.9491	1.43771e-08	5.60109e-07
RP11-672L10.2	1.87635	97.306	2.55371e-10	1.71231e-08
ADCYAP1	1.8254	133.723	8.37785e-12	8.49393e-10
DLGAP1-AS1	1.36802	23.5547	4.83761e-05	0.000500412
ANKRD30B	1.56626	90.9967	5.11447e-10	3.13005e-08
GREB1L	1.92965	50.3762	1.46443e-07	3.8393e-06
ALPK2	3.01083	123.85	1.94441e-11	1.76889e-09
MISP	2.06566	113.804	4.85987e-11	3.98983e-09
AC006273.5	1.32982	46.4283	2.97e-07	7.12038e-06
AP1M2	1.22645	195.759	1.10852e-13	1.98473e-11
CNN1	1.80935	64.6714	1.49725e-08	5.76266e-07
UCA1	4.4676	202.815	7.33819e-14	1.43607e-11
LSR	1.0682	72.7314	4.83949e-09	2.20022e-07
CTB-102L5.4	1.73637	111.037	6.32846e-11	5.07181e-09
C19orf33	1.96227	103.884	1.28483e-10	9.48405e-09
PLA2G4C	1.05999	13.2231	0.00118515	0.00730624
EPCAM	3.15479	108.325	3.20557e-07	7.58787e-06
EVA1A	1.973	213.173	4.09665e-14	8.72742e-12
DUSP2	1.08273	23.5406	4.85625e-05	0.000502031
RP11-803D5.1	1.08844	14.5246	0.000754503	0.00503102
PARD3B	1.10369	217.468	3.24085e-14	6.99276e-12
DOCK10	2.43771	76.0211	3.13458e-09	1.52471e-07
ARL4C	1.34477	95.1059	2.72869e-05	0.000308628
COL6A3	2.14325	73.8127	4.18896e-09	1.95834e-07
KLHL30	1.13629	35.5977	2.58652e-06	4.1577e-05
JPH2	1.10823	77.2989	2.65808e-09	1.31189e-07
FAM65C	1.3887	23.2015	5.32968e-05	0.000542313
GNAS	2.01972	21.972	0.00546149	0.0245965
ITGB2	2.28644	185.465	2.07317e-13	3.42073e-11
ITGB2-AS1	2.29351	66.6904	1.11787e-08	4.52254e-07
LIF	1.4793	65.0751	1.41154e-08	5.53759e-07
TIMP3	1.07376	272.99	6.54382e-13	9.49418e-11
APOL1	2.53568	82.2331	1.14562e-07	3.14532e-06
MAFF	1.15894	39.7758	1.07474e-06	2.06013e-05
SEMA3B	1.13641	84.869	1.04211e-09	5.71293e-08
TNNC1	1.43944	446.737	5.25233e-18	4.01803e-15
PHLDB2	2.61948	287.394	1.16878e-15	3.64268e-13
CCDC80	1.55168	1375.16	3.32977e-24	2.802e-20
MUC13	1.33289	33.2174	4.38716e-06	6.56903e-05
ACPP	3.24124	77.7891	2.49654e-09	1.24344e-07
AMOTL2	1.11547	164.871	1.41538e-08	5.53974e-07
MME	1.57454	545.937	4.29737e-19	4.82165e-16
MME-AS1	1.48632	30.1134	9.04228e-06	0.000122925
VEPH1	1.25795	22.8346	5.89865e-05	0.000591623
PTX3	2.18449	141.363	4.52339e-12	5.21429e-10
ETV5	2.42994	337.658	1.77232e-16	6.77913e-14
OCIAD2	4.3041	129.424	1.26858e-11	1.20623e-09
ODAM	1.47163	34.535	3.61822e-06	5.56624e-05
ANXA3	3.80339	199.355	8.96892e-14	1.69603e-11
DDIT4L	1.53519	148.191	2.66972e-12	3.18662e-10
DKK2	2.46959	155.127	1.59549e-12	2.11433e-10
ENPEP	1.67041	32.899	4.71631e-06	6.96888e-05
NDNF	1.71846	764.887	6.08104e-21	1.2793e-17
TNIP3	2.63031	61.2565	2.49242e-08	8.7989e-07
IL21-AS1	1.32899	49.8893	1.59459e-07	4.12877e-06
TDO2	3.49295	114.4	4.59454e-11	3.82802e-09
SEMA5A	1.8006	212.062	4.35556e-14	9.16302e-12
ADAMTS12	1.19598	128.946	1.25064e-11	1.19592e-09
CTD-2113L7.1	1.8858	37.382	1.79655e-06	3.12159e-05
IL7R	2.37251	525.588	4.14975e-10	2.61574e-08
CTD-2353F22.2	1.36212	43.8481	4.81812e-07	1.06978e-05
C9	1.54156	46.1991	3.09822e-07	7.37525e-06
DAB2	1.43785	255.829	2.11809e-13	3.46092e-11
HSPB3	1.31691	138.785	5.55124e-12	6.02757e-10
PLK2	1.2477	442.013	5.9935e-18	4.38568e-15
ENC1	1.80149	665.518	3.54746e-20	4.97531e-17
ACTBP2	1.37875	19.8566	0.000138679	0.00123035
HAPLN1	1.05586	440.163	6.31372e-18	4.42749e-15
GJA1P1	1.07555	24.879	3.3858e-05	0.00036954
CXCL14	2.42238	116.041	3.94114e-11	3.40151e-09
EGR1	1.55434	125.448	1.6903e-11	1.5717e-09
TMEM173	1.12099	80.4231	1.79142e-09	9.2768e-08
SPRY4	4.43506	136.227	6.82375e-12	7.13315e-10
CARMN	1.38985	33.1445	4.46024e-06	6.65116e-05
FGF18	1.47133	48.0004	2.23081e-07	5.60366e-06
SERPINB1	4.01189	92.2234	4.45546e-10	2.74777e-08
RP1-140K8.5	3.21246	51.5927	1.18661e-07	3.23674e-06
RP3-510L9.1	2.29571	56.7322	5.0563e-08	1.60865e-06
NEDD9	2.61095	543.99	9.98023e-19	9.33152e-16
CD83	1.19274	55.0233	6.67339e-08	2.02002e-06
XXbac-BPG252P9.10	1.30627	75.9956	3.14496e-09	1.52535e-07
IER3	1.18009	186.217	1.97839e-13	3.29666e-11
C6orf132	3.51975	79.0396	2.19693e-09	1.12384e-07
C6orf223	1.09265	209.298	5.07942e-14	1.05539e-11
RP1-244F24.1	1.12333	29.5379	1.03874e-05	0.000137762
PTCHD4	1.59769	50.2685	1.4922e-07	3.89964e-06
COL12A1	2.02853	1645.81	3.27691e-25	5.51504e-21
CD24	1.76645	350.001	1.06527e-16	4.37279e-14
CTGF	1.41232	154.277	1.69752e-12	2.19764e-10
ETV1	1.10967	188.437	1.72498e-13	2.93246e-11
ABCB5	1.00944	65.3793	1.35044e-08	5.31025e-07
AC002480.3	1.29148	22.5008	6.47344e-05	0.000638242
AC002480.5	1.34378	20.5108	0.00011436	0.00104944
GPNMB	1.03859	332.062	2.23095e-16	8.34374e-14
CREB5	2.1761	81.3616	1.59483e-09	8.38779e-08
HECW1	1.02592	38.2223	1.47951e-06	2.66596e-05
IGFBP3	1.54535	507.217	8.14101e-11	6.31397e-09
CD36	2.81709	49.5814	1.68331e-07	4.33845e-06
SAMD9	1.2069	72.715	4.85016e-09	2.20022e-07
COL1A2	1.55844	308.739	4.91279e-16	1.68739e-13
TES	1.68225	38.8568	1.2972e-06	2.40174e-05
CPED1	1.1445	100.034	1.91222e-10	1.32439e-08
CALD1	1.09565	734.605	1.01551e-20	1.7091e-17
TMEM139	1.07433	12.9596	0.00133984	0.00806202
ARHGEF35	4.7589	87.3737	8.0755e-10	4.65447e-08
SORBS3	1.36512	18.2135	0.000228142	0.0018648
DUSP4	2.1451	104.604	1.25166e-10	9.321e-09
NRG1	1.04843	65.7091	1.28741e-08	5.10411e-07
TOX	1.02551	159.756	1.14397e-12	1.59115e-10
KRT8P3	2.85198	53.6826	8.33148e-08	2.42593e-06
PI15	1.94376	58.0789	4.07973e-08	1.34896e-06
ENPP2	1.24471	36.1382	2.30085e-06	3.78562e-05
EPPK1	3.23554	112.154	5.97307e-11	4.83302e-09
ADAMTSL1	1.22114	69.0578	8.00044e-09	3.40019e-07
DDX58	1.4618	97.4182	2.52321e-10	1.69862e-08
GDA	2.84861	232.075	1.50511e-14	3.56441e-12
TNC	2.6645	434.471	7.42018e-18	4.99527e-15
PAPPA	1.3872	29.7076	9.96976e-06	0.000132851
ANOS1	2.10637	140.936	4.67838e-12	5.35627e-10
LINC01186	1.5527	28.7836	1.24865e-05	0.000161032
TSIX	4.06228	85.157	1.00693e-09	5.55629e-08
XIST	4.18388	186.228	1.97713e-13	3.29666e-11
FHL1	1.64276	62.9894	1.91969e-08	7.05422e-07
L1CAM	1.05215	219.585	2.89167e-14	6.32037e-12
IRAK1	1.08632	16.2015	0.000555106	0.00392493
