# Supplementary material for: FN1 mRNA 3'-UTR supersedes traditional fibronectin 1 in facilitating the invasion and metastasis of gastric cancer through the FN1 3'-UTR-let-7i-5p-THBS1 axis
Source: Theranostics. 2023 Sep 25;13(14):5130–50. doi: 10.7150/thno.82492 (PMC10526670; doi:10.7150/thno.82492)
Supplement: Supplementary file 2 — Supplementary tables. [file thnov13p5130s2.zip › Supplementary Tables/Table S4.xlsx]

## Sheet: Table S4
Table S4. miRNA-seq data of HGC27-FN1 3'UTR cells
mature-miRNA	pre-miRNA	mature-sequence	FoldChange	Regulation	Positive-HGC27-FN1 3'UTR	Negative-HGC27-FN1 3'UTR
hsa-miR-423-5p	hsa-mir-423	UGAGGGGCAGAGAGCGAGACUUU	36.6447	up	8354	227
hsa-miR-1287-5p	hsa-mir-1287	UGCUGGAUCAGUGGUUCGAGUC	10.7273	up	117	10
hsa-miR-1292-5p	hsa-mir-1292	UGGGAACGGGUUCCGGCAGACGCUG	10.6	up	52	4
hsa-miR-204-3p	hsa-mir-204	GCUGGGAAGGCAAAGGGACGU	10.5	up	20	1
hsa-miR-6783-3p	hsa-mir-6783	UUCCUGGGCUUCUCCUCUGUAG	10.5	up	20	1
hsa-miR-92b-5p	hsa-mir-92b	AGGGACGGGACGCGGUGCAGUG	10	up	19	1
hsa-miR-365a-5p	hsa-mir-365a	AGGGACUUUUGGGGGCAGAUGUG	9	up	8	0
hsa-miR-1304-5p	hsa-mir-1304	UUUGAGGCUACAGUGAGAUGUG	8	up	7	0
hsa-miR-629-5p	hsa-mir-629	UGGGUUUACGUUGGGAGAACU	7.5	up	14	1
hsa-miR-18a-3p	hsa-mir-18a	ACUGCCCUAAGUGCUCCUUCUGG	6.5	up	12	1
hsa-miR-1343-3p	hsa-mir-1343	CUCCUGGGGCCCGCACUCUCGC	6.33333	up	18	2
hsa-let-7i-5p	hsa-let-7i	UGAGGUAGUAGUUUGUGCUGUU	6.10539	up	38524	6309
hsa-miR-6747-3p	hsa-mir-6747	UCCUGCCUUCCUCUGCACCAG	6.1	up	60	9
hsa-miR-296-3p	hsa-mir-296	GAGGGUUGGGUGGAGGCUCUCC	5.8125	up	185	31
hsa-miR-219a-1-3p	hsa-mir-219a-1	AGAGUUGAGUCUGGACGUCCCG	5.75	up	45	7
hsa-miR-378a-5p	hsa-mir-378a	CUCCUGACUCCAGGUCCUGUGU	5.46774	up	338	61
hsa-miR-1180-3p	hsa-mir-1180	UUUCCGGCUCGCGUGGGUGUGU	5.11567	up	2741	535
hsa-let-7e-5p	hsa-let-7e	UGAGGUAGGAGGUUGUAUAGUU	5.10883	up	3238	633
hsa-miR-30c-1-3p	hsa-mir-30c-1	CUGGGAGAGGGUUGUUUACUCC	5	up	4	0
hsa-miR-3150a-5p	hsa-mir-3150a	CAACCUCGACGAUCUCCUCAGC	5	up	9	1
hsa-miR-509-3-5p	hsa-mir-509-3	UACUGCAGACGUGGCAAUCAUG	5	up	4	0
hsa-miR-6842-3p	hsa-mir-6842	UUGGCUGGUCUCUGCUCCGCAG	5	up	4	0
hsa-miR-143-3p	hsa-mir-143	UGAGAUGAAGCACUGUAGCUC	4.79245	up	3301	688
hsa-miR-98-5p	hsa-mir-98	UGAGGUAGUAAGUUGUAUUGUU	4.77483	up	720	150
hsa-miR-425-3p	hsa-mir-425	AUCGGGAAUGUCGUGUCCGCCC	4.5	up	8	1
hsa-let-7f-5p	hsa-let-7f-1	UGAGGUAGUAGAUUGUAUAGUU	4.11778	up	47547	11546
hsa-miR-1288-3p	hsa-mir-1288	UGGACUGCCCUGAUCUGGAGA	4	up	3	0
hsa-miR-182-3p	hsa-mir-182	UGGUUCUAGACUUGCCAACUA	4	up	3	0
hsa-miR-374b-3p	hsa-mir-374b	CUUAGCAGGUUGUAUUAUCAUU	4	up	3	0
hsa-let-7c-5p	hsa-let-7c	UGAGGUAGUAGGUUGUAUGGUU	3.78066	up	10203	2698
hsa-let-7a-5p	hsa-let-7a-1	UGAGGUAGUAGGUUGUAUAGUU	3.74286	up	42312	11304
hsa-miR-1285-3p	hsa-mir-1285-1	UCUGGGCAACAAAGUGAGACCU	3.66667	up	10	2
hsa-miR-146b-3p	hsa-mir-146b	GCCCUGUGGACUCAGUUCUGGU	3.6	up	17	4
hsa-miR-362-5p	hsa-mir-362	AAUCCUUGGAACCUAGGUGUGAGU	3.5	up	6	1
hsa-miR-3911	hsa-mir-3911	UGUGUGGAUCCUGGAGGAGGCA	3.5	up	6	1
hsa-miR-7974	hsa-mir-7974	AGGCUGUGAUGCUCUCCUGAGCCC	3.5	up	13	3
hsa-miR-125b-1-3p	hsa-mir-125b-1	ACGGGUUAGGCUCUUGGGAGCU	3.4	up	16	4
hsa-miR-22-3p	hsa-mir-22	AAGCUGCCAGUUGAAGAACUGU	3.35228	up	8963	2673
hsa-miR-5699-3p	hsa-mir-5699	UCCUGUCUUUCCUUGUUGGAGC	3.33333	up	9	2
hsa-miR-30e-3p	hsa-mir-30e	CUUUCAGUCGGAUGUUUACAGC	3.32609	up	152	45
hsa-miR-139-3p	hsa-mir-139	UGGAGACGCGGCCCUGUUGGAGU	3.28571	up	22	6
hsa-miR-345-5p	hsa-mir-345	GCUGACUCCUAGUCCAGGGCUC	3.27273	up	71	21
hsa-miR-3177-3p	hsa-mir-3177	UGCACGGCACUGGGGACACGU	3.14286	up	21	6
hsa-let-7b-5p	hsa-let-7b	UGAGGUAGUAGGUUGUGUGGUU	3.0732	up	5205	1693
hsa-miR-1255a	hsa-mir-1255a	AGGAUGAGCAAAGAAAGUAGAUU	3	up	5	1
hsa-miR-127-3p	hsa-mir-127	UCGGAUCCGUCUGAGCUUGGCU	3	up	2	0
hsa-miR-139-5p	hsa-mir-139	UCUACAGUGCACGUGUCUCCAGU	3	up	29	9
hsa-miR-1908-5p	hsa-mir-1908	CGGCGGGGACGGCGAUUGGUC	3	up	5	1
hsa-miR-206	hsa-mir-206	UGGAAUGUAAGGAAGUGUGUGG	3	up	2	0
hsa-miR-2682-5p	hsa-mir-2682	CAGGCAGUGACUGUUCAGACGUC	3	up	2	0
hsa-miR-3135a	hsa-mir-3135a	UGCCUAGGCUGAGACUGCAGUG	3	up	2	0
hsa-miR-3139	hsa-mir-3139	UAGGAGCUCAACAGAUGCCUGUU	3	up	2	0
hsa-miR-3176	hsa-mir-3176	ACUGGCCUGGGACUACCGG	3	up	5	1
hsa-miR-3615	hsa-mir-3615	UCUCUCGGCUCCUCGCGGCUC	3	up	2	0
hsa-miR-3690	hsa-mir-3690-1	ACCUGGACCCAGCGUAGACAAAG	3	up	2	0
hsa-miR-4787-3p	hsa-mir-4787	GAUGCGCCGCCCACUGCCCCGCGC	3	up	5	1
hsa-miR-505-5p	hsa-mir-505	GGGAGCCAGGAAGUAUUGAUGU	3	up	2	0
hsa-miR-576-5p	hsa-mir-576	AUUCUAAUUUCUCCACGUCUUU	3	up	2	0
hsa-miR-592	hsa-mir-592	UUGUGUCAAUAUGCGAUGAUGU	3	up	5	1
hsa-miR-6735-5p	hsa-mir-6735	CAGGGCAGAGGGCACAGGAAUCUGA	3	up	2	0
hsa-miR-6866-5p	hsa-mir-6866	UUAGAGGCUGGAAUAGAGAUUCU	3	up	11	3
hsa-miR-766-3p	hsa-mir-766	ACUCCAGCCCCACAGCCUCAGC	3	up	5	1
hsa-miR-877-3p	hsa-mir-877	UCCUCUUCUCCCUCCUCCCAG	3	up	2	0
hsa-miR-9903	hsa-mir-9903	UUAUCCUCCAGUAGACUAGGGA	3	up	2	0
hsa-miR-151a-3p	hsa-mir-151a	CUAGACUGAAGCUCCUUGAGG	2.92476	up	1204	411
hsa-miR-363-3p	hsa-mir-363	AAUUGCACGGUAUCCAUCUGUA	2.8	up	55	19
hsa-miR-3158-3p	hsa-mir-3158-1	AAGGGCUUCCUCUCUGCAGGAC	2.75	up	10	3
hsa-let-7g-5p	hsa-let-7g	UGAGGUAGUAGUUUGUACAGUU	2.74216	up	26055	9501
hsa-miR-99b-3p	hsa-mir-99b	CAAGCUCGUGUCUGUGGGUCCG	2.72607	up	825	302
hsa-miR-24-3p	hsa-mir-24-1	UGGCUCAGUUCAGCAGGAACAG	2.71733	up	15534	5716
hsa-miR-146b-5p	hsa-mir-146b	UGAGAACUGAAUUCCAUAGGCUG	2.68835	up	991	368
hsa-miR-129-5p	hsa-mir-129-1	CUUUUUGCGGUCUGGGCUUGC	2.67679	up	2202	822
hsa-let-7e-3p	hsa-let-7e	CUAUACGGCCUCCUAGCUUUCC	2.5	up	4	1
hsa-miR-375-3p	hsa-mir-375	UUUGUUCGUUCGGCUCGCGUGA	2.5	up	4	1
hsa-miR-3613-5p	hsa-mir-3613	UGUUGUACUUUUUUUUUUGUUC	2.45455	up	26	10
hsa-miR-3928-3p	hsa-mir-3928	GGAGGAACCUUGGAGCUUCGGC	2.45455	up	26	10
hsa-miR-1303	hsa-mir-1303	UUUAGAGACGGGGUCUUGCUCU	2.38889	up	42	17
hsa-miR-138-5p	hsa-mir-138-2	AGCUGGUGUUGUGAAUCAGGCCG	2.33333	up	6	2
hsa-miR-30c-2-3p	hsa-mir-30c-2	CUGGGAGAAGGCUGUUUACUCU	2.33333	up	6	2
hsa-miR-9-5p	hsa-mir-9-1	UCUUUGGUUAUCUAGCUGUAUGA	2.326	up	1690	726
hsa-miR-500a-3p	hsa-mir-500a	AUGCACCUGGGCAAGGAUUCUG	2.25	up	26	11
hsa-miR-22-5p	hsa-mir-22	AGUUCUUCAGUGGCAAGCUUUA	2.2	up	10	4
hsa-miR-218-5p	hsa-mir-218-1	UUGUGCUUGAUCUAACCAUGU	2.19149	up	823	375
hsa-miR-204-5p	hsa-mir-204	UUCCCUUUGUCAUCCUAUGCCU	2.17391	up	49	22
hsa-miR-199b-5p	hsa-mir-199b	CCCAGUGUUUAGACUAUCUGUUC	2.13043	up	48	22
hsa-let-7d-5p	hsa-let-7d	AGAGGUAGUAGGUUGCAUAGUU	2.128	up	1063	499
hsa-miR-30a-3p	hsa-mir-30a	CUUUCAGUCGGAUGUUUGCAGC	2.1	up	20	9
hsa-miR-27a-3p	hsa-mir-27a	UUCACAGUGGCUAAGUUCCGC	2.05882	up	34	16
hsa-miR-130b-5p	hsa-mir-130b	ACUCUUUCCCUGUUGCACUAC	2.0249	up	487	240
hsa-miR-1251-5p	hsa-mir-1251	ACUCUAGCUGCCAAAGGCGCU	2	up	1	0
hsa-miR-1306-5p	hsa-mir-1306	CCACCUCCCCUGCAAACGUCCA	2	up	1	0
hsa-miR-134-5p	hsa-mir-134	UGUGACUGGUUGACCAGAGGGG	2	up	1	0
hsa-miR-136-3p	hsa-mir-136	CAUCAUCGUCUCAAAUGAGUCU	2	up	1	0
hsa-miR-181c-3p	hsa-mir-181c	AACCAUCGACCGUUGAGUGGAC	2	up	1	0
hsa-miR-191-3p	hsa-mir-191	GCUGCGCUUGGAUUUCGUCCCC	2	up	1	0
hsa-miR-1910-3p	hsa-mir-1910	GAGGCAGAAGCAGGAUGACA	2	up	1	0
hsa-miR-2110	hsa-mir-2110	UUGGGGAAACGGCCGCUGAGUG	2	up	7	3
hsa-miR-2355-3p	hsa-mir-2355	AUUGUCCUUGCUGUUUGGAGAU	2	up	1	0
hsa-miR-25-5p	hsa-mir-25	AGGCGGAGACUUGGGCAAUUG	2	up	5	2
hsa-miR-3064-5p	hsa-mir-3064	UCUGGCUGUUGUGGUGUGCAA	2	up	1	0
hsa-miR-30d-3p	hsa-mir-30d	CUUUCAGUCAGAUGUUUGCUGC	2	up	1	0
hsa-miR-3115	hsa-mir-3115	AUAUGGGUUUACUAGUUGGU	2	up	1	0
hsa-miR-3126-5p	hsa-mir-3126	UGAGGGACAGAUGCCAGAAGCA	2	up	1	0
hsa-miR-3144-3p	hsa-mir-3144	AUAUACCUGUUCGGUCUCUUUA	2	up	1	0
hsa-miR-3154	hsa-mir-3154	CAGAAGGGGAGUUGGGAGCAGA	2	up	1	0
hsa-miR-3175	hsa-mir-3175	CGGGGAGAGAACGCAGUGACGU	2	up	1	0
hsa-miR-3179	hsa-mir-3179-1	AGAAGGGGUGAAAUUUAAACGU	2	up	1	0
hsa-miR-3180	hsa-mir-3180-4	UGGGGCGGAGCUUCCGGAG	2	up	1	0
hsa-miR-3191-3p	hsa-mir-3191	UGGGGACGUAGCUGGCCAGACAG	2	up	1	0
hsa-miR-3605-5p	hsa-mir-3605	UGAGGAUGGAUAGCAAGGAAGCC	2	up	1	0
hsa-miR-363-5p	hsa-mir-363	CGGGUGGAUCACGAUGCAAUUU	2	up	1	0
hsa-miR-3661	hsa-mir-3661	UGACCUGGGACUCGGACAGCUG	2	up	1	0
hsa-miR-3662	hsa-mir-3662	GAAAAUGAUGAGUAGUGACUGAUG	2	up	1	0
hsa-miR-3679-5p	hsa-mir-3679	UGAGGAUAUGGCAGGGAAGGGGA	2	up	1	0
hsa-miR-3685	hsa-mir-3685	UUUCCUACCCUACCUGAAGACU	2	up	1	0
hsa-miR-3934-5p	hsa-mir-3934	UCAGGUGUGGAAACUGAGGCAG	2	up	3	1
hsa-miR-3935	hsa-mir-3935	UGUAGAUACGAGCACCAGCCAC	2	up	1	0
hsa-miR-3938	hsa-mir-3938	AAUUCCCUUGUAGAUAACCCGG	2	up	1	0
hsa-miR-411-5p	hsa-mir-411	UAGUAGACCGUAUAGCGUACG	2	up	3	1
hsa-miR-429	hsa-mir-429	UAAUACUGUCUGGUAAAACCGU	2	up	5	2
hsa-miR-4440	hsa-mir-4440	UGUCGUGGGGCUUGCUGGCUUG	2	up	1	0
hsa-miR-4467	hsa-mir-4467	UGGCGGCGGUAGUUAUGGGCUU	2	up	1	0
hsa-miR-4489	hsa-mir-4489	UGGGGCUAGUGAUGCAGGACG	2	up	1	0
hsa-miR-4653-3p	hsa-mir-4653	UGGAGUUAAGGGUUGCUUGGAGA	2	up	1	0
hsa-miR-4654	hsa-mir-4654	UGUGGGAUCUGGAGGCAUCUGG	2	up	1	0
hsa-miR-4706	hsa-mir-4706	AGCGGGGAGGAAGUGGGCGCUGCUU	2	up	1	0
hsa-miR-4731-5p	hsa-mir-4731	UGCUGGGGGCCACAUGAGUGUG	2	up	1	0
hsa-miR-4745-5p	hsa-mir-4745	UGAGUGGGGCUCCCGGGACGGCG	2	up	3	1
hsa-miR-4775	hsa-mir-4775	UUAAUUUUUUGUUUCGGUCACU	2	up	1	0
hsa-miR-4781-3p	hsa-mir-4781	AAUGUUGGAAUCCUCGCUAGAG	2	up	1	0
hsa-miR-483-5p	hsa-mir-483	AAGACGGGAGGAAAGAAGGGAG	2	up	1	0
hsa-miR-5001-5p	hsa-mir-5001	AGGGCUGGACUCAGCGGCGGAGCU	2	up	3	1
hsa-miR-5010-5p	hsa-mir-5010	AGGGGGAUGGCAGAGCAAAAUU	2	up	1	0
hsa-miR-5187-5p	hsa-mir-5187	UGGGAUGAGGGAUUGAAGUGGA	2	up	1	0
hsa-miR-522-3p	hsa-mir-522	AAAAUGGUUCCCUUUAGAGUGU	2	up	3	1
hsa-miR-543	hsa-mir-543	AAACAUUCGCGGUGCACUUCUU	2	up	1	0
hsa-miR-5584-5p	hsa-mir-5584	CAGGGAAAUGGGAAGAACUAGA	2	up	3	1
hsa-miR-5585-3p	hsa-mir-5585	CUGAAUAGCUGGGACUACAGGU	2	up	1	0
hsa-miR-5683	hsa-mir-5683	UACAGAUGCAGAUUCUCUGACUUC	2	up	1	0
hsa-miR-664a-5p	hsa-mir-664a	ACUGGCUAGGGAAAAUGAUUGGAU	2	up	1	0
hsa-miR-6721-5p	hsa-mir-6721	UGGGCAGGGGCUUAUUGUAGGAG	2	up	1	0
hsa-miR-6726-5p	hsa-mir-6726	CGGGAGCUGGGGUCUGCAGGU	2	up	1	0
hsa-miR-6727-5p	hsa-mir-6727	CUCGGGGCAGGCGGCUGGGAGCG	2	up	1	0
hsa-miR-6741-5p	hsa-mir-6741	GUGGGUGCUGGUGGGAGCCGUG	2	up	1	0
hsa-miR-6769b-3p	hsa-mir-6769b	CCCUCUCUGUCCCACCCAUAG	2	up	1	0
hsa-miR-6808-3p	hsa-mir-6808	GUGUGACCACCGUUCCUGCAG	2	up	1	0
hsa-miR-6821-3p	hsa-mir-6821	UGACCUCUCCGCUCCGCACAG	2	up	1	0
hsa-miR-6837-3p	hsa-mir-6837	CCUUCACUGUGACUCUGCUGCAG	2	up	1	0
hsa-miR-6838-5p	hsa-mir-6838	AAGCAGCAGUGGCAAGACUCCU	2	up	1	0
hsa-miR-6843-3p	hsa-mir-6843	AUGGUCUCCUGUUCUCUGCAG	2	up	1	0
hsa-miR-6857-3p	hsa-mir-6857	UGACUGAGCUUCUCCCCACAG	2	up	3	1
hsa-miR-6873-3p	hsa-mir-6873	UUCUCUCUGUCUUUCUCUCUCAG	2	up	3	1
hsa-miR-6875-5p	hsa-mir-6875	UGAGGGACCCAGGACAGGAGA	2	up	1	0
hsa-miR-93-3p	hsa-mir-93	ACUGCUGAGCUAGCACUUCCCG	2	up	3	1
hsa-miR-935	hsa-mir-935	CCAGUUACCGCUUCCGCUACCGC	2	up	3	1
hsa-miR-940	hsa-mir-940	AAGGCAGGGCCCCCGCUCCCC	2	up	1	0
hsa-miR-942-5p	hsa-mir-942	UCUUCUCUGUUUUGGCCAUGUG	2	up	1	0
