# Supplementary material for: FN1 mRNA 3'-UTR supersedes traditional fibronectin 1 in facilitating the invasion and metastasis of gastric cancer through the FN1 3'-UTR-let-7i-5p-THBS1 axis
Source: Theranostics. 2023 Sep 25;13(14):5130–50. doi: 10.7150/thno.82492 (PMC10526670; doi:10.7150/thno.82492)
Supplement: Supplementary file 2 — Supplementary tables. [file thnov13p5130s2.zip › Supplementary Tables/Table S5.xlsx]

## Sheet: Sheet1
Table S5. miRNA-seq data of AGS-FN1 3'UTR cells
mature-miRNA	pre-miRNA	mature-sequence	FoldChange	Regulation	Positive-AGS-FN1 3'UTR	Negative-AGS-FN1 3'UTR
hsa-miR-423-5p	hsa-mir-423	UGAGGGGCAGAGAGCGAGACUUU	397.622	up	14711	36
hsa-let-7b-5p	hsa-let-7b	UGAGGUAGUAGGUUGUGUGGUU	123.007	up	17343	140
hsa-let-7e-5p	hsa-let-7e	UGAGGUAGGAGGUUGUAUAGUU	72.1242	up	11611	160
hsa-miR-296-3p	hsa-mir-296	GAGGGUUGGGUGGAGGCUCUCC	57.5	up	114	1
hsa-miR-629-5p	hsa-mir-629	UGGGUUUACGUUGGGAGAACU	56	up	55	0
hsa-miR-1180-3p	hsa-mir-1180	UUUCCGGCUCGCGUGGGUGUGU	49.6667	up	446	8
hsa-let-7i-5p	hsa-let-7i	UGAGGUAGUAGUUUGUGCUGUU	46.188	up	50621	1095
hsa-let-7a-5p	hsa-let-7a-1	UGAGGUAGUAGGUUGUAUAGUU	41.2857	up	11270	272
hsa-miR-4664-3p	hsa-mir-4664	CUUCCGGUCUGUGAGCCCCGUC	32.25	up	128	3
hsa-let-7f-5p	hsa-let-7f-1	UGAGGUAGUAGAUUGUAUAGUU	22.7556	up	31743	1394
hsa-miR-22-3p	hsa-mir-22	AAGCUGCCAGUUGAAGAACUGU	22.6371	up	13287	586
hsa-miR-98-5p	hsa-mir-98	UGAGGUAGUAAGUUGUAUUGUU	22.0833	up	264	11
hsa-miR-378a-5p	hsa-mir-378a	CUCCUGACUCCAGGUCCUGUGU	22	up	43	1
hsa-miR-6747-3p	hsa-mir-6747	UCCUGCCUUCCUCUGCACCAG	21	up	20	0
hsa-miR-574-5p	hsa-mir-574	UGAGUGUGUGUGUGUGAGUGUGU	19.6	up	97	4
hsa-miR-30e-3p	hsa-mir-30e	CUUUCAGUCGGAUGUUUACAGC	17.5	up	34	1
hsa-miR-335-3p	hsa-mir-335	UUUUUCAUUAUUGCUCCUGACC	15.5	up	154	9
hsa-miR-1287-5p	hsa-mir-1287	UGCUGGAUCAGUGGUUCGAGUC	14	up	13	0
hsa-miR-1343-3p	hsa-mir-1343	CUCCUGGGGCCCGCACUCUCGC	14	up	13	0
hsa-miR-24-3p	hsa-mir-24-1	UGGCUCAGUUCAGCAGGAACAG	13.1844	up	6433	487
hsa-miR-219a-1-3p	hsa-mir-219a-1	AGAGUUGAGUCUGGACGUCCCG	13	up	12	0
hsa-miR-6783-3p	hsa-mir-6783	UUCCUGGGCUUCUCCUCUGUAG	13	up	12	0
hsa-miR-27b-5p	hsa-mir-27b	AGAGCUUAGCUGAUUGGUGAAC	12.5	up	24	1
hsa-miR-500a-3p	hsa-mir-500a	AUGCACCUGGGCAAGGAUUCUG	12	up	107	8
hsa-miR-146b-5p	hsa-mir-146b	UGAGAACUGAAUUCCAUAGGCUG	11.7778	up	211	17
hsa-let-7g-5p	hsa-let-7g	UGAGGUAGUAGUUUGUACAGUU	11.6354	up	19721	1694
hsa-miR-125a-5p	hsa-mir-125a	UCCCUGAGACCCUUUAACCUGUGA	9.98547	up	21298	2132
hsa-miR-130b-5p	hsa-mir-130b	ACUCUUUCCCUGUUGCACUAC	8.55556	up	76	8
hsa-miR-221-3p	hsa-mir-221	AGCUACAUUGUCUGCUGGGUUUC	8	up	63	7
hsa-miR-3690	hsa-mir-3690-1	ACCUGGACCCAGCGUAGACAAAG	8	up	7	0
hsa-miR-3177-3p	hsa-mir-3177	UGCACGGCACUGGGGACACGU	7.75	up	30	3
hsa-miR-1268a	hsa-mir-1268a	CGGGCGUGGUGGUGGGGG	7	up	6	0
hsa-miR-106b-3p	hsa-mir-106b	CCGCACUGUGGGUACUUGCUGC	6.5	up	12	1
hsa-miR-339-5p	hsa-mir-339	UCCCUGUCCUCCAGGAGCUCACG	6.21429	up	86	13
hsa-miR-522-3p	hsa-mir-522	AAAAUGGUUCCCUUUAGAGUGU	6.0625	up	96	15
hsa-miR-122-5p	hsa-mir-122	UGGAGUGUGACAAUGGUGUUUG	6	up	11	1
hsa-miR-3928-3p	hsa-mir-3928	GGAGGAACCUUGGAGCUUCGGC	6	up	5	0
hsa-miR-222-3p	hsa-mir-222	AGCUACAUCUGGCUACUGGGU	5.25	up	20	3
hsa-miR-1255a	hsa-mir-1255a	AGGAUGAGCAAAGAAAGUAGAUU	5	up	4	0
hsa-miR-23b-5p	hsa-mir-23b	UGGGUUCCUGGCAUGCUGAUUU	5	up	4	0
hsa-miR-3121-3p	hsa-mir-3121	UAAAUAGAGUAGGCAAAGGACA	5	up	4	0
hsa-let-7c-5p	hsa-let-7c	UGAGGUAGUAGGUUGUAUGGUU	4.83333	up	28	5
hsa-let-7d-5p	hsa-let-7d	AGAGGUAGUAGGUUGCAUAGUU	4.83117	up	371	76
hsa-miR-769-5p	hsa-mir-769	UGAGACCUCUGGGUUCUGAGCU	4.30769	up	111	25
hsa-miR-139-3p	hsa-mir-139	UGGAGACGCGGCCCUGUUGGAGU	4	up	3	0
hsa-miR-140-5p	hsa-mir-140	CAGUGGUUUUACCCUAUGGUAG	4	up	3	0
hsa-miR-1914-5p	hsa-mir-1914	CCCUGUGCCCGGCCCACUUCUG	4	up	3	0
hsa-miR-28-5p	hsa-mir-28	AAGGAGCUCACAGUCUAUUGAG	4	up	47	11
hsa-miR-3148	hsa-mir-3148	UGGAAAAAACUGGUGUGUGCUU	4	up	3	0
hsa-miR-6805-5p	hsa-mir-6805	UAGGGGGCGGCUUGUGGAGUGU	4	up	3	0
hsa-miR-16-2-3p	hsa-mir-16-2	CCAAUAUUACUGUGCUGCUUUA	3.75	up	29	7
hsa-miR-628-5p	hsa-mir-628	AUGCUGACAUAUUUACUAGAGG	3.66667	up	10	2
hsa-miR-143-3p	hsa-mir-143	UGAGAUGAAGCACUGUAGCUC	3.5	up	34	9
hsa-miR-486-5p	hsa-mir-486-1	UCCUGUACUGAGCUGCCCCGAG	3.5	up	6	1
hsa-miR-378a-3p	hsa-mir-378a	ACUGGACUUGGAGUCAGAAGGC	3.44144	up	381	110
hsa-miR-92a-3p	hsa-mir-92a-1	UAUUGCACUUGUCCCGGCCUGU	3.25301	up	539	165
hsa-miR-1288-3p	hsa-mir-1288	UGGACUGCCCUGAUCUGGAGA	3	up	2	0
hsa-miR-1296-5p	hsa-mir-1296	UUAGGGCCCUGGCUCCAUCUCC	3	up	5	1
hsa-miR-1304-5p	hsa-mir-1304	UUUGAGGCUACAGUGAGAUGUG	3	up	2	0
hsa-miR-2110	hsa-mir-2110	UUGGGGAAACGGCCGCUGAGUG	3	up	2	0
hsa-miR-2276-3p	hsa-mir-2276	UCUGCAAGUGUCAGAGGCGAGG	3	up	2	0
hsa-miR-3158-3p	hsa-mir-3158-1	AAGGGCUUCCUCUCUGCAGGAC	3	up	2	0
hsa-miR-33a-5p	hsa-mir-33a	GUGCAUUGUAGUUGCAUUGCA	3	up	2	0
hsa-miR-3605-5p	hsa-mir-3605	UGAGGAUGGAUAGCAAGGAAGCC	3	up	2	0
hsa-miR-3613-5p	hsa-mir-3613	UGUUGUACUUUUUUUUUUGUUC	3	up	2	0
hsa-miR-362-5p	hsa-mir-362	AAUCCUUGGAACCUAGGUGUGAGU	3	up	5	1
hsa-miR-375-3p	hsa-mir-375	UUUGUUCGUUCGGCUCGCGUGA	3	up	2	0
hsa-miR-509-3-5p	hsa-mir-509-3	UACUGCAGACGUGGCAAUCAUG	3	up	2	0
hsa-miR-6842-3p	hsa-mir-6842	UUGGCUGGUCUCUGCUCCGCAG	3	up	2	0
hsa-miR-25-3p	hsa-mir-25	CAUUGCACUUGUCUCGGUCUGA	2.97297	up	109	36
hsa-miR-99b-3p	hsa-mir-99b	CAAGCUCGUGUCUGUGGGUCCG	2.85556	up	256	89
hsa-miR-615-3p	hsa-mir-615	UCCGAGCCUGGGUCUCCCUCUU	2.70968	up	83	30
hsa-miR-181a-2-3p	hsa-mir-181a-2	ACCACUGACCGUUGACUGUACC	2.5	up	4	1
hsa-miR-218-5p	hsa-mir-218-1	UUGUGCUUGAUCUAACCAUGU	2.5	up	4	1
hsa-miR-589-5p	hsa-mir-589	UGAGAACCACGUCUGCUCUGAG	2.5	up	4	1
hsa-miR-9-5p	hsa-mir-9-1	UCUUUGGUUAUCUAGCUGUAUGA	2.5	up	4	1
hsa-miR-937-3p	hsa-mir-937	AUCCGCGCUCUGACUCUCUGCC	2.5	up	14	5
hsa-miR-21-5p	hsa-mir-21	UAGCUUAUCAGACUGAUGUUGA	2.45499	up	1008	410
hsa-miR-27b-3p	hsa-mir-27b	UUCACAGUGGCUAAGUUCUGC	2.29143	up	400	174
hsa-let-7e-3p	hsa-let-7e	CUAUACGGCCUCCUAGCUUUCC	2	up	3	1
hsa-miR-10b-5p	hsa-mir-10b	UACCCUGUAGAACCGAAUUUGUG	2	up	7	3
hsa-miR-125b-5p	hsa-mir-125b-1	UCCCUGAGACCCUAACUUGUGA	2	up	7	3
hsa-miR-1303	hsa-mir-1303	UUUAGAGACGGGGUCUUGCUCU	2	up	1	0
hsa-miR-141-5p	hsa-mir-141	CAUCUUCCAGUACAGUGUUGGA	2	up	1	0
hsa-miR-146a-5p	hsa-mir-146a	UGAGAACUGAAUUCCAUGGGUU	2	up	1	0
hsa-miR-149-5p	hsa-mir-149	UCUGGCUCCGUGUCUUCACUCCC	2	up	3	1
hsa-miR-151a-5p	hsa-mir-151a	UCGAGGAGCUCACAGUCUAGU	2	up	1	0
hsa-miR-1910-5p	hsa-mir-1910	CCAGUCCUGUGCCUGCCGCCU	2	up	1	0
hsa-miR-194-3p	hsa-mir-194-2	CCAGUGGGGCUGCUGUUAUCUG	2	up	1	0
hsa-miR-195-3p	hsa-mir-195	CCAAUAUUGGCUGUGCUGCUCC	2	up	1	0
hsa-miR-199a-5p	hsa-mir-199a-1	CCCAGUGUUCAGACUACCUGUUC	2	up	1	0
hsa-miR-221-5p	hsa-mir-221	ACCUGGCAUACAAUGUAGAUUU	2	up	1	0
hsa-miR-302a-5p	hsa-mir-302a	ACUUAAACGUGGAUGUACUUGCU	2	up	1	0
hsa-miR-30a-3p	hsa-mir-30a	CUUUCAGUCGGAUGUUUGCAGC	2	up	1	0
hsa-miR-31-3p	hsa-mir-31	UGCUAUGCCAACAUAUUGCCAU	2	up	1	0
hsa-miR-3131	hsa-mir-3131	UCGAGGACUGGUGGAAGGGCCUU	2	up	1	0
hsa-miR-3150a-5p	hsa-mir-3150a	CAACCUCGACGAUCUCCUCAGC	2	up	1	0
hsa-miR-3176	hsa-mir-3176	ACUGGCCUGGGACUACCGG	2	up	1	0
hsa-miR-3179	hsa-mir-3179-1	AGAAGGGGUGAAAUUUAAACGU	2	up	1	0
hsa-miR-365a-5p	hsa-mir-365a	AGGGACUUUUGGGGGCAGAUGUG	2	up	1	0
hsa-miR-3679-5p	hsa-mir-3679	UGAGGAUAUGGCAGGGAAGGGGA	2	up	1	0
hsa-miR-3685	hsa-mir-3685	UUUCCUACCCUACCUGAAGACU	2	up	1	0
hsa-miR-374a-3p	hsa-mir-374a	CUUAUCAGAUUGUAUUGUAAUU	2	up	1	0
hsa-miR-3918	hsa-mir-3918	ACAGGGCCGCAGAUGGAGACU	2	up	1	0
hsa-miR-3934-5p	hsa-mir-3934	UCAGGUGUGGAAACUGAGGCAG	2	up	1	0
hsa-miR-411-5p	hsa-mir-411	UAGUAGACCGUAUAGCGUACG	2	up	1	0
hsa-miR-4647	hsa-mir-4647	GAAGAUGGUGCUGUGCUGAGGAA	2	up	1	0
hsa-miR-4721	hsa-mir-4721	UGAGGGCUCCAGGUGACGGUGG	2	up	1	0
hsa-miR-4762-3p	hsa-mir-4762	CUUCUGAUCAAGAUUUGUGGUG	2	up	1	0
hsa-miR-4791	hsa-mir-4791	UGGAUAUGAUGACUGAAA	2	up	1	0
hsa-miR-500a-5p	hsa-mir-500a	UAAUCCUUGCUACCUGGGUGAGA	2	up	1	0
hsa-miR-543	hsa-mir-543	AAACAUUCGCGGUGCACUUCUU	2	up	1	0
hsa-miR-5580-5p	hsa-mir-5580	UGCUGGCUCAUUUCAUAUGUGU	2	up	1	0
hsa-miR-576-5p	hsa-mir-576	AUUCUAAUUUCUCCACGUCUUU	2	up	1	0
hsa-miR-6741-5p	hsa-mir-6741	GUGGGUGCUGGUGGGAGCCGUG	2	up	1	0
hsa-miR-6758-3p	hsa-mir-6758	ACUCAUUCUCCUCUGUCCAG	2	up	1	0
hsa-miR-6761-5p	hsa-mir-6761	UCUGAGAGAGCUCGAUGGCAG	2	up	1	0
hsa-miR-6789-3p	hsa-mir-6789	CGGCGCCCGUGUCUCCUCCAG	2	up	1	0
