# Supplementary material for: FN1 mRNA 3'-UTR supersedes traditional fibronectin 1 in facilitating the invasion and metastasis of gastric cancer through the FN1 3'-UTR-let-7i-5p-THBS1 axis
Source: Theranostics. 2023 Sep 25;13(14):5130–50. doi: 10.7150/thno.82492 (PMC10526670; doi:10.7150/thno.82492)
Supplement: Supplementary file 2 — Supplementary tables. [file thnov13p5130s2.zip › Supplementary Tables/Table S6.xlsx]

## Sheet: Sheet1
Table S6. Selected miRNAs of detected to bind at FN1 3'UTR according to miRNA-seq analysis
59 common miRNAs detected to bind at FN1 3'UTR in both cell lines	The top 10 miRNAs with highest enrichment degree of 59 common miRNAs in HGC27-FN1 3'UTR	The top 10 miRNAs with highest enrichment degree of 59 common miRNAs in AGS-FN1 3'UTR	Union of the top 10 miRNAs in the two cell lines	Intersection of the top 10 miRNAs in the two cell lines
hsa-miR-423-5p	hsa-miR-423-5p	hsa-miR-423-5p	hsa-miR-423-5p	hsa-miR-423-5p
hsa-let-7b-5p	hsa-miR-1287-5p	hsa-let-7b-5p	hsa-let-7b-5p	hsa-miR-296-3p
hsa-let-7e-5p	hsa-miR-6783-3p	hsa-let-7e-5p	hsa-let-7e-5p	hsa-miR-629-5p
hsa-miR-296-3p	hsa-miR-365a-5p	hsa-miR-296-3p	hsa-miR-1180-3p	hsa-let-7i-5p
hsa-miR-629-5p	hsa-miR-1304-5p	hsa-miR-629-5p	hsa-let-7a-5p
hsa-miR-1180-3p	hsa-miR-629-5p	hsa-miR-1180-3p	hsa-let-7f-5p
hsa-let-7i-5p	hsa-miR-1343-3p	hsa-let-7i-5p	hsa-miR-22-3p
hsa-let-7a-5p	hsa-let-7i-5p	hsa-let-7a-5p	hsa-miR-1287-5p
hsa-let-7f-5p	hsa-miR-6747-3p	hsa-let-7f-5p	hsa-miR-6783-3p
hsa-miR-22-3p	hsa-miR-296-3p	hsa-miR-22-3p	hsa-miR-365a-5p
hsa-miR-98-5p			hsa-miR-1304-5p
hsa-miR-378a-5p			hsa-miR-629-5p
hsa-miR-6747-3p			hsa-miR-1343-3p
hsa-miR-30e-3p			hsa-let-7i-5p
hsa-miR-1287-5p			hsa-miR-6747-3p
hsa-miR-1343-3p			hsa-miR-296-3p
hsa-miR-24-3p
hsa-miR-6783-3p
hsa-miR-219a-1-3p
hsa-miR-500a-3p
hsa-miR-146b-5p
hsa-let-7g-5p
hsa-miR-130b-5p
hsa-miR-3690
hsa-miR-3177-3p
hsa-miR-522-3p
hsa-miR-3928-3p
hsa-miR-1255a
hsa-let-7c-5p
hsa-let-7d-5p
hsa-miR-139-3p
hsa-miR-143-3p
hsa-miR-1304-5p
hsa-miR-509-3-5p
hsa-miR-6842-3p
hsa-miR-1288-3p
hsa-miR-362-5p
hsa-miR-3158-3p
hsa-miR-375-3p
hsa-miR-3613-5p
hsa-miR-2110
hsa-miR-3605-5p
hsa-miR-99b-3p
hsa-miR-9-5p
hsa-miR-218-5p
hsa-miR-365a-5p
hsa-miR-3150a-5p
hsa-miR-3176
hsa-miR-576-5p
hsa-let-7e-3p
hsa-miR-1303
hsa-miR-30a-3p
hsa-miR-3179
hsa-miR-3679-5p
hsa-miR-3685
hsa-miR-3934-5p
hsa-miR-411-5p
hsa-miR-543
hsa-miR-6741-5p
