# Supplementary material for: FN1 mRNA 3'-UTR supersedes traditional fibronectin 1 in facilitating the invasion and metastasis of gastric cancer through the FN1 3'-UTR-let-7i-5p-THBS1 axis
Source: Theranostics. 2023 Sep 25;13(14):5130–50. doi: 10.7150/thno.82492 (PMC10526670; doi:10.7150/thno.82492)
Supplement: Supplementary file 2 — Supplementary tables. [file thnov13p5130s2.zip › Supplementary Tables/Table S7.xlsx]

## Sheet: Sheet1
Table S7. The intersect genes from both hsa-let-7a-5p predicted target genes and the 241 up-regulated differentially expressed genes (DEGs) from RNA-seq.
Targeted mRNA predicted from TargetScan 7.2	Targeted mRNA predicted from DIANA MicroT-CDS	Common targeted mRNA from two databases	Intersection with up-regulated DEGs from RNA-seq
HMGA2	TRIM71	TRIM71	GALC
ARID3B	FIGN	FIGN	THBS1
LIN28B	IGDCC3	IGDCC3	GATM
FIGN	LIN28B	LIN28B	GREB1L
TRIM71	YOD1	YOD1	COL1A2
NR6A1	SKIL	SKIL	CPED1
THRSP	HOXB1	HOXB1	PAPPA
USP44	COL1A2	COL1A2
FAM222B	ARHGAP28	ARHGAP28
IGDCC3	BACH1	BACH1
IGF2BP1	NR6A1	NR6A1
VSTM5	CPEB1	CPEB1
FZD3	MAP4K3	MAP4K3
PXT1	IGF2BP1	IGF2BP1
DTX2	ARID3B	ARID3B
YOD1	VSTM5	VSTM5
PTAFR	RNFT1	RNFT1
NGF	SYNCRIP	SYNCRIP
SLC52A3	PRTG	GAN
XKR8	CAPRIN2	FAM222B
BZW1	ACTB	POU2F1
ARHGEF38	GAN	SLC35D2
FAM103A1	PLEKHG6	ARHGEF38
MDM4	FAM222B	LRIG2
CCL7	POU2F1	COIL
BACH1	PTPRK	GDF6
C5orf51	NFAT5	PRKAR2A
PAPPA	SLC35D2	HAND1
HAND1	ARHGEF38	C14orf28
LPGAT1	LRIG2	COL3A1
TGFBR1	ALG9	AHCTF1
CDC34	COIL	SLC6A5
ZBTB16	GDF6	HIP1
RNFT1	PRKAR2A	BCAT1
HOXB1	HAND1	MAP3K1
SMIM3	C14orf28	IGF2BP3
SALL4	COL3A1	FRAS1
GATM	FAM214A	ZFYVE26
PRSS22	AHCTF1	WNT9A
LRIG3	SLC6A5	LIN28A
SLC35D2	ADAMTS12	RICTOR
PPP1R15B	HIP1	UTRN
DUSP16	BCAT1	STX3
CDK8	MAP3K1	GALNT1
PBX3	IGF2BP3	TGFBR1
TNFSF9	ULK3	TTLL4
GALNT1	FRAS1	DDI2
ZC3HAV1L	ZFYVE26	ADRB2
ARID3A	WNT9A	SMIM3
MARS2	LIN28A	FNIP1
QARS	RICTOR	ACVR1C
LIPT2	UTRN	ZNF341
AP1S1	STX3	ADRB3
FOXP2	GALNT1	MBD2
TTC31	TGFBR1	RBMS1
C8orf58	PRR23A	USP44
ZBTB8B	SFSWAP	PBX3
TP53	TTLL4	COL27A1
ZNF512B	DDI2	PAPPA
GNG5	ADRB2	CCNJ
CCNJ	SMIM3	XKR8
GXYLT1	FNIP1	MRS2
COIL	ACVR1C	GAS7
MYCN	ZNF341	XKR4
GEMIN7	ADRB3	MYCN
TARBP2	MBD2	PPP1R15B
DDX19B	ZNF738	ADAMTS8
RAB15	RBMS1	NGF
XRN1	USP44	C8orf58
ADRB2	LA16c-431H6.6	ASAP1
DPH3	PBX3	CLCN5
SPRYD4	COL27A1	EDN1
PDE12	PTCH1	PARP8
AC010441.1	PAPPA	IGF1R
KCTD21	CCNJ	ACSL6
STX3	REV3L	CBX5
ADAMTS8	XKR8	ZBTB26
APBB3	MRS2	MAPK6
DDX19A	GAS7	OSMR
MED8	XKR4	PXT1
CDC25A	MYCN	LCORL
CCND2	PPP1R15B	FRMD4B
E2F6	ADAMTS8	MAPK8
CRCT1	NGF	PPARGC1B
FAS	C8orf58	MXD1
KLHDC8B	ASAP1	ACVR2A
PSORS1C2	CLCN5	CLDN12
UFM1	EDN1	CCDC71L
ZNF710	PARP8	FOXP2
ATPAF1	IGF1R	DUSP22
GNPTAB	ACSL6	TNFSF9
CPEB2	ING3	ONECUT2
CPA4	CBX5	RASGRP1
BEND4	ZBTB26	KHNYN
PEX11B	SNX25	SENP2
PQLC2	MAPK6	KCTD21
PARD6B	OSMR	ATPAF1
SLC25A18	PXT1	DNA2
TMEM234	LCORL	IRS2
NEK3	FRMD4B	CNTRL
TTLL4	MAPK8	IGDCC4
KCTD17	PPARGC1B	ERCC6
SLC5A9	MXD1	NAP1L1
RFX6	ACVR2A	RANBP2
MAP4K3	CLDN12	PAG1
PBX2	CCDC71L	AC010441.1
IGF2BP2	FOXP2	CPM
AEN	CTD-2535L24.2	ZNF280B
EDN1	DUSP22	CPA4
SNX30	TNFSF9	SMC1A
IL13	ONECUT2	TRANK1
IGSF1	PPP4C	HIF3A
PTAR1	RASGRP1	DDX19B
ZNF341	KHNYN	RNF217
ONECUT2	SENP2	AIFM1
RAB11FIP4	KCTD21	SNX16
B3GNT1	CDH8	TTC31
HOXA1	ATPAF1	GXYLT1
ZNF784	DNA2	PRPF38B
FAM178A	IRS2	MFSD4
PRPF38B	CNTRL	NYNRIN
CASP3	IGDCC4	STARD13
CLDN12	ERCC6	CDV3
UHRF2	IFITM10	DPH3
POU2F1	NAP1L1	FAM189A1
NRAS	RANBP2	HDX
GAN	PAG1	FNDC3A
IL10	RPS6KB2	MGAT4A
GALE	AC010441.1	KLHDC8B
DDI2	CPM	LPGAT1
MAPK6	ZNF280B	CCNF
RSPO2	CPA4	ADRB1
ZNF275	PPAPDC1B	CDC34
KCNJ11	SMC1A	GCNT4
LIN28A	TRANK1	PLEKHA8
S100A8	HIF3A	HIC2
SMC1A	PCYOX1L	RSPO2
PCTP	DDX19B	SYT11
DIAPH2	RNF217	DMD
CCR7	AIFM1	UHRF2
POLR2D	SNX16	FAM103A1
CPEB1	TTC31	ADAMTS15
AC008443.1	GXYLT1	C9orf40
IGF1R	ABT1	PCGF3
HTR1E	PRPF38B	CTDSPL2
CCNF	MFSD4	XK
HMGA1	NYNRIN	NAA30
LCOR	STARD13	GYG2
PPARGC1B	CDV3	FGD6
SKIL	DPH3	LBR
PGRMC1	FAM189A1	PGRMC1
HIC2	HDX	TNFRSF1B
ZNF451	FNDC3A	GDAP2
CEP135	MGAT4A	PDE12
PBX1	KLHDC8B	C15orf39
AIFM1	LPGAT1	RDX
MAP3K13	CCNF	PLEKHG7
GIPC1	ADAP2	GHR
DPP3	ADRB1	TBKBP1
COL27A1	CDC34	CASP3
BEGAIN	GCNT4	GTF2I
PIGU	PLEKHA8	FRMD5
USP38	SYNC	SLC30A1
AMT	ANKRD49	FZD3
C20orf194	HIC2	PCDH19
RNF20	TMEM211	KMT2D
ACVR1C	SIGLEC14	C20orf194
SREK1IP1	RSPO2	BEND4
RGS16	SYT11	POTEE
LOR	HELLS	CPEB2
LIMD2	EIF4ENIF1	MDM4
MXD1	DMD	NRAS
CPEB4	UHRF2	ZNF710
LRIG2	FAM103A1	LOR
TMEM178B	INSL4	BEGAIN
E2F5	ADAMTS15	BZW1
CNTRL	C9orf40	PALD1
POLR3D	PCGF3	KCTD17
ISLR	CTDSPL2	USP38
TSPYL5	XK	GOLT1B
UGCG	NAA30	PTPRD
BIN3	GYG2	NID2
ERO1L	FGD6	STRBP
CCL3L1	LBR	WDFY4
AC068987.1	PGRMC1	AC008443.1
SMARCAD1	TNFRSF1B	THOC2
ITGB3	GDAP2	INTS2
PLEKHG7	ACTG2	B3GNT1
IQCB1	PDE12	ZNF583
RNF165	C15orf39	PARD6B
SCYL3	RDX	TET3
FRMD4B	CYP2R1	SCD
FASLG	PLEKHG7	ARID3A
WNT9A	GHR	MARS2
TMPPE	TBKBP1	NHLRC3
CPEB3	CASP3	SOX6
PLA2G3	GTF2I	CECR2
TET3	FRMD5	HOXA1
CCDC71L	SLC30A1	GPR26
SMUG1	FZD3	ABL2
ADRB3	PCDH19	DTX2
NME4	KMT2D	AGO3
CDKN1A	C20orf194	ZNF462
FAM214B	BEND4	LIPH
MIB1	POTEE	BCAP29
CD200R1	SRL	GPC4
NME6	CPEB2	NDST2
SCN4B	MDM4	ABCC5
SLC25A27	NRAS	ZSWIM5
ZBTB26	ZNF710	SOCS4
THRA	LOR	XRN1
ABCB9	BEGAIN	IL6R
RDH10	BZW1	MED28
COL1A2	OLFM4	EPHA4
DUSP22	SMCHD1	DICER1
POTEM	GOLGA6L4	SLC38A9
EOGT	PALD1	FAM214B
P4HA2	KCTD17	DCAF15
ZC3H3	USP38	LPHN3
SOCS1	GOLT1B	RBFOX2
TBKBP1	PTPRD	SLC30A6
CCL3	NID2	SNAP23
CCL3L3	ZCCHC9	HELZ
GPR26	STRBP	RNF44
GRIN2B	WDFY4	C20orf112
NDST2	AC008443.1	RNF170
ADAMTS15	THOC2	TTL
GLRX	INTS2	POTEM
RRM2	B3GNT1	IGF1
KPNA5	ZNF583	USP12
GALC	PARD6B	SEMA4C
CDC42SE1	TET3	SLCO5A1
ICMT	SCD	CNOT2
RBMS1	ARID3A	IGSF1
HOXA9	MARS2	PLXND1
ZNF689	NHLRC3	SENP5
ICOS	SOX6	MAP4K4
UTRN	CECR2	ZNF689
MYO1F	HOXA1	SLC22A23
FAM118A	GPR26	COL4A6
CYP19A1	ABL2	IGF2BP2
GPR63	PGAP2	SMARCAD1
PALD1	TTC26	SYT1
NHLRC3	DTX2	DIAPH2
YPEL2	AGO3	GPCPD1
ZNF70	ZNF462	AGO4
C2orf88	FBXL12	THRSP
ZNF280B	LIPH	ZNF644
TMC7	BCAP29	MED8
RDX	GPC4	DCUN1D3
PRKAR2A	NDST2	FAXC
RIOK3	ABCC5	DLGAP4
DDX26B	ZSWIM5	PBX1
NSMCE2	SOCS4	VEZT
ARL4D	XRN1	ZNF620
C15orf41	IL6R	ONECUT3
KLHL23	MED28	POTEG
PIGA	EPHA4	SMARCC1
ZBTB37	DICER1	DLC1
POTEG	ZNF347	BDP1
SKIDA1	GIMAP6	TMPPE
DNAJC1	SLC38A9	PPARGC1A
SOCS4	FAM214B	SLC5A9
ARG2	DCAF15	CHSY3
TMEM110	AC004381.6	WASL
BZW2	LPHN3	SYT7
AGO4	RBFOX2	GATM
NYNRIN	SLC30A6	CD200R1
IGF2BP3	SNAP23	CYP19A1
CYB561D1	HELZ	GIPC1
DPF2	RNF44	SLC2A12
TMEM41A	C20orf112	GPR61
TGFBR3	CTPS2	PLEKHO1
CHRNA7	RNF170	CERCAM
EIF4G2	TTL	SLC16A10
BTF3L4	HSPA14	C5orf51
MFSD4	POTEM	DYRK2
PDPR	PLS3	TMEM167A
TRIM41	IGF1	FZD4
SLC25A24	USP12	OSTF1
TRABD	SEMA4C	C11orf57
BSND	SLCO5A1	SLC30A4
TRANK1	CNOT2	ZNF200
CALM1	IGSF1	THBS1
SLC16A10	PHLDB2	SLC25A27
NKD1	PLXND1	TARBP2
PRRX1	SENP5	ZPLD1
PKIA	LRRC23	ELF4
ADRB1	ASIC1	ICOS
KLHL31	MAP4K4	TMOD2
AHCTF1	ZNF689	IGLON5
TMEM2	SLC22A23	ETV3
ANKRD46	CYP4F2	IL10
ZNF879	COL4A6	ZC3H3
PRDM5	IGF2BP2	COL1A1
NRK	SMARCAD1	SESTD1
SLC16A9	DOK3	ZNF784
ZFYVE26	SYT1	COL15A1
EFHD2	DIAPH2	DUSP1
ZNF200	ABCC8	PCTP
ZNF583	GPCPD1	SKIDA1
ERGIC1	TRMT10A	TPP1
BCAT1	HOMER2	MGA
IGLON5	AGO4	TMEM65
C15orf39	NCR3LG1	RRM2
KIAA1958	THRSP	LTN1
GCNT4	ARHGAP8	DAGLA
ABHD17C	ZNF644	ZNF774
GPATCH2	MED8	PIK3IP1
ONECUT1	DCUN1D3	MLLT10
ONECUT3	FAXC	COL4A1
VSNL1	DLGAP4	CPD
CLP1	LRRC17	KLHL31
ULK2	ITGA7	FAM118A
SLC5A6	RP11-133K1.2	SCYL3
GRPEL2	PBX1	SREK1IP1
RBFOX2	VEZT	DAB1
SNAP23	ZNF620	USP21
LBR	ONECUT3	ARL6IP6
CASP5	POTEG	HMGA1
ELOVL4	SMARCC1	ATP2A2
GYG2	DLC1	KATNBL1
SOWAHA	PRR22	TRIM67
ANKRD52	BDP1	AMER3
CBX2	TMPPE	PDPR
NAA30	PPARGC1A	CHRNA7
GPR61	SLC38A2	PTAR1
ATP8B4	SLC5A9	EFHD2
TSPEAR	CHSY3	RAB3GAP2
DUSP1	WASL	AC068987.1
CANT1	SYT7	RIOK3
CTDSPL2	GATM	ARG2
RTCA	CD200R1	RGS16
DHX57	CYP19A1	GJC1
DCAF15	CTNND2	COL5A2
GRID2IP	GIPC1	E2F5
ACSL6	SLC2A12	FAM104A
GDPD1	TRMT13	GAREM
VANGL2	GPR61	GALC
DLST	PLEKHO1	CLOCK
TECPR2	CERCAM	NEFM
SLC12A9	SLC16A10	KMT2E
IKBKAP	SDR42E1	DVL3
GAS7	C5orf51	SFMBT1
SEC16B	DYRK2	TRHDE
RPUSD2	TMEM167A	OTOF
NXT2	FZD4	E2F2
SCD	OSTF1	TXLNG
TSC1	C11orf57	FAS
BCAP29	SLC30A4	HECTD2
KREMEN1	ZNF200	SRD5A3
MIEF1	THBS1	HOXA9
PEG10	SLC25A27	BTBD3
ZNF774	ZNF880	INSR
HOXD1	TARBP2	TSPEAR
AGPAT9	ZPLD1	SEC14L1
SYNCRIP	ELF4	ZNF10
NID2	ICOS	GABRA6
GREB1L	SLC5A11	TFR2
SAMD12	TMOD2	IMPG2
TPP1	IGLON5	ACVR1B
MAP3K1	CTSA	GOLGA4
CECR6	ETV3	GRID2IP
CHD7	IL10	C15orf41
GPCPD1	ZC3H3	PXDN
OSMR	CAMK1	CYB561D1
NPEPL1	COL1A1	CCND2
CEBPD	SESTD1	CD86
CYP46A1	ZNF784	BCL2L1
IMPG2	COL15A1	MEF2C
PDSS1	DUSP1	ERO1L
TGDS	PCTP	MYCBP
MMP11	SKIDA1	PPAPDC2
TIMM17B	TPP1	FGF11
ZNF697	MGA	FAM135A
CERCAM	TMEM65	USP24
DCUN1D2	GALNT16	CPEB3
PCGF3	RRM2	HIF1AN
GPR157	SH3TC1	AC023632.1
CDCA8	FMO2	XPOT
MED6	LTN1	HDLBP
SEMA4C	C3orf38	SYT2
ERP29	DAGLA	NIPA1
TSPAN18	ZNF774	MTDH
ESPL1	HFE	EGLN2
XK	ALPK1	TMEM143
TMEM143	PCBP4	SLC16A9
SCN11A	PIK3IP1	NEK3
DAPK1	MLLT10	RBFOX1
PXDN	COL4A1	PTAFR
IDH2	CPD	TRABD
ZCCHC3	KLHL31	NIPAL4
HDX	FAM118A	AGAP1
FNIP1	SCYL3	ADIPOR2
LYVE1	SREK1IP1	STARD3NL
IKBKE	DAB1	POGZ
LMX1A	USP21	CPEB4
CDV3	VPS33A	EIF5B
EEF2K	PARS2	KLHL6
SLC25A4	ARL6IP6	IRGQ
ACER2	HMGA1	TECPR2
LIPH	IMPDH1	ARPP19
ABL2	ATP2A2	C1GALT1
SENP2	INTS6	UFM1
ATP2A2	KATNBL1	BRWD3
DMP1	P2RY13	TSC1
CAPN3	TRIM67	B3GNT7
CD86	AMER3	SLC25A18
MYCBP	PDPR	CCR7
ASAP1	CHRNA7	EOGT
ETV3	LRP8	TMEM194A
CACNG4	PTAR1	GALE
FNDC3A	C1orf159	ST8SIA1
KPNA4	EFHD2	TMEM135
NHLRC2	KCNT1	PRLR
RP11-480I12.4	RAB3GAP2	FAM178A
ARHGAP28	AC068987.1	LINGO1
PLEKHO1	WDR11	BSND
TMEM65	RIOK3	CRCT1
RALB	ARG2	HABP4
RCN1	RGS16	CSNK2A1
SWT1	NDST3	LIMD2
BLOC1S6	GJC1	RFX6
CHUK	COL5A2	ZNF275
TRHDE	E2F5	CDKN1A
BMP5	TFAP2A	ZNF512B
PLEKHA8	FAM104A	GPR157
IRS2	ZNF429	GREB1L
GOLGA7	GAREM	AEN
HOOK1	POU2F2	STK24
SLC20A1	GALC	DDX26B
STOX2	FKTN	PAWR
OSTF1	CLOCK	KIAA1958
PALM3	NEFM	EDEM3
EGLN2	KMT2E	SPEG
STK40	DVL3	KCNQ4
XKR4	NDUFA4	CCL7
FAM43A	TAF5	POLR2D
WASL	SFMBT1	CRTAP
STARD9	C18orf21	GDPD1
FAM135A	TRHDE	P4HA2
RUFY3	OTOF	NME6
USP21	E2F2	PLA2G3
ARRDC4	TXLNG	E2F6
C3orf52	NTRK3	ZNF354B
ARL6IP6	FAS	LCOR
STARD3NL	HECTD2	SESN3
MTUS1	SRD5A3	DNAJC10
PRLR	HOXA9	CEP85L
E2F2	RP11-574K11.31	PHACTR2
CCNY	BTBD3	YY1
ELF4	INSR	USP47
KDM3A	TSPEAR	GPATCH2
PDHB	SEC14L1	RIMKLA
PXMP4	PREB	C16orf52
C19orf47	ZNF10	STYX
PPP2R2A	GABRA6	ZNF202
IKZF2	MRPS25	ELK4
HOXC11	TFR2	MEX3A
LGR4	IMPG2	DNAJA2
OSBPL3	EPHB1	AGPAT6
VGLL3	KRT5	ZBTB10
VAV3	ACVR1B	STARD9
CBL	METTL14	ADAMTS5
COL24A1	GOLGA4	AP1S1
SLC25A32	GRID2IP	TET2
PDGFB	ZNF543	INO80D
CDH22	C15orf41	SRGAP3
CLCN5	PXDN	GNG5
MESDC1	CYB561D1	SLC5A6
STARD13	CCND2	SLC20A1
B3GNT7	GRHL3	ARHGEF15
NEFM	CD86	IKBKE
WNT9B	AKAP8	ZNF451
COL4A2	DCLRE1C	EIF4G2
PLXNC1	AL136115.1	VASH2
SLC1A4	CYSLTR1	CEP164
WARS2	PTCHD4	MEIS2
THAP9	BCL2L1	ZBTB37
C9orf41	MEF2C	TP53
TSC22D2	ERO1L	LOXL4
DUSP9	MYCBP	TRPM6
CHRD	PPAPDC2	CHST3
GSG1L	FGF11	TAF9B
NAT8L	ERRFI1	KATNAL1
ADIPOR2	FAM135A	PQLC2
CCND1	XYLT2	SULF1
PTPRD	USP24	THRA
PKN2	ACTA1	FARP1
PPAPDC2	CPEB3	ANKFY1
SSH1	HIF1AN	TMC7
CCNJL	AC023632.1	RORC
UBE2G2	XPOT	RALGPS1
STX17	MCCC2	EEF2K
PLXND1	DSCR8	FNDC3B
KCNQ4	HDLBP	G3BP1
KLK10	MAGEA6	BBX
ACPP	SYT2	SULF2
SP8	MYB	DUSP9
GABRA6	BSDC1	PLEKHA3
EMB	NIPA1	DMP1
COL4A6	MTDH	ITGB3
AMER3	SMAP1	MED6
HAS2	EGLN2	HAND2
SECISBP2L	RIF1	KPNA5
BTBD9	TMEM143	RBM38
AKAP6	LOXL3	ZNF566
SOX13	SLC16A9	WDR37
RNF7	ZFHX4	ZNF473
COL4A3BP	NEK3	ZNF516
LIMD1	RBFOX1	SNX30
DUSP4	PTAFR	KIAA1147
GPR137	NT5C3B	HOOK1
SLC30A6	TRABD	CCND1
CADM2	TPM2	FNIP2
PITPNM3	NIPAL4	SUB1
ZNF391	AGAP1	PEX11B
AC140061.12	ADIPOR2	SPOCD1
C6orf211	STARD3NL	ERCC4
NIPAL4	POGZ	ZCCHC3
PMAIP1	CPEB4	POU6F2
MARCH9	EIF5B	PLXNA4
TMEM26	KLHL6	NPEPL1
ZPLD1	IRGQ	ZBTB8B
KCNK6	TECPR2	NRK
PLD3	ARPP19	ARL4D
YBX2	C1GALT1	GALNT2
GPR156	UFM1	PCDH20
ZNF202	PORCN	PKN2
TMPRSS2	BRWD3	COL4A2
NKIRAS2	TSC1	QARS
HIF3A	B3GNT7	CHD4
AMOT	RP11-1084J3.4	MYO1F
SURF4	SLC25A18	NUMBL
ZNF641	CCR7	ZNF879
ZNF10	EOGT	XYLT1
STRBP	ARHGEF28	PRKAA2
CFL2	TMEM194A	LEPROTL1
ATXN7L3B	GALE	DST
NOVA1	EVI2B	NUP155
SLK	ST8SIA1	ADCY9
RICTOR	TMEM135	ADAMTS14
C11orf84	PRLR	IKZF2
CACFD1	FAM178A	GEMIN7
MOB4	LINGO1	CACNB4
RNF44	BSND	DZIP1
GALNT15	BRD3	YPEL2
SMCR8	CRCT1	ERP29
LOXL4	ABCD4	RAG1
PCDH19	HABP4	SLC25A4
RAB40C	CSNK2A1	RB1
CTNS	ESRP2	ATP8B4
MEIS2	LIMD2	LMX1A
DKK3	SELT	CALN1
VASH2	RFX6	ATP2B3
LBH	ZNF275	WARS2
DTX4	CDKN1A	WAPAL
GALNT2	ZNF512B	CDC25A
POU6F2	GPR157	FBXL19
TNFRSF1B	GREB1L	ARL5A
ALKBH1	AEN	COL11A1
GTF2I	MAP4K2	CAPN3
ACVR1B	NPIPA7	PAX3
SH2B3	CYP2C8	ARMC8
BLOC1S5	FGFR1OP	RNF165
COL14A1	STK24	CTPS1
TMEM194A	FAM135B	KLF8
GK5	DDX26B	XKRX
PARM1	MFSD12	CLP1
HS2ST1	PAWR	KIAA0930
THBS1	RMDN2	PRDM1
COL9A3	KIAA1958	SCN8A
CPD	UST	SNX6
ERCC4	EDEM3	DTX4
MLLT10	SPEG	MOB4
SUCLG2	KCNQ4	TRIB1
STEAP3	CCL7	MIB1
ZBTB5	POLR2D	HOXD1
POTEE	KCTD2	LMLN
AGO3	CRTAP	SMUG1
COL1A1	SPAG16	SLC52A3
GHR	TRAPPC1	ZBTB39
POGZ	ENY2	TRIM41
HABP4	ASCC3	RGAG1
SENP5	GDPD1	CPED1
APPBP2	P4HA2	EPHA3
PLEKHH1	NME6	ADAM15
DCX	PLA2G3	SEMA4G
CLASP2	E2F6	PRDM5
TRPM6	ZNF354B	BNC2
MEIS1	NEDD4	SLC4A4
DPH1	LCOR	ALKBH1
INPP5A	SESN3	PEG10
TMEM255A	DUSP6	IDH2
TMOD2	DNAJC10	KDM3A
MIOS	ADA	TSC22D2
SNN	DCAF6	RAB11FIP4
ZBTB39	BRCC3	DPH1
BTG2	CEP85L	DDX19A
COL15A1	POLE	KPNA1
P2RX1	GPATCH8	CALM1
AC023632.1	PHACTR2	PLXNC1
KCNJ3	YY1	FBXO45
HSPE1-MOB4	USP47	RUNX1T1
RORC	GPATCH2	GRAMD1B
IGDCC4	RIMKLA	RNF38
TRIB1	AGBL2	REEP1
SLC6A15	AC135983.2	HIPK2
PRR18	IDE	MMP11
RGAG1	C16orf52	SREK1
RASL10B	STYX	LYVE1
CRY2	ZNF202	CASKIN1
GPATCH3	ZNF843	HTR1E
ARHGEF7	FLNA	CRK
ETNK2	ELK4	SBNO1
EDEM3	DPAGT1	PIK3CA
SULF2	MEX3A	VAV3
KCNC1	MYO18A	FBXO32
LRRC20	GOLGA6L20	FREM2
CPSF4	MSH6	S100A8
ZNF516	DNAJA2	NLK
PPP1R16B	AGPAT6	CECR6
FSD2	ZBTB10	PLAGL2
LIMK2	STX16-NPEPL1	PPP1R16B
KIF2A	TFEC	ESPL1
CHSY3	STARD9	SWT1
PANX2	ZNF343	AFF2
SLC9A9	ZNF432	CCDC141
RUNX1T1	ADAMTS5	OSBPL3
USP47	DUSP12	COL4A5
ANGPTL2	AP1S1	PRR18
STAB2	GPAM	PSENEN
HECTD2	TET2	AMOT
ARL5A	PDZD9	CCNY
LSM11	TRIP12	NEK9
GPR132	INO80D	APBA1
EPHA4	ARHGAP12	FADS3
XKR7	SRGAP3	COL4A3BP
ADAM15	GNG5	PYGO2
NEK9	SLC5A6	PRR14L
ATP2B4	ZNF577	HAS2
SLC6A1	STARD3	CEP135
CCDC144A	SLC20A1	ACER2
CPED1	ARHGEF15	WIPI2
LRRC8B	ITGB6	PLD5
DAGLA	SVIL	ATP6V1C1
TEAD3	IKBKE	PRRX1
CHST3	AP000708.1	NME4
TAB2	RAB11FIP2	ANKRD28
ARHGAP20	FAM71D	STEAP3
PPP3CA	LRTOMT	ETNK2
DYRK1A	ZNF451	CASP5
ST8SIA1	EIF4G2	CNNM2
SLC16A14	TMED4	UGCG
HBEGF	VASH2	NXT2
ITSN1	CEP164	GRIK2
XKRX	MEIS2	USP49
PLA2G15	ZBTB37	A1CF
KCTD16	TP53
KLHL13	SNX27
BCL2L1	SLC35B1
DLGAP4	MACF1
MAP3K2	UGT3A1
CRTAP	PAPOLA
NAA20	CSTA
TXLNA	PLCB4
STXBP5	TSNAXIP1
TEX261	CLDN16
CSRNP3	LOXL4
FKRP	TRPM6
ITGB8	IFI44L
ACVR2B	IL22RA1
CECR2	CHST3
CACNB4	TAF9B
KLF9	CHIA
DLC1	TTC14
PRKAB2	KATNAL1
CCSAP	RFWD3
WNK3	CRB1
PTPRU	ACP6
AGPAT6	SH3TC2
SLC30A1	PQLC2
KCTD10	SULF1
ADAMTS14	CUX1
CALN1	THRA
PRKAA2	FARP1
ADAMTS5	ANKFY1
USP6	ACAD9
SALL3	TMC7
RAG1	RORC
ZNF473	RALGPS1
IRGQ	THEM4
HIC1	EEF2K
TRIM67	FNDC3B
SLC4A4	REPS2
CRK	WDR73
KIAA1161	G3BP1
KIAA2022	BBX
FZD4	ZFHX2
GOLGA4	SULF2
YY1	BOLL
ABCC10	PPT2
UNC5A	DUSP9
RNF38	PLEKHA3
ZNF362	YIPF1
ZC3H10	DMP1
ZBTB10	C1orf112
GDF6	ITGB3
ST3GAL1	GNG5P2
SYT1	ARIH1
SEC14L1	MMS22L
SYT2	MED6
COL9A1	HAND2
FBXO32	KPNA5
PAX3	FBXO22
PIAS4	RBM38
HTR4	CRTAM
SPIRE1	ZNF566
SLC30A4	EIF3D
SLC7A14	WDR37
PLXNA4	DDTL
APBA1	TCEB3B
SLC2A12	TAF8
SREK1	ZNF473
ATG16L1	ZNF516
ATXN7L3	SNX30
FAM84B	KIAA1147
MEF2D	HOOK1
DNAJB9	SLC31A2
FAM189A1	SLC16A4
RBFOX1	C14orf178
POC1B-GALNT4	CUL2
ABCC5	MMP8
SLC8A2	IRS1
MSI2	CCND1
KLHL6	FNIP2
ACAP3	GMPR2
PCDH20	C1orf200
CCDC141	SUB1
EEA1	PEX11B
SRGAP3	SPOCD1
TET2	TNFSF10
MYCL	ERCC4
CTPS1	ZCCHC3
SLC6A5	MINK1
MBTPS2	POU6F2
BDP1	CCDC7
PDP2	PLXNA4
HIPK2	NPEPL1
SEC31B	ZBTB8B
MGA	NRK
PPTC7	PUS7L
RB1	KRT78
VPS26B	CD80
GNAL	ARL4D
ARHGEF15	TLK1
BCL7A	GALNT2
MSN	PCDH20
RRP1B	PKN2
CLOCK	COL4A2
LDB1	QARS
CEP164	SCYL2
LUC7L3	NPIPB4
MED28	EIF3K
INSR	C4orf29
SBK1	METTL6
DPYSL3	CHD4
RGS17	MYO1F
PI4K2B	MAN2A2
GABPA	NUMBL
FBXO30	ATP2B1
PRDM1	FBN1
RNF152	ZNF879
NUMBL	XYLT1
RCSD1	PRKAA2
COL4A1	ZCCHC5
TTL	ZNF256
LINGO1	DDHD1
SEMA4G	WDR41
LMLN	LEPROTL1
DENND6A	FAR2
AGO1	SMARCD1
ZSWIM4	GIMAP1
MAP3K3	MMP1
EGR3	RMI2
SEC14L5	DST
CASKIN1	NUP155
C20orf112	ATP13A3
YTHDF3	ADCY9
CXorf36	ADAMTS14
CBX5	DCLK3
EPHA3	IKZF2
CALU	GEMIN7
TBX5	WBP1L
CGNL1	C12orf49
MEX3A	RD3L
BACE2	CACNB4
PARP8	RP11-276H1.3
BTBD3	ADHFE1
KCNA6	CTTNBP2
PSENEN	DZIP1
BRWD3	CNIH4
NUP155	YPEL2
COL4A5	CACNA1D
SH3RF3	ERP29
FNIP2	TTC9C
RAB8B	RAG1
SDK1	SLC25A4
RALGPS1	RB1
MYO5B	ATP8B4
MBTD1	GJB4
WDR37	LMX1A
TENM2	DCBLD1
SLCO5A1	CALN1
MFAP3L	ATP2B3
SOST	PDE2A
SPRED3	BRF2
C16orf52	TEC
PHACTR2	WARS2
HK2	FMO6P
CBFA2T3	WAPAL
PURB	CDC25A
TNIK	FBXL19
SMARCC1	TMPRSS11F
GNS	PADI4
MYRIP	EYA3
CACNA1I	ARL5A
AFF2	COL11A1
ERGIC2	ATP6V1G1
OLR1	CAPN3
ATXN1L	ZNF557
MDFI	PAX3
LRRC10B	SPRYD7
ADAMTS1	ARMC8
POGLUT1	RNF165
GRIK2	GGA3
TRIB2	MAGEC1
B3GAT1	CTPS1
PPARGC1A	NABP1
SPEG	IPO4
HIP1	KLF8
KPNA1	XKRX
FAM160B2	CLP1
DOCK3	KIAA0930
GABBR2	SLC9A5
GRIN3A	PRDM1
KCNV1	SEC24C
PGM2L1	SCN8A
TTC39C	ABCA2
FGD6	SPCS3
GJA9	SNX6
FGF11	KCNE3
ACER3	DTX4
MGLL	MOB4
WAPAL	TRIB1
COL5A2	ANP32E
BMPR1A	PLA2G2F
HLF	MIB1
AKAP5	HOXD1
WDFY4	CCNE2
KCTD15	MASP1
C19orf26	NME9
BAHD1	LMLN
HNRNPA1	ATP10A
INO80D	SMUG1
RADIL	SLC52A3
GPR137C	AP3M1
KIAA0930	RNF123
STRN	ZBTB39
TIA1	LRGUK
GAB2	TRIM41
MVB12B	ZNF678
ZNF74	RGAG1
INTS2	CPED1
LRRC59	DCP1B
RGMA	EPHA3
GREB1	LCA5L
BBX	MAP3K4
SULF1	S100PBP
TFR2	STK39
CYTH3	ADAM15
SYT11	GABRA2
PCYT1B	C17orf102
BNC2	ATP9B
AAK1	SEMA4G
RAVER2	SLCO4C1
SPTBN4	CLPX
NTN1	TTC17
RP1-170O19.20	PRDM5
MEGF11	RIPK2
FNDC3B	PNKD
NLN	BNC2
CNOT6L	ZNF318
DAB1	SLC4A4
OTUD3	ALKBH1
EXOC5	PEG10
MGAT4A	IDH2
RRAGD	YIPF3
PCYOX1	KDM3A
ARMC8	MS4A7
MSANTD3	WDFY3
DCUN1D3	TSC22D2
HELZ	CNOT6
FRAS1	WDR48
CACNA1E	ASAH2B
TAOK1	CD164
FASTK	RAB11FIP4
SEMA4F	DPH1
CELF1	TLDC1
SYNJ2BP	PIWIL1
PPP1R12B	CACNA2D3
UBN2	GLIPR1L2
BSN	PIEZO2
ZNF620	GPX7
SLC38A9	GOLGA6L9
EZH1	DDX19A
SNX17	GPR135
EDA	KPNA1
FSTL4	USP35
COL3A1	CALM1
CHD9	PLXNC1
ATP2B3	ABCB10
STK24	FBXO45
TOB2	RUNX1T1
ANKFY1	LRRK1
TOR1AIP2	GNAT1
TAF9B	EVA1C
SRGAP1	GRAMD1B
MTMR12	MYCBP2
L2HGDH	SALL1
RP11-766F14.2	RNMT
LRFN4	RNF38
IL6R	TFIP11
SLC30A7	DNAH3
ARPP19	CS
GAREM	REEP1
PLCXD3	ARHGAP4
GALNT4	HIPK2
AMMECR1L	CEP192
FAXC	MMP11
INTU	SREK1
NAPEPLD	BCCIP
LONRF3	CDC5L
TMTC3	CNKSR3
GOPC	LYVE1
ZNF462	CASKIN1
TRIOBP	PARP16
JOSD1	HLA-DPA1
KIF21B	CD160
SFT2D3	HTR1E
SCRT2	CRK
ALPK3	SBNO1
GOLT1B	PIK3CA
FRS2	VAV3
LEPROTL1	ZNF154
RSF1	TAT
CDK14	ANKRD18A
PLD5	C5orf30
MAP3K9	FBXO32
ZNF740	DIAPH3
SPOCD1	FREM2
KLF8	MAGEA2B
CDYL	DLAT
PHF8	MNT
RAB22A	S100A8
FAM83G	CLEC1B
OTOF	NLK
DUSP7	CECR6
CHD4	IL11RA
SCN5A	TMEM165
KMT2D	PARP6
SREBF2	PLAGL2
RBPJ	MAGEA3
TNFAIP3	RALGAPA2
APC2	WDR3
PAX2	PRPF39
ZNF783	PPP1R16B
RAB3GAP2	MAGEA2
THOC2	ESPL1
USP12	PLCD4
ELK4	ZNF226
PAK1	SWT1
FBXO45	AFF2
MPST	XPC
ADCY9	CCDC141
ACVR2A	SETDB1
FOPNL	CTSC
ZCCHC11	CDH16
SFMBT1	C6orf141
UGGT1	UTY
CDK6	GABRR1
KIAA1147	IMP4
SOX6	TLR4
HIF1AN	DIP2A
NKAP	OSBPL3
AGAP1	PTPLAD2
KATNAL1	MAGEA10
RAB30	COL4A5
FRMD5	PRR18
RASGRP1	PSENEN
DNAJB14	AKNA
REEP1	AMOT
FGF5	TREML1
DNAJA2	CCNY
CHIC1	NEK9
SLC45A4	APBA1
ZNF282	FADS3
KIAA1467	POLQ
LTN1	COL4A3BP
SCN8A	PYGO2
MAP4K4	PRR14L
PLXNA2	CTD-2162K18.4
KIAA1919	ANKRA2
LCORL	ZNF618
KIAA0895L	HAS2
USP32	CEP135
RASL10A	LCE2B
SMIM13	SKP1
PRR14L	ACER2
DSG3	WIPI2
PAG1	PLD5
DCAF8	TMEM144
CMTM6	ZFYVE20
FADS3	ATP6V1C1
ZKSCAN5	PRRX1
KCNC3	NME4
MON2	IL36G
SLC10A7	TLL1
FAM104A	MKLN1
SUB1	LY75
DARS2	CDH1
KCNJ6	ANO8
LZIC	ANKRD28
ERCC6	LRRFIP1
KIAA1549	HID1
TMX4	STEAP3
MICALCL	ETNK2
ITGA1	MC2R
EIF2S2	ZNF763
ICK	ZNF548
IGF1	CASP5
CEP85L	ZFYVE16
SAP30L	CNNM2
ZNF354B	UGCG
ZNF652	NXT2
UTP15	LRP11
DICER1	GRIK2
USP49	USP49
TSPAN2	LHX4
MLXIP	A1CF
DNA2
RANBP2
A1CF
HECTD4
AASS
HDHD1
DZIP1
MAPK1IP1L
C1GALT1
SCUBE3
NOS1
HAND2
NIPA1
VCPIP1
FOXP1
CPM
SLC26A9
RIMS3
G3BP1
SPATA13
PIK3IP1
GJC1
B3GALT1
C1orf147
FREM2
ATP6V1C1
RNF170
ZNF644
C14orf28
CRB2
C11orf57
TMEM251
YAF2
ATAD2B
NCOA1
CLPB
HCFC2
PYGO2
HDLBP
CNOT2
NNT
ETNK1
REL
NSD1
NEDD4L
DNAH10OS
ZSWIM5
STYX
CCDC93
RPS6KA3
ZNF566
DST
CNNM2
MRS2
TMEM135
NCOR1
CRBN
DDN
KHNYN
STAT3
GDAP2
TMED5
SCARA3
PAWR
ENTPD7
SESTD1
AKT2
IPO11
TXLNG
PLAGL2
DMD
MTMR3
SUV39H2
SLC31A1
KATNBL1
SYT7
DYRK2
WDFY2
RBM38
KCNC4
PDZD8
SPATA2
PLEKHA3
ARL5B
NLK
RNF217
MTDH
XYLT1
RIMKLA
FARP1
TMEM167A
MEF2C
FAM208A
ALDH6A1
BMP2
XPOT
ATG4B
SBNO1
OTUB2
SLC22A23
SMAD2
GRAMD1B
FBXL19
SNX1
SRD5A3
COL11A1
ZNF24
NAP1L1
GPC4
C6orf203
KIAA0391
ADRBK2
SOCS7
EIF5B
DNAL1
FBXO21
VEZT
KIAA1244
ANKRD33B
USP24
SESN3
PACS2
CSNK2A1
CCNT2
ANKRD28
SNX16
C17orf85
KMT2E
MBD2
MAPK8
TUSC2
SNX6
C9orf40
LPHN3
WIPI2
DVL3
IPO9
KCMF1
CTIF
PIK3CA
DNAJC10
EIF2B2
ROBO1
CASK
ZNF322
KLHL36
CTB-54O9.9
CHRFAM7A
ZNF354A
B3GAT3
RBMS2
TMEM233
KCNC2
SLC10A6
GABRB1
WNT1
FAM155A
