# Supplementary material for: FN1 mRNA 3'-UTR supersedes traditional fibronectin 1 in facilitating the invasion and metastasis of gastric cancer through the FN1 3'-UTR-let-7i-5p-THBS1 axis
Source: Theranostics. 2023 Sep 25;13(14):5130–50. doi: 10.7150/thno.82492 (PMC10526670; doi:10.7150/thno.82492)
Supplement: Supplementary file 2 — Supplementary tables. [file thnov13p5130s2.zip › Supplementary Tables/Table S8.xlsx]

## Sheet: Sheet1
Table S8. The intersect genes from both hsa-let-7b-5p predicted target genes and the 241 up-regulated differentially expressed genes (DEGs) from RNA-seq.
Targeted mRNA predicted from TargetScan 7.2	Targeted mRNA predicted from DIANA MicroT-CDS	Common targeted mRNA from two databases	Intersection with up-regulated DEGs from RNA-seq
HMGA2	TRIM71	TRIM71	GALC
ARID3B	FIGN	FIGN	THBS1
LIN28B	IGDCC3	IGDCC3	GATM
FIGN	LIN28B	LIN28B	GREB1L
TRIM71	MAP4K3	MAP4K3	COL1A2
NR6A1	NR6A1	NR6A1	CPED1
THRSP	COL1A2	COL1A2	DUSP4
USP44	YOD1	YOD1	PAPPA
FAM222B	SKIL	SKIL
IGDCC3	HOXB1	HOXB1
IGF2BP1	BACH1	BACH1
VSTM5	ARHGAP28	ARHGAP28
FZD3	CAPRIN2	IGF2BP1
PXT1	IGF2BP1	VSTM5
DTX2	VSTM5	ARID3B
YOD1	ARID3B	RNFT1
PTAFR	RNFT1	HAND1
NGF	ACTB	CPEB1
SLC52A3	PRTG	POU2F1
XKR8	HAND1	COIL
BZW1	CPEB1	GAN
ARHGEF38	NFAT5	COL3A1
FAM103A1	POU2F1	FAM222B
MDM4	ALG9	ACVR1C
CCL7	COIL	SYNCRIP
BACH1	GAN	ARHGEF38
C5orf51	COL3A1	PRKAR2A
PAPPA	PLEKHG6	LIN28A
HAND1	PTPRK	SLC35D2
LPGAT1	FAM222B	BCAT1
TGFBR1	ACVR1C	GDF6
CDC34	FAM214A	LRIG2
ZBTB16	SYNCRIP	AHCTF1
RNFT1	ARHGEF38	SLC6A5
HOXB1	PRKAR2A	C14orf28
SMIM3	LIN28A	UTRN
SALL4	SLC35D2	FRAS1
GATM	BCAT1	IL13
PRSS22	GDF6	WNT9A
LRIG3	LRIG2	HIP1
SLC35D2	AHCTF1	RICTOR
PPP1R15B	SLC6A5	CCNJ
DUSP16	ADAMTS12	IGF2BP3
CDK8	C14orf28	MAP3K1
PBX3	UTRN	ZFYVE26
TNFSF9	FRAS1	TGFBR1
GALNT1	PRR23A	SMIM3
ZC3HAV1L	IL13	MAPK6
ARID3A	WNT9A	STX3
MARS2	HIP1	GALNT1
QARS	RICTOR	TTLL4
LIPT2	CCNJ	DDI2
AP1S1	IGF2BP3	FNIP1
FOXP2	MAP3K1	ADRB3
TTC31	ULK3	ADRB2
C8orf58	ZFYVE26	OSMR
ZBTB8B	TGFBR1	MBD2
TP53	LA16c-431H6.6	ZNF341
ZNF512B	SMIM3	ADAMTS8
GNG5	MAPK6	RASGRP1
CCNJ	SFSWAP	PBX3
GXYLT1	STX3	COL27A1
COIL	GALNT1	PAPPA
MYCN	TTLL4	XKR4
GEMIN7	DDI2	GAS7
TARBP2	FNIP1	MYCN
DDX19B	ADRB3	PPP1R15B
RAB15	ADRB2	ASAP1
XRN1	OSMR	ZBTB26
ADRB2	REV3L	XKR8
DPH3	MBD2	IGF1R
SPRYD4	ZNF341	RBMS1
PDE12	ADAMTS8	MRS2
AC010441.1	RASGRP1	ACSL6
KCTD21	PBX3	CLCN5
STX3	ING3	SNX16
ADAMTS8	PTCH1	EDN1
APBB3	COL27A1	C8orf58
DDX19A	ZNF738	KHNYN
MED8	PAPPA	TRANK1
CDC25A	XKR4	SENP2
CCND2	GAS7	NGF
E2F6	MYCN	PARP8
CRCT1	PPP1R15B	PXT1
FAS	ASAP1	LCORL
KLHDC8B	ZBTB26	PPARGC1B
PSORS1C2	SNX25	DUSP22
UFM1	XKR8	MXD1
ZNF710	IGF1R	CBX5
ATPAF1	RBMS1	ONECUT2
GNPTAB	MRS2	AC010441.1
CPEB2	IFITM10	MAPK8
CPA4	PPP4C	ERCC6
BEND4	ACSL6	CLDN12
PEX11B	CLCN5	DPH3
PQLC2	CTD-2535L24.2	CPA4
PARD6B	SNX16	PAG1
SLC25A18	EDN1	CNTRL
TMEM234	C8orf58	CCDC71L
NEK3	SIGLEC14	HDX
TTLL4	KHNYN	GXYLT1
KCTD17	TRANK1	ACVR2A
SLC5A9	SENP2	USP44
RFX6	NGF	PRPF38B
MAP4K3	PARP8	ATPAF1
PBX2	PXT1	IRS2
IGF2BP2	LCORL	DNA2
AEN	PPARGC1B	IGDCC4
EDN1	DUSP22	KCTD21
SNX30	MXD1	RANBP2
IL13	CBX5	TNFSF9
IGSF1	CDH8	CPM
PTAR1	ONECUT2	RSPO2
ZNF341	AC010441.1	DDX19B
ONECUT2	MAPK8	CDV3
RAB11FIP4	ERCC6	SMC1A
B3GNT1	ADAP2	GHR
HOXA1	CLDN12	KMT2D
ZNF784	DPH3	STARD13
FAM178A	CPA4	AIFM1
PRPF38B	PAG1	FRMD4B
CASP3	CNTRL	TTC31
CLDN12	PPAPDC1B	LPGAT1
UHRF2	CCDC71L	NYNRIN
POU2F1	HDX	RNF217
NRAS	GXYLT1	MFSD4
GAN	ACVR2A	PLEKHA8
IL10	USP44	NAP1L1
GALE	PRPF38B	MGAT4A
DDI2	ATPAF1	PLEKHG7
MAPK6	IRS2	GCNT4
RSPO2	DNA2	ADRB1
ZNF275	IGDCC4	TBKBP1
KCNJ11	KCTD21	FOXP2
LIN28A	RANBP2	CDC34
S100A8	TNFSF9	DMD
SMC1A	CPM	CCNF
PCTP	RSPO2	PCDH19
DIAPH2	DDX19B	LBR
CCR7	TMEM211	CASP3
POLR2D	PCYOX1L	HIF3A
CPEB1	CDV3	XK
AC008443.1	SMC1A	KLHDC8B
IGF1R	RPS6KB2	NRAS
HTR1E	GHR	C9orf40
CCNF	KMT2D	SYT11
HMGA1	STARD13	GYG2
LCOR	AIFM1	CPEB2
PPARGC1B	FRMD4B	BEGAIN
SKIL	SRL	FAM103A1
PGRMC1	TTC31	PCGF3
HIC2	LPGAT1	PDE12
ZNF451	NYNRIN	FNDC3A
CEP135	SYNC	RDX
PBX1	RNF217	AGO4
AIFM1	MFSD4	FGD6
MAP3K13	PLEKHA8	FZD3
GIPC1	NAP1L1	UHRF2
DPP3	MGAT4A	NAA30
COL27A1	PLEKHG7	HIC2
BEGAIN	GCNT4	WDFY4
PIGU	ADRB1	AC008443.1
USP38	TBKBP1	MDM4
AMT	FOXP2	CTDSPL2
C20orf194	CTPS2	GOLT1B
RNF20	ANKRD49	GDAP2
ACVR1C	CDC34	ZNF710
SREK1IP1	DMD	FRMD5
RGS16	CCNF	ADAMTS15
LOR	PCDH19	C20orf194
LIMD2	LBR	TET3
MXD1	INSL4	BEND4
CPEB4	CASP3	SNAP23
LRIG2	HIF3A	PARD6B
TMEM178B	XK	USP38
E2F5	EIF4ENIF1	C15orf39
CNTRL	AC004381.6	INTS2
POLR3D	KLHDC8B	BZW1
ISLR	NRAS	PPARGC1A
TSPYL5	ABT1	POTEE
UGCG	C9orf40	SLC30A1
BIN3	GOLGA6L4	IL6R
ERO1L	SYT11	GPC4
CCL3L1	GYG2	FAM189A1
AC068987.1	CPEB2	PALD1
SMARCAD1	BEGAIN	ZNF462
ITGB3	FAM103A1	C20orf112
PLEKHG7	OLFM4	SLC30A6
IQCB1	PCGF3	STRBP
RNF165	FBXL12	HOXA1
SCYL3	PDE12	PTPRD
FRMD4B	FNDC3A	GTF2I
FASLG	RDX	ICOS
WNT9A	AGO4	LPHN3
TMPPE	FGD6	MARS2
CPEB3	ACTG2	GPR26
PLA2G3	FZD3	TNFRSF1B
TET3	UHRF2	B3GNT1
CCDC71L	NAA30	ARID3A
SMUG1	HIC2	ZSWIM5
ADRB3	WDFY4	POTEM
NME4	AC008443.1	ABCC5
CDKN1A	ZCCHC9	SCD
FAM214B	MDM4	SENP5
MIB1	CTDSPL2	GPCPD1
CD200R1	CYP2R1	AGO3
NME6	GOLT1B	CECR2
SCN4B	GDAP2	LIPH
SLC25A27	ZNF710	DTX2
ZBTB26	FRMD5	ABL2
THRA	ADAMTS15	SOX6
ABCB9	C20orf194	PGRMC1
RDH10	TET3	SLC38A9
COL1A2	BEND4	RNF44
DUSP22	SNAP23	ZNF583
POTEM	PARD6B	KCTD17
EOGT	USP38	LOR
P4HA2	C15orf39	NHLRC3
ZC3H3	SMCHD1	DICER1
SOCS1	INTS2	SOCS4
TBKBP1	BZW1	DCAF15
CCL3	PPARGC1A	DIAPH2
CCL3L3	POTEE	HELZ
GPR26	SLC30A1	BCAP29
GRIN2B	IL6R	CD200R1
NDST2	GPC4	XRN1
ADAMTS15	FAM189A1	SYT1
GLRX	PALD1	VEZT
RRM2	ZNF462	RBFOX2
KPNA5	HOMER2	EPHA4
GALC	C20orf112	SLC25A27
CDC42SE1	SLC30A6	TTL
ICMT	STRBP	PLXND1
RBMS1	HOXA1	NDST2
HOXA9	PTPRD	CNOT2
ZNF689	GIMAP6	SLCO5A1
ICOS	GTF2I	GIPC1
UTRN	ICOS	USP12
MYO1F	LPHN3	GATM
FAM118A	MARS2	IGSF1
CYP19A1	GPR26	ZNF644
GPR63	TNFRSF1B	ZNF689
PALD1	B3GNT1	IGF2BP2
NHLRC3	ZNF347	RNF170
YPEL2	PHLDB2	POTEG
ZNF70	ARID3A	IGF1
C2orf88	ZSWIM5	MAP4K4
ZNF280B	POTEM	CYP19A1
TMC7	ABCC5	THRSP
RDX	SCD	POLR2D
PRKAR2A	TTC26	C5orf51
RIOK3	SENP5	THOC2
DDX26B	GPCPD1	SMARCC1
NSMCE2	AGO3	SLC2A12
ARL4D	CECR2	GALC
C15orf41	LIPH	SLC5A9
KLHL23	DTX2	MED28
PIGA	ABL2	DCUN1D3
ZBTB37	SOX6	COL4A6
POTEG	PGAP2	ONECUT3
SKIDA1	PGRMC1	FZD4
DNAJC1	SLC38A9	SEMA4C
SOCS4	RNF44	MED8
ARG2	ZNF583	FAXC
TMEM110	ITGA7	KATNBL1
BZW2	KCTD17	DLGAP4
AGO4	LOR	ZNF620
NYNRIN	NHLRC3	C11orf57
IGF2BP3	DICER1	DLC1
CYB561D1	SOCS4	FAM214B
DPF2	DCAF15	SLC22A23
TMEM41A	DIAPH2	PBX1
TGFBR3	HELZ	TMPPE
CHRNA7	BCAP29	BDP1
EIF4G2	CD200R1	TRIB2
BTF3L4	XRN1	CHSY3
MFSD4	SYT1	PCTP
PDPR	VEZT	SYT7
TRIM41	RBFOX2	GPR61
SLC25A24	EPHA4	TMEM167A
TRABD	SLC25A27	CERCAM
BSND	TTL	OSTF1
TRANK1	LRRC17	TARBP2
CALM1	PLXND1	DUSP1
SLC16A10	ABCC8	PDPR
NKD1	NDST2	PLEKHO1
PRRX1	CNOT2	COL15A1
PKIA	HSPA14	AMER3
ADRB1	SLCO5A1	ZNF10
KLHL31	GIPC1	CHRNA7
AHCTF1	USP12	SLC16A10
TMEM2	GATM	GABRA6
ANKRD46	IGSF1	ELF4
ZNF879	ZNF644	KLHL31
PRDM5	ZNF689	SLC30A4
NRK	CYP4F2	C15orf41
SLC16A9	IGF2BP2	MLLT10
ZFYVE26	LRRC23	TMOD2
EFHD2	RNF170	ZPLD1
ZNF200	POTEG	SMARCAD1
ZNF583	PLS3	PPAPDC2
ERGIC1	IGF1	WASL
BCAT1	MAP4K4	ETV3
IGLON5	CYP19A1	RBFOX1
C15orf39	THRSP	ZNF200
KIAA1958	POLR2D	CYB561D1
GCNT4	C5orf51	TPP1
ABHD17C	THOC2	LTN1
GPATCH2	SMARCC1	TRIM67
ONECUT1	SLC2A12	SRD5A3
ONECUT3	GALC	BTBD3
VSNL1	METTL14	SREK1IP1
CLP1	SLC5A9	RRM2
ULK2	MED28	PIK3IP1
SLC5A6	DCUN1D3	COL5A2
GRPEL2	COL4A6	DAB1
RBFOX2	NCR3LG1	SKIDA1
SNAP23	ONECUT3	EEF2K
LBR	FZD4	E2F6
CASP5	DOK3	PTAR1
ELOVL4	SEMA4C	COL4A1
GYG2	MED8	NIPAL4
SOWAHA	FAXC	HMGA1
ANKRD52	KATNBL1	CPD
CBX2	DLGAP4	GOLGA4
NAA30	LRP8	SCYL3
GPR61	ZNF620	GAREM
ATP8B4	ASIC1	GJC1
TSPEAR	C11orf57	OTOF
DUSP1	DLC1	FAM104A
CANT1	ZNF543	FAM135A
CTDSPL2	FAM214B	NIPA1
RTCA	ARHGAP8	IGLON5
DHX57	SLC22A23	RIOK3
DCAF15	HFE	RGS16
GRID2IP	PBX1	FAM118A
ACSL6	TMPPE	COL1A1
GDPD1	BDP1	ZC3H3
VANGL2	TRIB2	ATP2A2
DLST	TRMT13	ARL6IP6
TECPR2	CHSY3	STK24
SLC12A9	PCTP	DYRK2
IKBKAP	SYT7	FAS
GAS7	GPR61	ARG2
SEC16B	TMEM167A	SFMBT1
RPUSD2	TRMT10A	ZNF774
NXT2	CERCAM	TXLNG
SCD	OSTF1	AC068987.1
TSC1	TARBP2	ERO1L
BCAP29	DUSP1	RAB3GAP2
KREMEN1	PDPR	DAGLA
MIEF1	SLC5A11	INSR
PEG10	PLEKHO1	TMEM65
ZNF774	COL15A1	DMP1
HOXD1	SLC38A2	EFHD2
AGPAT9	AMER3	CCND2
SYNCRIP	VPS33A	HECTD2
NID2	GALNT16	CLOCK
GREB1L	ZNF10	NEFM
SAMD12	CHRNA7	ZNF784
TPP1	SLC16A10	DVL3
MAP3K1	CTNND2	DDX26B
CECR6	GABRA6	E2F5
CHD7	ELF4	SLC16A9
GPCPD1	KLHL31	E2F2
OSMR	SLC30A4	SESTD1
NPEPL1	C15orf41	MEF2C
CEBPD	CTSA	CRCT1
CYP46A1	ZNF880	KLHL6
IMPG2	MLLT10	AC023632.1
PDSS1	SDR42E1	ARPP19
TGDS	TMOD2	HOXA9
MMP11	ZPLD1	EOGT
TIMM17B	SMARCAD1	KMT2E
ZNF697	PPAPDC2	ST8SIA1
CERCAM	CAMK1	CPEB3
DCUN1D2	WASL	PXDN
PCGF3	FMO2	IMPG2
GPR157	ETV3	USP21
CDCA8	PARS2	BRWD3
MED6	RBFOX1	EGLN2
SEMA4C	ZNF200	TMEM143
ERP29	CYB561D1	IL10
TSPAN18	PRR22	USP47
ESPL1	RFWD3	SEC14L1
XK	RP11-133K1.2	USP24
TMEM143	TPP1	MTDH
SCN11A	LTN1	GDPD1
DAPK1	C3orf38	TECPR2
PXDN	ACTA1	CD86
IDH2	TRIM67	ZNF275
ZCCHC3	SH3TC1	SYT2
HDX	SRD5A3	MGA
FNIP1	BTBD3	PTAFR
LYVE1	SREK1IP1	TMEM135
IKBKE	RRM2	FGF11
LMX1A	PIK3IP1	BSND
CDV3	COL5A2	XPOT
EEF2K	DAB1	TSPEAR
SLC25A4	BRD3	ADIPOR2
ACER2	SKIDA1	GPR157
LIPH	EEF2K	ZBTB10
ABL2	E2F6	MYCBP
SENP2	PTAR1	UFM1
ATP2A2	ALPK1	NEK3
DMP1	NDUFA4	EIF5B
CAPN3	COL4A1	NME6
CD86	NIPAL4	IRGQ
MYCBP	HMGA1	C1GALT1
ASAP1	NDST3	CEP85L
ETV3	HELLS	ACVR1B
CACNG4	CPD	HDLBP
FNDC3A	GOLGA4	RRAGD
KPNA4	SCYL3	SLC25A18
NHLRC2	P2RY13	HIF1AN
RP11-480I12.4	GAREM	PRLR
ARHGAP28	NT5C3B	STARD3NL
PLEKHO1	GJC1	TSC1
TMEM65	OTOF	LIMD2
RALB	FAM104A	CPEB4
RCN1	FAM135A	KCNQ4
SWT1	NIPA1	CCL7
BLOC1S6	IGLON5	PAWR
CHUK	PCBP4	B3GNT7
TRHDE	RIOK3	CCR7
BMP5	RGS16	POGZ
PLEKHA8	FAM118A	NUP155
IRS2	COL1A1	TRHDE
GOLGA7	ZC3H3	ZNF280B
HOOK1	IMPDH1	HABP4
SLC20A1	INTS6	YY1
STOX2	ATP2A2	CDKN1A
OSTF1	XYLT2	FAM178A
PALM3	ARL6IP6	DNAJC10
EGLN2	STK24	EPHA3
STK40	DYRK2	EDEM3
XKR4	FAS	SRGAP1
FAM43A	ARG2	RAB11FIP4
WASL	SFMBT1	SLC5A6
STARD9	ZNF774	AEN
FAM135A	TXLNG	ZNF354B
RUFY3	TFAP2A	SLC20A1
USP21	AC068987.1	GPATCH2
ARRDC4	ERO1L	ZNF202
C3orf52	RAB3GAP2	TMEM194A
ARL6IP6	DAGLA	TMC7
STARD3NL	INSR	ZBTB8B
MTUS1	TMEM65	CSNK2A1
PRLR	DMP1	CACNB4
E2F2	EFHD2	GALE
CCNY	CCND2	GREB1L
ELF4	C1orf159	LINGO1
KDM3A	HECTD2	PHACTR2
PDHB	ARIH1	PLA2G3
PXMP4	CLOCK	GNG5
C19orf47	FKTN	ELK4
PPP2R2A	AC135983.2	LCOR
IKZF2	NEFM	MEIS2
HOXC11	WDR11	P4HA2
LGR4	ZNF784	FBXO32
OSBPL3	C18orf21	KPNA5
VGLL3	DVL3	STARD9
VAV3	DDX26B	TRABD
CBL	ZNF429	C16orf52
COL24A1	E2F5	HOOK1
SLC25A32	AL136115.1	SPEG
PDGFB	SLC16A9	AGAP1
CDH22	RMDN2	ZNF512B
CLCN5	E2F2	BCL2L1
MESDC1	KCNT1	ADAMTS5
STARD13	SESTD1	CRTAP
B3GNT7	MEF2C	AGPAT6
NEFM	CRCT1	CTPS1
WNT9B	KLHL6	ZNF451
COL4A2	TAF5	MEX3A
PLXNC1	AC023632.1	RFX6
SLC1A4	ARPP19	RAG1
WARS2	AKAP8	DZIP1
THAP9	POU2F2	RNF165
C9orf41	HOXA9	GALNT2
TSC22D2	EOGT	ESPL1
DUSP9	KMT2E	INO80D
CHRD	ST8SIA1	MYO1F
GSG1L	MAGEA3	EIF4G2
NAT8L	CPEB3	DNAJA2
ADIPOR2	MAGEA6	KATNAL1
CCND1	NTRK3	ARHGEF15
PTPRD	PTCHD4	ZNF473
PKN2	ZNF557	TFR2
PPAPDC2	PXDN	TET2
SSH1	IMPG2	CALN1
CCNJL	USP21	VASH2
UBE2G2	BRWD3	SRGAP3
STX17	EPHB1	RORC
PLXND1	EGLN2	G3BP1
KCNQ4	TMEM143	SULF1
KLK10	IL10	THRA
ACPP	TPM2	PQLC2
SP8	UST	STYX
GABRA6	GOLGA6L20	FARP1
EMB	USP47	SEMA4G
COL4A6	SEC14L1	NRK
AMER3	USP24	TSPAN18
HAS2	GRHL3	ZBTB37
SECISBP2L	MTDH	TRPM6
BTBD9	GDPD1	RALGPS1
AKAP6	TECPR2	ZNF566
SOX13	KRT5	ANKFY1
RNF7	KCNE3	TP53
COL4A3BP	CD86	ZCCHC3
LIMD1	ZNF275	WDR37
DUSP4	SYT2	PCDH20
GPR137	RP11-1084J3.4	HAND2
SLC30A6	ZFHX4	LOXL4
CADM2	MGA	NPEPL1
PITPNM3	PTAFR	MIB1
ZNF391	TMEM135	PAK1
AC140061.12	FGF11	SPOCD1
C6orf211	BSND	MED6
NIPAL4	XPOT	BBX
PMAIP1	ABCD4	TRIM41
2021-03-09	TSPEAR	PEX11B
TMEM26	RIF1	FNDC3B
ZPLD1	ADIPOR2	CHST3
KCNK6	GPR157	SULF2
PLD3	RP11-574K11.31	CLP1
YBX2	ZBTB10	QARS
GPR156	MYCBP	KIAA1147
ZNF202	ARHGEF28	FNIP2
TMPRSS2	UFM1	ZNF516
NKIRAS2	EVI2B	PLEKHA3
HIF3A	NEK3	ITGB3
AMOT	FAM135B	SNX30
SURF4	EIF5B	ERCC4
ZNF641	TMED4	PLXNA4
ZNF10	NME6	DUSP9
STRBP	IRGQ	WAPAL
CFL2	C1GALT1	PKN2
ATXN7L3B	CEP85L	SESN3
NOVA1	ACVR1B	GEMIN7
SLK	HDLBP	KLF8
RICTOR	RRAGD	ZNF879
C11orf84	SLC25A18	STOX2
CACFD1	SMAP1	COL4A2
MOB4	LOXL3	ATP2B3
RNF44	SELT	SUB1
GALNT15	HIF1AN	ERP29
SMCR8	DCLRE1C	POU6F2
LOXL4	PRLR	LEPROTL1
PCDH19	STARD3NL	ARMC8
RAB40C	TSC1	CPED1
CTNS	LIMD2	CHD4
MEIS2	CPEB4	XYLT1
DKK3	BRCC3	GRID2IP
VASH2	KCNQ4	TAF9B
LBH	ERRFI1	PEG10
DTX4	CCL7	ATP8B4
GALNT2	PAWR	WARS2
POU6F2	B3GNT7	RGAG1
TNFRSF1B	BSDC1	YPEL2
ALKBH1	CCR7	SLC4A4
GTF2I	POGZ	CCND1
ACVR1B	MYB	ARL4D
SH2B3	NUP155	IKZF2
BLOC1S5	TRHDE	RBM38
COL14A1	POLE	PRKAA2
TMEM194A	ZNF577	CAPN3
GK5	ZNF280B	DST
PARM1	HABP4	LMX1A
HS2ST1	THEM4	DUSP16
THBS1	YY1	THBS1
COL9A3	ARHGAP12	CDC25A
CPD	IFI44L	PPP1R16B
ERCC4	CDKN1A	SLC31A1
MLLT10	IDE	TRIB1
SUCLG2	FAM178A	COL11A1
STEAP3	DNAJC10	RB1
ZBTB5	CYP2C8	FRS2
POTEE	EPHA3	SLC52A3
AGO3	MAGEC1	CCDC141
COL1A1	PREB	SCN8A
GHR	EDEM3	REEP1
POGZ	PORCN	FBXL19
HABP4	SRGAP1	TSC22D2
SENP5	FAM71D	PRDM1
APPBP2	RAB11FIP4	HOXD1
PLEKHH1	SLC5A6	LMLN
DCX	AEN	PYGO2
CLASP2	AGBL2	NME4
TRPM6	TRAPPC1	TAOK1
MEIS1	ZNF354B	SNX6
DPH1	SLC20A1	DTX4
INPP5A	GPATCH2	SMUG1
TMEM255A	ZNF202	FREM2
TMOD2	SVIL	IKBKE
MIOS	BRF2	ADCY9
SNN	TMEM194A	FBXO45
ZBTB39	TMC7	ADAMTS14
BTG2	ZBTB8B	DDX19A
COL15A1	KCTD2	CEP135
P2RX1	CSNK2A1	PRDM5
AC023632.1	MYO18A	S100A8
KCNJ3	CACNB4	PLAGL2
HSPE1-MOB4	ITGB6	FAM208A
RORC	GALE	ZBTB39
IGDCC4	GREB1L	ALKBH1
TRIB1	ZNF843	AP1S1
SLC6A15	ENY2	IDH2
PRR18	CSTA	PAX3
RGAG1	MAP4K2	DUSP4
RASL10B	LINGO1	XKRX
CRY2	PHACTR2	KIAA0930
GPATCH3	PLA2G3	DPH1
ARHGEF7	GNG5	VAV3
ETNK2	ELK4	KDM3A
EDEM3	LCOR	KPNA1
SULF2	MEIS2	HTR1E
KCNC1	P4HA2	CRK
LRRC20	FBXO32	BACE2
CPSF4	KPNA5	LYVE1
ZNF516	STARD9	PLXNC1
PPP1R16B	TRABD	NLK
FSD2	MACF1	A1CF
LIMK2	TRIP12	RNF38
KIF2A	NEDD4	RUNX1T1
CHSY3	AP000708.1	APBA1
PANX2	C16orf52	SWT1
SLC9A9	TNFSF10	MOB4
RUNX1T1	FLNA	MMP11
USP47	C1orf200	NEK9
ANGPTL2	STX16-NPEPL1	CALM1
STAB2	HOOK1	TAB2
HECTD2	MFSD12	ADAM15
ARL5A	SPEG	AFF2
LSM11	ZNF343	AMOT
GPR132	TTC14	CEP164
EPHA4	AGAP1	SLC10A7
XKR7	IL22RA1	BNC2
ADAM15	SLC35B1	CCDC93
NEK9	ZNF512B	GRAMD1B
ATP2B4	C14orf178	MAP3K2
SLC6A1	BCL2L1	ARL5A
CCDC144A	ADAMTS5	PIK3CA
CPED1	CRTAP	RGS17
LRRC8B	MMS22L	WNK3
DAGLA	AGPAT6	SREK1
TEAD3	GPATCH8	SBNO1
CHST3	DSCR8	CECR6
TAB2	ZNF432	COL4A5
ARHGAP20	CTPS1	MBTD1
PPP3CA	ZNF451	LGR4
DYRK1A	MEX3A	NUMBL
ST8SIA1	RFX6	COL4A3BP
SLC16A14	C1orf112	HAS2
HBEGF	ESRP2	CCNY
ITSN1	MYCBP2	TMTC3
XKRX	RAG1	ANKRD28
PLA2G15	PDZD9	ATP6V1C1
KCTD16	PLCB4	PRRX1
KLHL13	LRGUK	HIPK2
BCL2L1	LRTOMT	KIAA1958
DLGAP4	DZIP1	GRIN2B
MAP3K2	RNF165	PLD5
CRTAP	GALNT2	ZBTB5
NAA20	ESPL1	PSENEN
TXLNA	UGT3A1	LIMD1
STXBP5	INO80D	PRR18
TEX261	MYO1F	SLC25A4
CSRNP3	NPIPA7	GRIK2
FKRP	WBP1L	RAB15
ITGB8	CHIA	BSN
ACVR2B	EIF4G2	CASP5
CECR2	DNAJA2	ACER2
CACNB4	KATNAL1	PMAIP1
KLF9	ARHGEF15
DLC1	CLDN16
PRKAB2	ZNF473
CCSAP	TFR2
WNK3	TET2
PTPRU	DUSP12
AGPAT6	FGFR1OP
SLC30A1	RAB11FIP2
KCTD10	SH3TC2
ADAMTS14	CALN1
CALN1	GPAM
PRKAA2	ASCC3
ADAMTS5	VASH2
USP6	TSNAXIP1
SALL3	SRGAP3
RAG1	RORC
ZNF473	CUX1
IRGQ	EIF3D
HIC1	WDR73
TRIM67	G3BP1
SLC4A4	PDE2A
CRK	GOLGA6L9
KIAA1161	SULF1
KIAA2022	THRA
FZD4	SNX27
GOLGA4	CUL2
YY1	PQLC2
ABCC10	TMPRSS11F
UNC5A	MMP16
RNF38	STYX
ZNF362	FARP1
ZC3H10	SEMA4G
ZBTB10	ACP6
GDF6	NRK
ST3GAL1	TSPAN18
SYT1	FBN1
SEC14L1	ZBTB37
SYT2	DDTL
COL9A1	TRPM6
FBXO32	GLIPR1L2
PAX3	RALGPS1
PIAS4	ZNF566
HTR4	ANKFY1
SPIRE1	TP53
SLC30A4	ZCCHC3
SLC7A14	MAN2A2
PLXNA4	WDR37
APBA1	CD80
SLC2A12	YIPF1
SREK1	TFEC
ATG16L1	PCDH20
ATXN7L3	HAND2
FAM84B	LOXL4
MEF2D	NPEPL1
DNAJB9	CRB1
FAM189A1	MIB1
RBFOX1	GNG5P2
POC1B-GALNT4	BOLL
ABCC5	TM7SF2
SLC8A2	PAK1
MSI2	SPOCD1
KLHL6	MED6
ACAP3	SMARCD1
PCDH20	ACAD9
CCDC141	MMP8
EEA1	BBX
SRGAP3	PAPOLA
TET2	DIP2B
MYCL	FMO6P
CTPS1	ASAH2B
SLC6A5	DCBLD1
MBTPS2	TRIM41
BDP1	PEX11B
PDP2	FNDC3B
HIPK2	RMI2
SEC31B	LCA5L
MGA	KRT78
PPTC7	CHST3
RB1	FBXO22
VPS26B	SULF2
GNAL	SLC31A2
ARHGEF15	EIF3K
BCL7A	ADA
MSN	CLP1
RRP1B	RNF123
CLOCK	QARS
LDB1	KIAA1147
CEP164	MSH6
LUC7L3	TAF8
MED28	FNIP2
INSR	FAR2
SBK1	PPT2
DPYSL3	ZNF516
RGS17	PUS7L
PI4K2B	ZNF256
GABPA	C4orf29
FBXO30	SLAMF6
PRDM1	MMP1
RNF152	EYA3
NUMBL	PLEKHA3
RCSD1	ITGB3
COL4A1	SNX30
TTL	IRS1
LINGO1	ERCC4
SEMA4G	PLXNA4
LMLN	DUSP9
DENND6A	WAPAL
AGO1	WDR41
ZSWIM4	PKN2
MAP3K3	TCEB3B
EGR3	GGA3
SEC14L5	CRTAM
CASKIN1	MINK1
C20orf112	STK39
YTHDF3	SLC16A4
CXorf36	MAGEA10
CBX5	SCYL2
EPHA3	CCDC7
CALU	STARD3
TBX5	SESN3
CGNL1	GEMIN7
MEX3A	KLF8
BACE2	PADI4
PARP8	ATP2B1
BTBD3	PARP6
KCNA6	ZNF879
PSENEN	STOX2
BRWD3	COL4A2
NUP155	ATP2B3
COL4A5	SUB1
SH3RF3	ATP10A
FNIP2	SPRYD7
RAB8B	ERP29
SDK1	POU6F2
RALGPS1	LEPROTL1
MYO5B	ARMC8
MBTD1	GIMAP1
WDR37	ADAM28
TENM2	CPED1
SLCO5A1	CHD4
MFAP3L	XYLT1
SOST	GRID2IP
SPRED3	TAF9B
C16orf52	PEG10
PHACTR2	ATP8B4
HK2	WARS2
CBFA2T3	NABP1
PURB	CNIH4
TNIK	RGAG1
SMARCC1	YPEL2
GNS	SLC4A4
MYRIP	CCND1
CACNA1I	ADHFE1
AFF2	ANP32E
ERGIC2	ARL4D
OLR1	CTTNBP2
ATXN1L	IKZF2
MDFI	RBM38
LRRC10B	PRKAA2
ADAMTS1	CAPN3
POGLUT1	TEC
GRIK2	DST
TRIB2	LMX1A
B3GAT1	TTC9C
PPARGC1A	DUSP16
SPEG	TTC17
HIP1	WDR3
KPNA1	GJB4
FAM160B2	THBS1
DOCK3	PRPF39
GABBR2	CDC25A
GRIN3A	SALL1
KCNV1	FAM60A
PGM2L1	PPP1R16B
TTC39C	SLC31A1
FGD6	RD3L
GJA9	TRIB1
FGF11	YIPF3
ACER3	COL11A1
MGLL	RB1
WAPAL	FRS2
COL5A2	SLC52A3
BMPR1A	CCDC141
HLF	C12orf49
AKAP5	NPIPB4
WDFY4	SCN8A
KCTD15	ZFHX2
C19orf26	SLCO4C1
BAHD1	REEP1
HNRNPA1	FBXL19
INO80D	PNKD
RADIL	TSC22D2
GPR137C	SEC24C
KIAA0930	JOSD2
STRN	RNMT
TIA1	PRDM1
GAB2	MC2R
MVB12B	SPCS3
ZNF74	HOXD1
INTS2	METTL6
LRRC59	LMLN
RGMA	PLA2G2F
GREB1	DCP1B
BBX	PYGO2
SULF1	ATP13A3
TFR2	NME4
CYTH3	TAOK1
SYT11	SNX6
PCYT1B	DTX4
BNC2	CLPX
AAK1	SMUG1
RAVER2	FREM2
SPTBN4	ATP6V1G1
NTN1	IKBKE
RP1-170O19.20	ADCY9
MEGF11	FBXO45
FNDC3B	GMPR2
NLN	ADAMTS14
CNOT6L	H2AFJ
DAB1	DDX19A
OTUD3	CEP135
EXOC5	S100PBP
MGAT4A	MASP1
RRAGD	EVA1C
PCYOX1	MAP3K4
ARMC8	PRDM5
MSANTD3	HLA-DPA1
DCUN1D3	ZNF318
HELZ	UNC13C
FRAS1	CD164
CACNA1E	S100A8
TAOK1	PLAGL2
FASTK	FAM208A
SEMA4F	ZBTB39
CELF1	C1orf50
SYNJ2BP	ALKBH1
PPP1R12B	AP1S1
UBN2	IDH2
BSN	CEP192
ZNF620	PAX3
SLC38A9	SPAG16
EZH1	PIWIL1
SNX17	DUSP4
EDA	XKRX
FSTL4	RALGAPA2
COL3A1	CTD-2132N18.3
CHD9	NME9
ATP2B3	KIAA0930
STK24	ANKRD18A
TOB2	RNF31
ANKFY1	C19orf55
TOR1AIP2	DLAT
TAF9B	ZNF548
SRGAP1	CNKSR3
MTMR12	SSFA2
L2HGDH	ATP9B
RP11-766F14.2	DPH1
LRFN4	ANKRD18A
IL6R	DCLK3
SLC30A7	DIAPH3
ARPP19	WDFY3
GAREM	VAV3
PLCXD3	C5orf30
GALNT4	ALDH1L2
AMMECR1L	TLL1
FAXC	KDM3A
INTU	KPNA1
NAPEPLD	WDR48
LONRF3	BCCIP
TMTC3	LY75
GOPC	GABRA2
ZNF462	HTR1E
TRIOBP	TFIP11
JOSD1	CRK
KIF21B	DNAH3
SFT2D3	BACE2
SCRT2	LYVE1
ALPK3	PLXNC1
GOLT1B	NLK
FRS2	A1CF
LEPROTL1	RNF38
RSF1	RUNX1T1
CDK14	PIEZO2
PLD5	TAT
MAP3K9	APBA1
ZNF740	SWT1
SPOCD1	MOB4
KLF8	PLCD4
CDYL	RIPK2
PHF8	TLR4
RAB22A	SPATA8
FAM83G	MMP11
OTOF	GPX7
DUSP7	NEK9
CHD4	CALM1
SCN5A	TAB2
KMT2D	ADAM15
SREBF2	SLC2A2
RBPJ	ZNF773
TNFAIP3	AFF2
APC2	AMOT
PAX2	CEP164
ZNF783	MAGEA2B
RAB3GAP2	SLC10A7
THOC2	EPB41L4A
USP12	UTY
ELK4	TMEM165
PAK1	CNOT6
FBXO45	ZNF226
MPST	ZFYVE20
ADCY9	ENPEP
ACVR2A	PTPLAD2
FOPNL	BNC2
ZCCHC11	CCDC93
SFMBT1	ABCA2
UGGT1	CLEC1B
CDK6	GRAMD1B
KIAA1147	MS4A7
SOX6	MAP3K2
HIF1AN	MAGEA2
NKAP	ARL5A
AGAP1	CD160
KATNAL1	C14orf166B
RAB30	PIK3CA
FRMD5	PM20D2
RASGRP1	GPR135
DNAJB14	FMN1
REEP1	IMP4
FGF5	ASAH2
DNAJA2	RGS17
CHIC1	WNK3
SLC45A4	ZNF329
ZNF282	SREK1
KIAA1467	SBNO1
LTN1	TREML1
SCN8A	PRICKLE3
MAP4K4	CDH1
PLXNA2	PARP16
KIAA1919	CECR6
LCORL	COL4A5
KIAA0895L	MBTD1
USP32	LGR4
RASL10A	SLC9A5
SMIM13	C6orf141
PRR14L	CTSC
DSG3	UCP3
PAG1	NUMBL
DCAF8	CDC5L
CMTM6	CDH16
FADS3	COL4A3BP
ZKSCAN5	TLDC1
KCNC3	GALNT13
MON2	XPC
SLC10A7	CACNA1D
FAM104A	POLQ
SUB1	IPO4
DARS2	HAS2
KCNJ6	CCNY
LZIC	DCAF6
ERCC6	ARHGAP4
KIAA1549	TMTC3
TMX4	LCE2B
MICALCL	ANKRD28
ITGA1	ATP6V1C1
EIF2S2	PRRX1
ICK	LRRK1
IGF1	AKR1B10
CEP85L	DCAF4L2
SAP30L	ZNF792
ZNF354B	GNAT1
ZNF652	HIPK2
UTP15	AMACR
DICER1	KIAA1958
USP49	GRIN2B
TSPAN2	PLD5
MLXIP	ZBTB5
DNA2	TMEM144
RANBP2	PSENEN
A1CF	LIMD1
HECTD4	PRR18
AASS	CAP1
HDHD1	SLC25A4
DZIP1	IFT80
MAPK1IP1L	GRIK2
C1GALT1	RAB15
SCUBE3	CTD-2162K18.4
NOS1	KLHL2
HAND2	BSN
NIPA1	CASP5
VCPIP1	ACER2
FOXP1	ZNF763
CPM	GAB3
SLC26A9	DPAGT1
RIMS3	PMAIP1
G3BP1	IL36G
SPATA13
PIK3IP1
GJC1
B3GALT1
C1orf147
FREM2
ATP6V1C1
RNF170
ZNF644
C14orf28
CRB2
C11orf57
TMEM251
YAF2
ATAD2B
NCOA1
CLPB
HCFC2
PYGO2
HDLBP
CNOT2
NNT
ETNK1
REL
NSD1
NEDD4L
DNAH10OS
ZSWIM5
STYX
CCDC93
RPS6KA3
ZNF566
DST
CNNM2
MRS2
TMEM135
NCOR1
CRBN
DDN
KHNYN
STAT3
GDAP2
TMED5
SCARA3
PAWR
ENTPD7
SESTD1
AKT2
IPO11
TXLNG
PLAGL2
DMD
MTMR3
SUV39H2
SLC31A1
KATNBL1
SYT7
DYRK2
WDFY2
RBM38
KCNC4
PDZD8
SPATA2
PLEKHA3
ARL5B
NLK
RNF217
MTDH
XYLT1
RIMKLA
FARP1
TMEM167A
MEF2C
FAM208A
ALDH6A1
BMP2
XPOT
ATG4B
SBNO1
OTUB2
SLC22A23
SMAD2
GRAMD1B
FBXL19
SNX1
SRD5A3
COL11A1
ZNF24
NAP1L1
GPC4
C6orf203
KIAA0391
ADRBK2
SOCS7
EIF5B
DNAL1
FBXO21
VEZT
KIAA1244
ANKRD33B
USP24
SESN3
PACS2
CSNK2A1
CCNT2
ANKRD28
SNX16
C17orf85
KMT2E
MBD2
MAPK8
TUSC2
SNX6
C9orf40
LPHN3
WIPI2
DVL3
IPO9
KCMF1
CTIF
PIK3CA
DNAJC10
EIF2B2
ROBO1
CASK
ZNF322
KLHL36
CTB-54O9.9
CHRFAM7A
ZNF354A
B3GAT3
RBMS2
TMEM233
KCNC2
SLC10A6
GABRB1
WNT1
FAM155A
