# Supplementary material for: FN1 mRNA 3'-UTR supersedes traditional fibronectin 1 in facilitating the invasion and metastasis of gastric cancer through the FN1 3'-UTR-let-7i-5p-THBS1 axis
Source: Theranostics. 2023 Sep 25;13(14):5130–50. doi: 10.7150/thno.82492 (PMC10526670; doi:10.7150/thno.82492)
Supplement: Supplementary file 2 — Supplementary tables. [file thnov13p5130s2.zip › Supplementary Tables/Table S9.xlsx]

## Sheet: Sheet1
Table S9. The intersect genes from both hsa-let-7e-5p predicted target genes and the 241 up-regulated differentially expressed genes (DEGs) from RNA-seq.
Targeted mRNA predicted from TargetScan 7.2	Targeted mRNA predicted from DIANA MicroT-CDS	Common targeted mRNA from two databases	Intersection with up-regulated DEGs from RNA-seq
HMGA2	TRIM71	TRIM71	OLR1
ARID3B	FIGN	FIGN	THBS1
LIN28B	LIN28B	LIN28B	GATM
FIGN	IGDCC3	IGDCC3	COL1A2
TRIM71	SKIL	SKIL	CPED1
NR6A1	HOXB1	HOXB1	DUSP4
THRSP	CPEB1	CPEB1	PAPPA
USP44	SLC6A5	SLC6A5
FAM222B	IGF2BP1	IGF2BP1
IGDCC3	ARID3B	ARID3B
IGF2BP1	BACH1	BACH1
VSTM5	RNFT1	RNFT1
FZD3	YOD1	YOD1
PXT1	C14orf28	C14orf28
DTX2	COIL	COIL
YOD1	GDF6	GDF6
PTAFR	ARHGAP28	ARHGAP28
NGF	COL1A2	COL1A2
SLC52A3	SLC35D2	SLC35D2
XKR8	PLEKHG6	NR6A1
BZW1	NFAT5	MAP4K3
ARHGEF38	NR6A1	POU2F1
FAM103A1	MAP4K3	AHCTF1
MDM4	ADAMTS12	MBD2
CCL7	POU2F1	GAN
BACH1	AHCTF1	FAM222B
C5orf51	MBD2	CNTRL
PAPPA	CAPRIN2	ACVR1C
HAND1	GAN	IL13
LPGAT1	FAM222B	PRKAR2A
TGFBR1	CNTRL	HAND1
CDC34	ACVR1C	WNT9A
ZBTB16	IL13	TTLL4
RNFT1	PRKAR2A	STX3
HOXB1	FAM214A	FRAS1
SMIM3	HAND1	ADRB2
SALL4	WNT9A	VSTM5
GATM	TTLL4	ZFYVE26
PRSS22	ACTB	ARHGEF38
LRIG3	STX3	CLCN5
SLC35D2	ULK3	UTRN
PPP1R15B	FRAS1	NGF
DUSP16	ADRB2	GALNT1
CDK8	VSTM5	MFSD4
PBX3	ZFYVE26	PAG1
TNFSF9	ARHGEF38	USP44
GALNT1	CLCN5	LRIG2
ZC3HAV1L	UTRN	PAPPA
ARID3A	PRTG	TGFBR1
MARS2	NGF	RBMS1
QARS	ZNF738	CBX5
LIPT2	GALNT1	SYNCRIP
AP1S1	MFSD4	MAP3K1
FOXP2	PAG1	IGF2BP3
TTC31	USP44	SMC1A
C8orf58	LRIG2	PLXNC1
ZBTB8B	ALG9	LIN28A
TP53	PAPPA	COL3A1
ZNF512B	TGFBR1	DDX19B
GNG5	RBMS1	BZW1
CCNJ	CBX5	CLDN12
GXYLT1	SYNCRIP	ADAMTS8
COIL	LA16c-431H6.6	HIP1
MYCN	MAP3K1	RICTOR
GEMIN7	IGF2BP3	MYCN
TARBP2	SMC1A	BCAT1
DDX19B	PLXNC1	MAPK6
RAB15	LIN28A	IGF1R
XRN1	COL3A1	DNA2
ADRB2	DDX19B	CCNF
DPH3	BZW1	PLEKHG7
SPRYD4	PTCH1	ZNF341
PDE12	PTPRK	CPA4
AC010441.1	CLDN12	DTX2
KCTD21	ADAMTS8	KLHDC8B
STX3	HIP1	ACSL6
ADAMTS8	RICTOR	XK
APBB3	MYCN	IRS2
DDX19A	BCAT1	PXT1
MED8	MAPK6	SENP2
CDC25A	IGF1R	XKR4
CCND2	PRR23A	ONECUT2
E2F6	SYNC	TTC31
CRCT1	DNA2	CCDC71L
FAS	CCNF	ADRB3
KLHDC8B	PLEKHG7	CD200R1
PSORS1C2	ZNF341	ACVR2A
UFM1	CPA4	GAS7
ZNF710	DTX2	PPARGC1B
ATPAF1	KLHDC8B	GOLT1B
GNPTAB	ACSL6	GXYLT1
CPEB2	XK	KCTD21
CPA4	IRS2	KHNYN
BEND4	PXT1	HIF3A
PEX11B	SENP2	PARP8
PQLC2	XKR4	C15orf39
PARD6B	ONECUT2	FRMD5
SLC25A18	TTC31	KMT2D
TMEM234	CCDC71L	RASGRP1
NEK3	EIF4ENIF1	EDN1
TTLL4	ADRB3	ZNF280B
KCTD17	REV3L	TNFSF9
SLC5A9	SFSWAP	SLC2A12
RFX6	CTD-2535L24.2	DUSP22
MAP4K3	CD200R1	CASP3
PBX2	RPS6KB2	XKR8
IGF2BP2	ACVR2A	NYNRIN
AEN	GAS7	KCTD17
EDN1	PPARGC1B	COL27A1
SNX30	GOLT1B	CCNJ
IL13	GXYLT1	STARD13
IGSF1	IFITM10	MRS2
PTAR1	KCTD21	ASAP1
ZNF341	KHNYN	HIC2
ONECUT2	HIF3A	CPEB2
RAB11FIP4	PARP8	AIFM1
B3GNT1	C15orf39	CTDSPL2
HOXA1	FRMD5	SLC30A1
ZNF784	KMT2D	SCD
FAM178A	PPAPDC1B	FRMD4B
PRPF38B	RASGRP1	ZNF689
CASP3	ING3	PTPRD
CLDN12	EDN1	NAA30
UHRF2	ZNF280B	MAP4K4
POU2F1	TNFSF9	ATPAF1
NRAS	SLC2A12	IGDCC4
GAN	DUSP22	B3GNT1
IL10	CASP3	MAPK8
GALE	XKR8	FNDC3A
DDI2	NYNRIN	FAM103A1
MAPK6	PCYOX1L	FZD3
RSPO2	KCTD17	NAP1L1
ZNF275	COL27A1	INTS2
KCNJ11	CCNJ	DMD
LIN28A	STARD13	RANBP2
S100A8	MRS2	PALD1
SMC1A	ASAP1	PBX3
PCTP	HIC2	PPP1R15B
DIAPH2	CPEB2	PRPF38B
CCR7	AIFM1	FNIP1
POLR2D	CTDSPL2	LPGAT1
CPEB1	SLC30A1	ERO1L
AC008443.1	SCD	IGF1
IGF1R	FRMD4B	PGRMC1
HTR1E	CYP2R1	GPR26
CCNF	TMEM211	GPCPD1
HMGA1	ZNF689	OSMR
LCOR	PTPRD	C9orf40
PPARGC1B	NAA30	CYP19A1
SKIL	OLFM4	THOC2
PGRMC1	MAP4K4	ABCC5
HIC2	HELLS	PCGF3
ZNF451	ATPAF1	IGSF1
CEP135	IGDCC4	ADAMTS15
PBX1	B3GNT1	RNF217
AIFM1	MAPK8	LBR
MAP3K13	ABT1	USP12
GIPC1	FNDC3A	PLEKHA8
DPP3	FAM103A1	TRIM67
COL27A1	FZD3	TET3
BEGAIN	NAP1L1	MED8
PIGU	INTS2	GHR
USP38	DMD	SYT7
AMT	RANBP2	PDE12
C20orf194	SIGLEC14	TBKBP1
RNF20	PALD1	GTF2I
ACVR1C	FBXL12	MDM4
SREK1IP1	PBX3	TMPRSS2
RGS16	PPP1R15B	DPH3
LOR	PRPF38B	SLC5A9
LIMD2	FNIP1	WDFY4
MXD1	DOK3	PPARGC1A
CPEB4	LPGAT1	SLC22A23
LRIG2	ERO1L	CDC34
TMEM178B	IGF1	RBFOX2
E2F5	PGRMC1	USP38
CNTRL	GPR26	C20orf194
POLR3D	GPCPD1	DAGLA
ISLR	PPP4C	FAM214B
TSPYL5	SNX25	IKBKE
UGCG	OSMR	FAXC
BIN3	C9orf40	TNFRSF1B
ERO1L	CYP19A1	ADAMTS5
CCL3L1	THOC2	FAM189A1
AC068987.1	ABCC5	AGO3
SMARCAD1	PCGF3	TRANK1
ITGB3	IGSF1	SMARCAD1
PLEKHG7	ADAMTS15	SOX6
IQCB1	RNF217	DLGAP4
RNF165	HSPA14	NID2
SCYL3	LBR	AC008443.1
FRMD4B	USP12	GIPC1
FASLG	PLEKHA8	TMEM167A
WNT9A	TRIM67	STRBP
TMPPE	TET3	PLA2G3
CPEB3	MED8	DMP1
PLA2G3	GHR	ERCC6
TET3	SYT7	IGF2BP2
CCDC71L	PDE12	FASLG
SMUG1	TBKBP1	GCNT4
ADRB3	GTF2I	SENP5
NME4	MDM4	PTAFR
CDKN1A	CDH8	FGD6
FAM214B	TMPRSS2	HELZ
MIB1	DPH3	KMT2E
CD200R1	SLC5A9	ZC3H3
NME6	GOLGA6L4	ARID3A
SCN4B	WDFY4	EPHA4
SLC25A27	PPARGC1A	RDX
ZBTB26	SLC22A23	ADRB1
THRA	CTNND2	SLC38A9
ABCB9	CDC34	GPR61
RDH10	RBFOX2	ABL2
COL1A2	TRMT13	GYG2
DUSP22	USP38	AGO4
POTEM	SMCHD1	RAB3GAP2
EOGT	C20orf194	FAM118A
P4HA2	DAGLA	ACVR1B
ZC3H3	FAM214B	DVL3
SOCS1	IKBKE	BEND4
TBKBP1	FAXC	IL6R
CCL3	TNFRSF1B	CDV3
CCL3L3	ADAMTS5	SNAP23
GPR26	FAM189A1	ZSWIM5
GRIN2B	AGO3	ZNF462
NDST2	CYP4F2	SYT11
ADAMTS15	ADAP2	ZNF644
GLRX	TRANK1	DICER1
RRM2	SMARCAD1	HDX
KPNA5	SOX6	UHRF2
GALC	DLGAP4	MGAT4A
CDC42SE1	NID2	SLCO5A1
ICMT	AC008443.1	HOXA1
RBMS1	GIPC1	AC068987.1
HOXA9	TMEM167A	C20orf112
ZNF689	STRBP	XRN1
ICOS	PLA2G3	SLC30A4
UTRN	ZNF347	IL10
MYO1F	DMP1	GATM
FAM118A	ERCC6	COL4A6
CYP19A1	IGF2BP2	CCR7
GPR63	FASLG	GDAP2
PALD1	GCNT4	SEMA4C
NHLRC3	SENP5	FOXP2
YPEL2	PTAFR	ZNF200
ZNF70	FGD6	IMPG2
C2orf88	HELZ	BCAP29
ZNF280B	KMT2E	TTL
TMC7	ZC3H3	ONECUT3
RDX	GIMAP6	DPP3
PRKAR2A	ARID3A	ZNF784
RIOK3	EPHA4	TPP1
DDX26B	ITGA7	CLOCK
NSMCE2	RDX	STX17
ARL4D	ADRB1	SESTD1
C15orf41	SLC38A9	AP1S1
KLHL23	GPR61	SYT1
PIGA	ABL2	DCUN1D3
ZBTB37	GYG2	OLR1
POTEG	AGO4	RNF44
SKIDA1	MACF1	CHSY3
DNAJC1	RAB3GAP2	MXD1
SOCS4	IMPDH1	CNOT2
ARG2	FAM118A	LYVE1
TMEM110	ACVR1B	POTEE
BZW2	DVL3	NHLRC3
AGO4	BEND4	CPEB3
NYNRIN	IL6R	MYCBP
IGF2BP3	CDV3	PTAR1
CYB561D1	SNAP23	PLEKHO1
DPF2	ZSWIM5	DLC1
TMEM41A	TTC26	PCDH19
TGFBR3	ZNF462	WASL
CHRNA7	SYT11	ZBTB39
EIF4G2	PHLDB2	ZNF710
BTF3L4	ZNF644	MARS2
MFSD4	DICER1	COL5A2
PDPR	PORCN	SLC16A10
TRIM41	HDX	GPC4
SLC25A24	UHRF2	MLLT10
TRABD	MGAT4A	OSTF1
BSND	SLCO5A1	BCL2L1
TRANK1	HOXA1	SWT1
CALM1	AC068987.1	ZPLD1
SLC16A10	C20orf112	SLC25A27
NKD1	XRN1	TARBP2
PRRX1	SLC30A4	RNF170
PKIA	IL10	ETV3
ADRB1	GATM	HDHD1
KLHL31	COL4A6	DDI2
AHCTF1	HOMER2	SOCS4
TMEM2	CCR7	KLHL31
ANKRD46	GDAP2	MED28
ZNF879	ACTG2	NEK3
PRDM5	SEMA4C	LPHN3
NRK	FOXP2	AEN
SLC16A9	ZNF200	COL15A1
ZFYVE26	IMPG2	IGLON5
EFHD2	BCAP29	DUSP1
ZNF200	TTL	CPM
ZNF583	ONECUT3	MGA
ERGIC1	ARHGAP8	GABRA6
BCAT1	DPP3	BSN
IGLON5	ZNF784	PIK3IP1
C15orf39	INSL4	CERCAM
KIAA1958	TPP1	CHRNA7
GCNT4	CLOCK	ARPP19
ABHD17C	STX17	NIPAL4
GPATCH2	SESTD1	SLC16A9
ONECUT1	AP1S1	SUB1
ONECUT3	SYT1	RRM2
VSNL1	DCUN1D3	ARL6IP6
CLP1	OLR1	ZNF774
ULK2	RNF44	SKIDA1
SLC5A6	CHSY3	GALE
GRPEL2	RP11-133K1.2	TRABD
RBFOX2	MXD1	TSPEAR
SNAP23	PLS3	MEX3A
LBR	CNOT2	E2F5
CASP5	LYVE1	FZD4
ELOVL4	POTEE	SLC30A6
GYG2	NHLRC3	ZNF620
SOWAHA	CPEB3	TMEM65
ANKRD52	MYCBP	COL4A1
CBX2	PTAR1	SCYL3
NAA30	PLEKHO1	SLC25A18
GPR61	GRHL3	SREK1IP1
ATP8B4	SH3TC1	ZNF566
TSPEAR	DLC1	DAB1
DUSP1	PCDH19	SEC14L1
CANT1	WASL	GAREM
CTDSPL2	ZBTB39	ATP2A2
RTCA	SLC38A2	TMPPE
DHX57	LRRC23	TFR2
DCAF15	NDUFA4	EFHD2
GRID2IP	MASP1	UGCG
ACSL6	ZNF710	OTOF
GDPD1	MARS2	LINGO1
VANGL2	COL5A2	TRHDE
DLST	SLC16A10	INSR
TECPR2	GPC4	DYRK2
SLC12A9	MLLT10	TXLNG
IKBKAP	OSTF1	ZBTB26
GAS7	BCL2L1	POTEM
SEC16B	ZNF880	ZNF275
RPUSD2	SWT1	EDEM3
NXT2	ZPLD1	SRD5A3
SCD	SLC25A27	NEFM
TSC1	TARBP2	USP24
BCAP29	RNF170	ZNF10
KREMEN1	PGAP2	GOLGA4
MIEF1	ETV3	USP21
PEG10	HDHD1	ST8SIA1
ZNF774	DDI2	HOXA9
HOXD1	AC004381.6	TECPR2
AGPAT9	SOCS4	CECR2
SYNCRIP	KLHL31	FGF11
NID2	MED28	THRSP
GREB1L	NEK3	LCORL
SAMD12	LPHN3	GJC1
TPP1	AEN	PDPR
MAP3K1	POU2F2	MEF2C
CECR6	CAMK1	PARD6B
CHD7	C1orf159	PCTP
GPCPD1	COL15A1	FAS
OSMR	IGLON5	ZNF879
NPEPL1	DUSP1	BEGAIN
CEBPD	CPM	NRAS
CYP46A1	PREB	RBFOX1
IMPG2	MGA	C1GALT1
PDSS1	GABRA6	MTDH
TGDS	PCBP4	AMER3
MMP11	ALPK1	DPF2
TIMM17B	BSN	E2F2
ZNF697	PIK3IP1	RGS16
CERCAM	CERCAM	FADS3
DCUN1D2	CHRNA7	GRID2IP
PCGF3	ARPP19	ATP8B4
GPR157	NIPAL4	HECTD2
CDCA8	SLC16A9	PXDN
MED6	SUB1	ISLR
SEMA4C	LRP8	CYB561D1
ERP29	RRM2	FAM178A
TSPAN18	C18orf21	KIAA1161
ESPL1	ARL6IP6	EGLN2
XK	MAP3K4	HAS2
TMEM143	ZNF774	FAM135A
SCN11A	SKIDA1	CPEB4
DAPK1	INTS6	STARD3NL
PXDN	GALE	EIF5B
IDH2	TRABD	CDH22
ZCCHC3	TSPEAR	MIB1
HDX	MEX3A	POTEG
FNIP1	E2F5	TRPM6
LYVE1	FZD4	BTBD3
IKBKE	SLC30A6	CCND2
LMX1A	ZNF620	ITGB3
CDV3	TMEM65	TMEM135
EEF2K	KCNT1	FNDC3B
SLC25A4	COL4A1	PAWR
ACER2	SCYL3	XYLT1
LIPH	SLC25A18	CASP5
ABL2	SREK1IP1	STK24
SENP2	ZNF566	DDN
ATP2A2	ASIC1	UFM1
DMP1	DAB1	SYT2
CAPN3	SEC14L1	RBM38
CD86	DEFB119	HDLBP
MYCBP	GAREM	SLC25A24
ASAP1	ATP2A2	TNIK
ETV3	TMPPE	AC023632.1
CACNG4	TFR2	NIPA1
FNDC3A	CTPS2	ZNF583
KPNA4	FBXO15	RSPO2
NHLRC2	EFHD2	LIMD2
RP11-480I12.4	UGCG	QARS
ARHGAP28	OTOF	RNF38
PLEKHO1	ZNF429	KIAA1958
TMEM65	LINGO1	TAF9B
RALB	TRHDE	TP53
RCN1	P2RY13	GPR157
SWT1	SMAP1	E2F6
BLOC1S6	CTSA	GPR63
CHUK	NPIPA7	ARHGAP20
TRHDE	INSR	HIF1AN
BMP5	DYRK2	C16orf52
PLEKHA8	TXLNG	ZNF202
IRS2	ZBTB26	PBX1
GOLGA7	POTEM	IRGQ
HOOK1	TPM2	RFX6
SLC20A1	ZNF275	CRCT1
STOX2	EDEM3	PMAIP1
OSTF1	ANKRD49	SLC20A1
PALM3	SRD5A3	NME6
EGLN2	NEFM	SMARCC1
STK40	USP24	CCL7
XKR4	ZNF10	DIAPH2
FAM43A	GOLGA4	CEP85L
WASL	MSH6	C5orf51
STARD9	CRTAM	XPOT
FAM135A	ZCCHC9	SULF1
RUFY3	TFAP2A	KCNQ4
USP21	WDR11	RPS6KA3
ARRDC4	USP21	SOCS1
C3orf52	HFE	LMX1A
ARL6IP6	ABCC8	DNAJC10
STARD3NL	EPHB1	ZNF512B
MTUS1	ST8SIA1	TMEM194A
PRLR	HOXA9	DDX26B
E2F2	TECPR2	DDX19A
CCNY	NDST3	USP47
ELF4	MCCC2	ADIPOR2
KDM3A	ZFHX4	TMOD2
PDHB	CECR2	VASH2
PXMP4	FGF11	DNAJA2
C19orf47	THRSP	PHACTR2
PPP2R2A	LCORL	SREK1
IKZF2	GJC1	RNF165
HOXC11	PDPR	CDC25A
LGR4	MEF2C	AGPAT6
OSBPL3	PARD6B	CSNK2A1
VGLL3	PCTP	BTBD9
VAV3	EVI2B	PRKAA2
CBL	FAS	GOLGA7
COL24A1	ZNF879	ARRDC4
SLC25A32	DSCR8	GDPD1
PDGFB	CHIA	LCOR
CDH22	BEGAIN	GNG5
CLCN5	NRAS	KPNA5
MESDC1	NTRK3	PLEKHA3
STARD13	FLNA	PQLC2
B3GNT7	RBFOX1	NDST2
NEFM	ACTA1	SNX6
WNT9B	C1GALT1	SCN8A
COL4A2	MTDH	EIF4G2
PLXNC1	AMER3	BDP1
SLC1A4	IL22RA1	INO80D
WARS2	DPF2	RRP1B
THAP9	E2F2	FARP1
C9orf41	ACP6	EOGT
TSC22D2	LRTOMT	PLD5
DUSP9	RGS16	STYX
CHRD	BRD3	HOXC11
GSG1L	FADS3	MEIS2
NAT8L	GRID2IP	COL4A2
ADIPOR2	ATP8B4	ZNF451
CCND1	HECTD2	STARD9
PTPRD	PXDN	LOXL4
PKN2	ISLR	ARG2
PPAPDC2	ZNF599	EIF2S2
SSH1	CYB561D1	AGAP1
CCNJL	ITGB6	KIAA0930
UBE2G2	FAM178A	IKZF2
STX17	KIAA1161	RIMKLA
PLXND1	AKAP8	RORC
KCNQ4	EGLN2	THRA
KLK10	SDR42E1	CRTAP
ACPP	HAS2	YY1
SP8	MYB	ERP29
GABRA6	FAM135A	MOB4
EMB	CPEB4	ANKFY1
COL4A6	STARD3NL	TMC7
AMER3	NT5C3B	BSND
HAS2	IFI44L	CHST3
SECISBP2L	EIF5B	CALN1
BTBD9	CDH22	KATNAL1
AKAP6	MIB1	P4HA2
SOX13	POTEG	RALGPS1
RNF7	TRPM6	KIAA1147
COL4A3BP	BTBD3	SULF2
LIMD1	CCND2	HAND2
DUSP4	PSME4	DPH1
GPR137	FAM135B	VAV3
SLC30A6	ITGB3	TET2
CADM2	TMEM135	B3GNT7
PITPNM3	NCR3LG1	SESN3
ZNF391	FNDC3B	PRRX1
AC140061.12	PAWR	KCNC2
C6orf211	CTSC	PKN2
NIPAL4	ACAD9	PEX11B
PMAIP1	XYLT1	COL11A1
2021-03-09	CASP5	CLP1
TMEM26	STK24	ZBTB8B
ZPLD1	DDN	VEZT
KCNK6	ABCD4	SPOCD1
PLD3	MAGEA6	NRK
YBX2	UFM1	BRWD3
GPR156	SYT2	RAB11FIP4
ZNF202	CLDN16	REEP1
TMPRSS2	RBM38	EPHA3
NKIRAS2	HDLBP	DUSP9
HIF3A	SLC25A24	GPATCH2
AMOT	TNIK	WDR37
SURF4	AC023632.1	LEPROTL1
ZNF641	NIPA1	POLR2D
ZNF10	PARS2	SEMA4G
STRBP	ZNF583	CHD4
CFL2	SPAG16	ADAMTS14
ATXN7L3B	EIF3K	SNX30
NOVA1	DCLRE1C	CDKN1A
SLK	RSPO2	PLAGL2
RICTOR	LIMD2	LOR
C11orf84	QARS	GEMIN7
CACFD1	RNF38	SNX16
MOB4	MINK1	ERCC4
RNF44	KIAA1958	DTX4
GALNT15	TAF9B	NUMBL
SMCR8	TP53	YPEL2
LOXL4	GPR157	ADCY9
PCDH19	E2F6	SEC14L5
RAB40C	GPR63	PARM1
CTNS	ARHGAP20	DUSP4
MEIS2	CYSLTR1	OSBPL3
DKK3	HIF1AN	ZBTB37
VASH2	C16orf52	DZIP1
LBH	ZNF202	POGZ
DTX4	PBX1	RB1
GALNT2	IRGQ	SLC6A1
POU6F2	RFX6	PAX3
TNFRSF1B	CRCT1	DST
ALKBH1	PMAIP1	ARMC8
GTF2I	SLC20A1	ALKBH1
ACVR1B	NME6	TRIM41
SH2B3	SMARCC1	CCND1
BLOC1S5	CCL7	DCX
COL14A1	PPT2	PCDH20
TMEM194A	DIAPH2	KLF8
GK5	GOLGA6L20	TRIB1
PARM1	CEP85L	FBXO32
HS2ST1	C5orf51	DCAF15
THBS1	XPOT	SMUG1
COL9A3	SULF1	ARL5A
CPD	KCNQ4	WIPI2
ERCC4	SLC17A1	ESPL1
MLLT10	RPS6KA3	SLC52A3
SUCLG2	NPIPB4	GRAMD1B
STEAP3	ESRP2	THBS1
ZBTB5	SOCS1	LIPH
POTEE	LMX1A	ATXN7L3
AGO3	RMI2	CPED1
COL1A1	ERRFI1	POU6F2
GHR	DNAJC10	GALNT2
POGZ	ZNF512B	WAPAL
HABP4	C11orf86	ATP2B3
SENP5	TMEM194A	ICOS
APPBP2	CRB1	RAG1
PLEKHH1	DDX26B	ZBTB10
DCX	DDX19A	KDM3A
CLASP2	RAD9A	S100A8
TRPM6	PUS7L	ELK4
MEIS1	USP47	TMEM110
DPH1	TMED4	SBNO1
INPP5A	ADIPOR2	TNFAIP3
TMEM255A	TMOD2	PRDM1
TMOD2	VASH2	LSM11
MIOS	DNAJA2	LMLN
SNN	TRIP12	ELF4
ZBTB39	ARIH1	CEP164
BTG2	MFSD12	CASKIN1
COL15A1	ARHGEF28	BBX
P2RX1	PDZD9	SRGAP3
AC023632.1	PHACTR2	GRIN2B
KCNJ3	SREK1	CBL
HSPE1-MOB4	CSTA	MMP11
RORC	RNF165	HTR1E
IGDCC4	CDC25A	BNC2
TRIB1	AGPAT6	CCDC141
SLC6A15	CSNK2A1	NEK9
PRR18	AGBL2	SH2B3
RGAG1	BTBD9	CRK
RASL10B	PRKAA2	CEP135
CRY2	GOLGA7	BMP5
GPATCH3	ARRDC4	PIGA
ARHGEF7	ZNF256	SLC4A4
ETNK2	GDPD1	SMIM3
EDEM3	CUX1	PIK3CA
SULF2	TREML1	TIA1
KCNC1	SVIL	SLC25A4
LRRC20	LCOR	PAK1
CPSF4	AC135983.2	CTNS
ZNF516	GNG5	SFMBT1
PPP1R16B	RMDN2	XKR7
FSD2	ZNF432	YAF2
LIMK2	KPNA5	CCNY
KIF2A	ZFYVE16	HMGA1
CHSY3	PLEKHA3	ULK2
PANX2	PQLC2	KPNA1
SLC9A9	NME9	COL4A5
RUNX1T1	ADA	ARL4D
USP47	KRT78	WARS2
ANGPTL2	NDST2	NLK
STAB2	METTL14	BTG2
HECTD2	BRCC3	RAB8B
ARL5A	SNX6	TMEM26
LSM11	ZNF843	FAM104A
GPR132	SCN8A	UBN2
EPHA4	EIF4G2	CANT1
XKR7	MAP4K2	KLK10
ADAM15	BDP1	FKRP
NEK9	SNX27	C1orf147
ATP2B4	DCLRE1B	RUNX1T1
SLC6A1	ARHGAP12	CD86
CCDC144A	INO80D	PYGO2
CPED1	RRP1B	LGR4
LRRC8B	FARP1	SRGAP1
DAGLA	C14orf178	STEAP3
TEAD3	EOGT	TMEM41A
CHST3	PLD5	SLC1A4
TAB2	STYX	CPSF4
ARHGAP20	HOXC11	MAPK1IP1L
PPP3CA	TSNAXIP1	ZBTB5
DYRK1A	ENPEP	DUSP16
ST8SIA1	DNAH3	COL4A3BP
SLC16A14	MEIS2	MLXIP
HBEGF	SLC9A5	FOXP1
ITSN1	COL4A2	GRIK2
XKRX	RAB11FIP2	SPATA2
PLA2G15	TAF5	PI4K2B
KCTD16	ZNF451	TSC1
KLHL13	TTC14	FBXL19
BCL2L1	TNFSF10	PRDM5
DLGAP4	TTC17
MAP3K2	STARD3
CRTAP	STARD9
NAA20	LOXL4
TXLNA	ARG2
STXBP5	EIF2S2
TEX261	AGAP1
CSRNP3	TMCO6
FKRP	KIAA0930
ITGB8	IKZF2
ACVR2B	C1orf200
CECR2	RIMKLA
CACNB4	RORC
KLF9	MMS22L
DLC1	MYO18A
PRKAB2	THRA
CCSAP	CRTAP
WNK3	SRL
PTPRU	YY1
AGPAT6	PLCB4
SLC30A1	ERP29
KCTD10	AP000708.1
ADAMTS14	FBXO22
CALN1	MOB4
PRKAA2	EPB41L4A
ADAMTS5	SIGMAR1
USP6	ANKFY1
SALL3	TMC7
RAG1	BSND
ZNF473	THEM4
IRGQ	CHST3
HIC1	CALN1
TRIM67	RP11-1084J3.4
SLC4A4	KATNAL1
CRK	C4orf6
KIAA1161	P4HA2
KIAA2022	RALGPS1
FZD4	ABCA2
GOLGA4	KIAA1147
YY1	FKTN
ABCC10	UST
UNC5A	SULF2
RNF38	BOLL
ZNF362	YIPF1
ZC3H10	HAND2
ZBTB10	DPH1
GDF6	VAV3
ST3GAL1	FAM71D
SYT1	SLC31A2
SEC14L1	GNG5P2
SYT2	GIMAP1
COL9A1	TET2
FBXO32	DPAGT1
PAX3	B3GNT7
PIAS4	DIAPH3
HTR4	IRS1
SPIRE1	SESN3
SLC30A4	PRRX1
SLC7A14	MAGEA1
PLXNA4	CACNA1D
APBA1	DDTL
SLC2A12	KCNC2
SREK1	SELT
ATG16L1	PKN2
ATXN7L3	FMO2
FAM84B	PEX11B
MEF2D	CYP2C8
DNAJB9	COL11A1
FAM189A1	CLP1
RBFOX1	MMP1
POC1B-GALNT4	ZBTB8B
ABCC5	CUL2
SLC8A2	MAN2A2
MSI2	MMP8
KLHL6	DCBLD1
ACAP3	VEZT
PCDH20	ZCCHC5
CCDC141	NAB1
EEA1	ATP6V1G1
SRGAP3	SPOCD1
TET2	C17orf102
MYCL	NRK
CTPS1	HLA-DPA1
SLC6A5	LOXL3
MBTPS2	BRWD3
BDP1	RAB11FIP4
PDP2	REEP1
HIPK2	FAM217B
SEC31B	LRGUK
MGA	RIF1
PPTC7	EIF3D
RB1	TRAPPC1
VPS26B	MS4A7
GNAL	EPHA3
ARHGEF15	DUSP9
BCL7A	ATP2B1
MSN	PLA2G2F
RRP1B	TAF8
CLOCK	GPATCH2
LDB1	ZNF343
CEP164	TLDC1
LUC7L3	WDR37
MED28	SCYL2
INSR	LEPROTL1
SBK1	POLR2D
DPYSL3	CD80
RGS17	SEMA4G
PI4K2B	CHD4
GABPA	ADAMTS14
FBXO30	SNX30
PRDM1	CDKN1A
RNF152	PLAGL2
NUMBL	BRF2
RCSD1	DCLK3
COL4A1	LOR
TTL	ANP32E
LINGO1	GEMIN7
SEMA4G	SNX16
LMLN	ERCC4
DENND6A	DTX4
AGO1	NUMBL
ZSWIM4	METTL6
MAP3K3	ZNF543
EGR3	YPEL2
SEC14L5	WDR41
CASKIN1	GPX7
C20orf112	ADCY9
YTHDF3	C1orf213
CXorf36	SEC14L5
CBX5	PARM1
EPHA3	DUSP4
CALU	NEDD4
TBX5	OSBPL3
CGNL1	ENY2
MEX3A	ZBTB37
BACE2	DZIP1
PARP8	DUSP12
BTBD3	CDC5L
KCNA6	POGZ
PSENEN	GPAM
BRWD3	PADI4
NUP155	SPRYD7
COL4A5	MUC20
SH3RF3	ARL17B
FNIP2	GMPR2
RAB8B	GOLGA6L9
SDK1	MRM1
RALGPS1	RBBP4
MYO5B	RB1
MBTD1	SLC6A1
WDR37	PAX3
TENM2	SEC24C
SLCO5A1	DST
MFAP3L	ARMC8
SOST	ALKBH1
SPRED3	TRIM41
C16orf52	CCND1
PHACTR2	XCL1
HK2	DCX
CBFA2T3	POLE
PURB	PCDH20
TNIK	AC092850.1
SMARCC1	KLF8
GNS	WDFY3
MYRIP	ZNF781
CACNA1I	MDC1
AFF2	TRIB1
ERGIC2	FBXO32
OLR1	CNOT6
ATXN1L	DCAF15
MDFI	SMUG1
LRRC10B	SPCS3
ADAMTS1	ARL5A
POGLUT1	PIEZO2
GRIK2	WIPI2
TRIB2	ATP10A
B3GAT1	ESPL1
PPARGC1A	SLC52A3
SPEG	GRAMD1B
HIP1	AP3M1
KPNA1	AC105020.1
FAM160B2	THBS1
DOCK3	CS
GABBR2	TAT
GRIN3A	SLC41A2
KCNV1	LIPH
PGM2L1	ATXN7L3
TTC39C	CPED1
FGD6	YIPF3
GJA9	POU6F2
FGF11	RIPK2
ACER3	FBN1
MGLL	CEP192
WAPAL	RTKN
COL5A2	LMBR1L
BMPR1A	GALNT2
HLF	WAPAL
AKAP5	ATP9B
WDFY4	LRRK1
KCTD15	ATP2B3
C19orf26	PLCL1
BAHD1	RD3L
HNRNPA1	LCE2B
INO80D	ICOS
RADIL	FER1L6
GPR137C	C4orf29
KIAA0930	TFCP2L1
STRN	ZNF318
TIA1	USP10
GAB2	CDH16
MVB12B	RAG1
ZNF74	WDR48
INTS2	RP11-276H1.3
LRRC59	ABCB10
RGMA	ATP13A3
GREB1	RALGAPA2
BBX	GABRA2
SULF1	ZBTB10
TFR2	IL11RA
CYTH3	KDM3A
SYT11	PTPRO
PCYT1B	PTPLAD2
BNC2	S100A8
AAK1	STX16-NPEPL1
RAVER2	ELK4
SPTBN4	SMAP2
NTN1	SLC16A4
RP1-170O19.20	GLIPR1L2
MEGF11	TMEM110
FNDC3B	SBNO1
NLN	MAGEC1
CNOT6L	TNFAIP3
DAB1	C12orf42
OTUD3	PRDM1
EXOC5	HDAC9
MGAT4A	LSM11
RRAGD	EVA1C
PCYOX1	LCA5L
ARMC8	GSPT1
MSANTD3	LMLN
DCUN1D3	GPR135
HELZ	ELF4
FRAS1	DUSP6
CACNA1E	CEP164
TAOK1	CASKIN1
FASTK	RP11-574K11.31
SEMA4F	BBX
CELF1	SRGAP3
SYNJ2BP	GRIN2B
PPP1R12B	CBL
UBN2	SIGLEC5
BSN	MMP11
ZNF620	ETFDH
SLC38A9	DCP1B
EZH1	PARP16
SNX17	MAGEA2B
EDA	HID1
FSTL4	HTR1E
COL3A1	BNC2
CHD9	CNKSR3
ATP2B3	SLC5A11
STK24	CCDC141
TOB2	NEK9
ANKFY1	WDR3
TOR1AIP2	MKLN1
TAF9B	NABP1
SRGAP1	SH3TC2
MTMR12	SH2B3
L2HGDH	CRK
RP11-766F14.2	MAGEA2
LRFN4	CEP135
IL6R	BMP5
SLC30A7	TDGF1
ARPP19	SMARCD1
GAREM	CLEC1B
PLCXD3	PIGA
GALNT4	SLX1B
AMMECR1L	ARHGAP4
FAXC	SLC4A4
INTU	SMIM3
NAPEPLD	PIK3CA
LONRF3	TIA1
TMTC3	NOL11
GOPC	GFOD2
ZNF462	CDH1
TRIOBP	C19orf55
JOSD1	SLC25A4
KIF21B	PRPF39
SFT2D3	UTY
SCRT2	SLCO4C1
ALPK3	PAK1
GOLT1B	NRG3
FRS2	CTNS
LEPROTL1	SFMBT1
RSF1	XKR7
CDK14	ZDHHC9
PLD5	EYA3
MAP3K9	S100PBP
ZNF740	FKBP3
SPOCD1	BCCIP
KLF8	TMEM165
CDYL	TTLL6
PHF8	YAF2
RAB22A	CCNY
FAM83G	HMGA1
OTOF	MPHOSPH9
DUSP7	ZNF548
CHD4	SOGA3
SCN5A	ULK2
KMT2D	KPNA1
SREBF2	GLMN
RBPJ	COL4A5
TNFAIP3	ARL4D
APC2	CD164
PAX2	RPS6KB1
ZNF783	WARS2
RAB3GAP2	NLK
THOC2	BTG2
USP12	RAB8B
ELK4	GFOD1
PAK1	TLL1
FBXO45	TMEM26
MPST	FAM104A
ADCY9	CACNA2D3
ACVR2A	UBN2
FOPNL	PLCD4
ZCCHC11	CANT1
SFMBT1	KLK10
UGGT1	ZNF763
CDK6	FKRP
KIAA1147	SPINT1
SOX6	C1orf147
HIF1AN	L3MBTL2
NKAP	MAGEA3
AGAP1	ZFHX2
KATNAL1	RUNX1T1
RAB30	ANKRA2
FRMD5	CD86
RASGRP1	PYGO2
DNAJB14	CTD-2162K18.4
REEP1	LGR4
FGF5	MYCBP2
DNAJA2	MIDN
CHIC1	UNC13C
SLC45A4	FAM210A
ZNF282	LY75
KIAA1467	SRGAP1
LTN1	ZNF614
SCN8A	VPS25
MAP4K4	USP35
PLXNA2	ATF7
KIAA1919	MTF2
LCORL	ZNF618
KIAA0895L	STEAP3
USP32	RP11-552F3.12
RASL10A	TMEM41A
SMIM13	CTTNBP2
PRR14L	SLC1A4
DSG3	CPSF4
PAG1	LRRFIP1
DCAF8	MAPK1IP1L
CMTM6	ZBTB5
FADS3	DUSP16
ZKSCAN5	COL4A3BP
KCNC3	LRRC17
MON2	IFT122
SLC10A7	PTCHD4
FAM104A	MLXIP
SUB1	FOXP1
DARS2	GRIK2
KCNJ6	MC2R
LZIC	BTN2A1
ERCC6	SPATA2
KIAA1549	FAM120C
TMX4	PI4K2B
MICALCL	TSC1
ITGA1	ADHFE1
EIF2S2	FBXL19
ICK	SSFA2
IGF1	PRDM5
CEP85L	MMD
SAP30L
ZNF354B
ZNF652
UTP15
DICER1
USP49
TSPAN2
MLXIP
DNA2
RANBP2
A1CF
HECTD4
AASS
HDHD1
DZIP1
MAPK1IP1L
C1GALT1
SCUBE3
NOS1
HAND2
NIPA1
VCPIP1
FOXP1
CPM
SLC26A9
RIMS3
G3BP1
SPATA13
PIK3IP1
GJC1
B3GALT1
C1orf147
FREM2
ATP6V1C1
RNF170
ZNF644
C14orf28
CRB2
C11orf57
TMEM251
YAF2
ATAD2B
NCOA1
CLPB
HCFC2
PYGO2
HDLBP
CNOT2
NNT
ETNK1
REL
NSD1
NEDD4L
DNAH10OS
ZSWIM5
STYX
CCDC93
RPS6KA3
ZNF566
DST
CNNM2
MRS2
TMEM135
NCOR1
CRBN
DDN
KHNYN
STAT3
GDAP2
TMED5
SCARA3
PAWR
ENTPD7
SESTD1
AKT2
IPO11
TXLNG
PLAGL2
DMD
MTMR3
SUV39H2
SLC31A1
KATNBL1
SYT7
DYRK2
WDFY2
RBM38
KCNC4
PDZD8
SPATA2
PLEKHA3
ARL5B
NLK
RNF217
MTDH
XYLT1
RIMKLA
FARP1
TMEM167A
MEF2C
FAM208A
ALDH6A1
BMP2
XPOT
ATG4B
SBNO1
OTUB2
SLC22A23
SMAD2
GRAMD1B
FBXL19
SNX1
SRD5A3
COL11A1
ZNF24
NAP1L1
GPC4
C6orf203
KIAA0391
ADRBK2
SOCS7
EIF5B
DNAL1
FBXO21
VEZT
KIAA1244
ANKRD33B
USP24
SESN3
PACS2
CSNK2A1
CCNT2
ANKRD28
SNX16
C17orf85
KMT2E
MBD2
MAPK8
TUSC2
SNX6
C9orf40
LPHN3
WIPI2
DVL3
IPO9
KCMF1
CTIF
PIK3CA
DNAJC10
EIF2B2
ROBO1
CASK
ZNF322
KLHL36
CTB-54O9.9
CHRFAM7A
ZNF354A
B3GAT3
RBMS2
TMEM233
KCNC2
SLC10A6
GABRB1
WNT1
FAM155A
